# Supplementary material for: Diagnostic and Prognostic Potential of MiR-379/656 MicroRNA Cluster in Molecular Subtypes of Breast Cancer
Source: J Clin Med. 2021 Sep 9;10(18):4071. doi: 10.3390/jcm10184071 (PMC8467195; doi:10.3390/jcm10184071)
Supplement: Supplementary file 1 [file jcm-10-04071-s001.zip › jcm-1234077-supplementary/Supplementary Material Tables.xlsx]

## Sheet: Table S1
List of clustered miRNAs in human genome.
S.No	Chr	Start	End	Strand	miRNA	miR_5p	miR_3p	cluster
1	1	1102484	1102578	+	hsa-mir-200b	hsa-miR-200b-5p	hsa-miR-200b-3p	chr1_1
2	1	1103243	1103332	+	hsa-mir-200a	hsa-miR-200a-5p	hsa-miR-200a-3p	chr1_1
3	1	1104385	1104467	+	hsa-mir-429	hsa-miR-429	hsa-miR-429	chr1_1
4	1	41220027	41220118	+	hsa-mir-30e	hsa-miR-30e-5p	hsa-miR-30e-3p	chr1_2
5	1	41222956	41223044	+	hsa-mir-30c-1	hsa-miR-30c-5p	hsa-miR-30c-1-3p	chr1_2
6	1	53394346	53394444	+	hsa-mir-1273f	hsa-miR-1273f	hsa-miR-1273f	chr1_3
7	1	53400602	53400689	+	hsa-mir-5095	hsa-miR-5095	hsa-miR-5095	chr1_3
8	1	53405986	53406085	+	hsa-mir-1273g	hsa-miR-1273g-5p	hsa-miR-1273g-3p	chr1_3
9	1	62544458	62544531	+	hsa-mir-3116-1	hsa-miR-3116	hsa-miR-3116	chr1_4
10	1	62544461	62544528	-	hsa-mir-3116-2	hsa-miR-3116	hsa-miR-3116	chr1_4
11	1	65523438	65523525	-	hsa-mir-3671	hsa-miR-3671	hsa-miR-3671	chr1_5
12	1	65524117	65524191	-	hsa-mir-101-1	hsa-miR-101-5p	hsa-miR-101-3p	chr1_5
13	1	98510798	98510907	-	hsa-mir-2682	hsa-miR-2682-5p	hsa-miR-2682-3p	chr1_6
14	1	98511626	98511727	-	hsa-mir-137	hsa-miR-137	hsa-miR-137	chr1_6
15	1	170120519	170120603	-	hsa-mir-3119-1	hsa-miR-3119	hsa-miR-3119	chr1_7
16	1	170120519	170120603	+	hsa-mir-3119-2	hsa-miR-3119	hsa-miR-3119	chr1_7
17	1	171070869	171070947	-	hsa-mir-1295a	hsa-miR-1295a	hsa-miR-1295a	chr1_8
18	1	171070880	171070939	+	hsa-mir-1295b	hsa-miR-1295b-5p	hsa-miR-1295b-3p	chr1_8
19	1	172107938	172108047	-	hsa-mir-214	hsa-miR-214-5p	hsa-miR-214-3p	chr1_9
20	1	172107948	172108028	+	hsa-mir-3120	hsa-miR-3120-5p	hsa-miR-3120-3p	chr1_9
21	1	172113675	172113784	-	hsa-mir-199a-2	hsa-miR-199a-5p	hsa-miR-199a-3p	chr1_9
22	1	198828002	198828111	-	hsa-mir-181b-1	hsa-miR-181b-5p	hsa-miR-181b-3p	chr1_10
23	1	198828173	198828282	-	hsa-mir-181a-1	hsa-miR-181a-5p	hsa-miR-181a-3p	chr1_10
24	1	207975197	207975284	-	hsa-mir-29c	hsa-miR-29c-5p	hsa-miR-29c-3p	chr1_11
25	1	207975788	207975868	-	hsa-mir-29b-2	hsa-miR-29b-2-5p	hsa-miR-29b-3p	chr1_11
26	1	220291195	220291304	-	hsa-mir-215	hsa-miR-215	hsa-miR-215	chr1_12
27	1	220291499	220291583	-	hsa-mir-194-1	hsa-miR-194-5p	NA	chr1_12
28	10	90823092	90823168	-	hsa-mir-4679-2	hsa-miR-4679	hsa-miR-4679	chr10_1
29	10	90823093	90823167	+	hsa-mir-4679-1	hsa-miR-4679	hsa-miR-4679	chr10_1
30	10	103361174	103361254	+	hsa-mir-3158-1	hsa-miR-3158-5p	hsa-miR-3158-3p	chr10_2
31	10	103361174	103361254	-	hsa-mir-3158-2	hsa-miR-3158-5p	hsa-miR-3158-3p	chr10_2
32	11	46473355	46473439	-	hsa-mir-3160-1	hsa-miR-3160-5p	hsa-miR-3160-3p	chr11_1
33	11	46473357	46473437	+	hsa-mir-3160-2	hsa-miR-3160-5p	hsa-miR-3160-3p	chr11_1
34	11	64658609	64658718	-	hsa-mir-192	hsa-miR-192-5p	hsa-miR-192-3p	chr11_2
35	11	64658827	64658911	-	hsa-mir-194-2	hsa-miR-194-5p	hsa-miR-194-3p	chr11_2
36	11	111383663	111383746	+	hsa-mir-34b	hsa-miR-34b-5p	hsa-miR-34b-3p	chr11_3
37	11	111384164	111384240	+	hsa-mir-34c	hsa-miR-34c-5p	hsa-miR-34c-3p	chr11_3
38	11	122017230	122017301	-	hsa-let-7a-2	hsa-let-7a-5p	hsa-let-7a-2-3p	chr11_4
39	11	122022937	122023016	-	hsa-mir-100	hsa-miR-100-5p	hsa-miR-100-3p	chr11_4
40	12	7072862	7072929	+	hsa-mir-200c	hsa-miR-200c-5p	hsa-miR-200c-3p	chr12_1
41	12	7073260	7073354	+	hsa-mir-141	hsa-miR-141-5p	hsa-miR-141-3p	chr12_1
42	12	65016289	65016385	+	hsa-mir-548c	hsa-miR-548c-5p	hsa-miR-548c-3p	chr12_2
43	12	65016289	65016385	-	hsa-mir-548z	hsa-miR-548z	hsa-miR-548z	chr12_2
44	12	69978502	69978603	-	hsa-mir-3913-1	hsa-miR-3913-5p	hsa-miR-3913-3p	chr12_3
45	12	69978503	69978602	+	hsa-mir-3913-2	hsa-miR-3913-5p	hsa-miR-3913-3p	chr12_3
46	12	95702196	95702289	+	hsa-mir-331	hsa-miR-331-5p	hsa-miR-331-3p	chr12_4
47	12	95703699	95703760	+	hsa-mir-3685	hsa-miR-3685	hsa-miR-3685	chr12_4
48	13	50623109	50623197	-	hsa-mir-16-1	hsa-miR-16-5p	hsa-miR-16-1-3p	chr13_1
49	13	50623255	50623337	-	hsa-mir-15a	hsa-miR-15a-5p	hsa-miR-15a-3p	chr13_1
50	13	92002859	92002942	+	hsa-mir-17	hsa-miR-17-5p	hsa-miR-17-3p	chr13_2
51	13	92003005	92003075	+	hsa-mir-18a	hsa-miR-18a-5p	hsa-miR-18a-3p	chr13_2
52	13	92003145	92003226	+	hsa-mir-19a	hsa-miR-19a-5p	hsa-miR-19a-3p	chr13_2
53	13	92003319	92003389	+	hsa-mir-20a	hsa-miR-20a-5p	hsa-miR-20a-3p	chr13_2
54	13	92003446	92003532	+	hsa-mir-19b-1	hsa-miR-19b-1-5p	hsa-miR-19b-3p	chr13_2
55	13	92003568	92003645	+	hsa-mir-92a-1	hsa-miR-92a-1-5p	hsa-miR-92a-3p	chr13_2
56	14	100575756	100575851	-	hsa-mir-151b	hsa-miR-151b	hsa-miR-151b	chr14_1
57	14	100575992	100576090	+	hsa-mir-342	hsa-miR-342-5p	hsa-miR-342-3p	chr14_1
58	14	101335397	101335485	+	hsa-mir-493	hsa-miR-493-5p	hsa-miR-493-3p	chr14_2
59	14	101340830	101340922	+	hsa-mir-337	hsa-miR-337-5p	hsa-miR-337-3p	chr14_2
60	14	101341370	101341441	+	hsa-mir-665	hsa-miR-665	hsa-miR-665	chr14_2
61	14	101347344	101347457	+	hsa-mir-431	hsa-miR-431-5p	hsa-miR-431-3p	chr14_2
62	14	101348223	101348315	+	hsa-mir-433	hsa-miR-433	hsa-miR-433	chr14_2
63	14	101349316	101349412	+	hsa-mir-127	hsa-miR-127-5p	hsa-miR-127-3p	chr14_2
64	14	101350820	101350913	+	hsa-mir-432	hsa-miR-432-5p	hsa-miR-432-3p	chr14_2
65	14	101351039	101351120	+	hsa-mir-136	hsa-miR-136-5p	hsa-miR-136-3p	chr14_2
66	14	101488403	101488469	+	hsa-mir-379	hsa-miR-379-5p	hsa-miR-379-3p	chr14_3
67	14	101489662	101489757	+	hsa-mir-411	hsa-miR-411-5p	hsa-miR-411-3p	chr14_3
68	14	101490131	101490193	+	hsa-mir-299	hsa-miR-299-5p	hsa-miR-299-3p	chr14_3
69	14	101491354	101491414	+	hsa-mir-380	hsa-miR-380-5p	hsa-miR-380-3p	chr14_3
70	14	101491901	101491988	+	hsa-mir-1197	hsa-miR-1197	hsa-miR-1197	chr14_3
71	14	101492069	101492154	+	hsa-mir-323a	hsa-miR-323a-5p	hsa-miR-323a-3p	chr14_3
72	14	101492357	101492444	+	hsa-mir-758	hsa-miR-758	hsa-miR-758	chr14_3
73	14	101493122	101493201	+	hsa-mir-329-1	hsa-miR-329	hsa-miR-329	chr14_3
74	14	101493437	101493520	+	hsa-mir-329-2	hsa-miR-329	hsa-miR-329	chr14_3
75	14	101495971	101496051	+	hsa-mir-494	hsa-miR-494	hsa-miR-494	chr14_3
76	14	101496389	101496466	+	hsa-mir-1193	hsa-miR-1193	hsa-miR-1193	chr14_3
77	14	101498324	101498401	+	hsa-mir-543	hsa-miR-543	hsa-miR-543	chr14_3
78	14	101500092	101500173	+	hsa-mir-495	hsa-miR-495	hsa-miR-495	chr14_3
79	14	101506027	101506092	+	hsa-mir-376c	hsa-miR-376c	hsa-miR-376c	chr14_3
80	14	101506406	101506485	+	hsa-mir-376a-2	NA	hsa-miR-376a-3p	chr14_3
81	14	101506556	101506636	+	hsa-mir-654	hsa-miR-654-5p	hsa-miR-654-3p	chr14_3
82	14	101506773	101506872	+	hsa-mir-376b	hsa-miR-376b	hsa-miR-376b	chr14_3
83	14	101507119	101507186	+	hsa-mir-376a-1	hsa-miR-376a-5p	hsa-miR-376a-3p	chr14_3
84	14	101507700	101507782	+	hsa-mir-300	hsa-miR-300	hsa-miR-300	chr14_3
85	14	101509314	101509399	+	hsa-mir-1185-1	hsa-miR-1185-5p	hsa-miR-1185-1-3p	chr14_3
86	14	101510535	101510620	+	hsa-mir-1185-2	hsa-miR-1185-5p	hsa-miR-1185-2-3p	chr14_3
87	14	101512257	101512331	+	hsa-mir-381	hsa-miR-381	hsa-miR-381	chr14_3
88	14	101512792	101512875	+	hsa-mir-487b	hsa-miR-487b	hsa-miR-487b	chr14_3
89	14	101513658	101513735	+	hsa-mir-539	hsa-miR-539-5p	hsa-miR-539-3p	chr14_3
90	14	101514238	101514316	+	hsa-mir-889	hsa-miR-889	hsa-miR-889	chr14_3
91	14	101514995	101515085	+	hsa-mir-544a	hsa-miR-544a	hsa-miR-544a	chr14_3
92	14	101515887	101515983	+	hsa-mir-655	hsa-miR-655	hsa-miR-655	chr14_3
93	14	101518783	101518862	+	hsa-mir-487a	hsa-miR-487a	hsa-miR-487a	chr14_3
94	14	101520643	101520718	+	hsa-mir-382	hsa-miR-382-5p	hsa-miR-382-3p	chr14_3
95	14	101521024	101521096	+	hsa-mir-134	hsa-miR-134	hsa-miR-134	chr14_3
96	14	101521595	101521660	+	hsa-mir-668	hsa-miR-668	hsa-miR-668	chr14_3
97	14	101521756	101521828	+	hsa-mir-485	hsa-miR-485-5p	hsa-miR-485-3p	chr14_3
98	14	101522556	101522637	+	hsa-mir-323b	hsa-miR-323b-5p	hsa-miR-323b-3p	chr14_3
99	14	101526092	101526175	+	hsa-mir-154	hsa-miR-154-5p	hsa-miR-154-3p	chr14_3
100	14	101526910	101527011	+	hsa-mir-496	hsa-miR-496	hsa-miR-496	chr14_3
101	14	101528387	101528455	+	hsa-mir-377	hsa-miR-377-5p	hsa-miR-377-3p	chr14_3
102	14	101530832	101530915	+	hsa-mir-541	hsa-miR-541-5p	hsa-miR-541-3p	chr14_3
103	14	101531637	101531715	+	hsa-mir-409	hsa-miR-409-5p	hsa-miR-409-3p	chr14_3
104	14	101531784	101531874	+	hsa-mir-412	hsa-miR-412	hsa-miR-412	chr14_3
105	14	101531935	101532004	+	hsa-mir-369	hsa-miR-369-5p	hsa-miR-369-3p	chr14_3
106	14	101532249	101532328	+	hsa-mir-410	hsa-miR-410	hsa-miR-410	chr14_3
107	14	101533061	101533138	+	hsa-mir-656	hsa-miR-656	hsa-miR-656	chr14_3
108	14	104583742	104583851	+	hsa-mir-203	hsa-miR-203	hsa-miR-203	chr14_4
109	14	104583755	104583840	-	hsa-mir-3545	hsa-miR-3545-5p	hsa-miR-3545-3p	chr14_4
110	14	106323682	106323741	-	hsa-mir-4539	hsa-miR-4539	hsa-miR-4539	chr14_5
111	14	106324293	106324344	-	hsa-mir-4507	hsa-miR-4507	hsa-miR-4507	chr14_5
112	14	106324334	106324411	-	hsa-mir-4538	hsa-miR-4538	hsa-miR-4538	chr14_5
113	14	106325653	106325722	-	hsa-mir-4537	hsa-miR-4537	hsa-miR-4537	chr14_5
114	15	89151338	89151428	+	hsa-mir-1179	hsa-miR-1179	hsa-miR-1179	chr15_1
115	15	89155056	89155165	+	hsa-mir-7-2	hsa-miR-7-5p	hsa-miR-7-2-3p	chr15_1
116	15	89155078	89155155	-	hsa-mir-3529	hsa-miR-3529-5p	hsa-miR-3529-3p	chr15_1
117	16	585316	585368	+	hsa-mir-5587	hsa-miR-5587-5p	hsa-miR-5587-3p	chr16_1
118	16	593277	593366	+	hsa-mir-3176	hsa-miR-3176	hsa-miR-3176	chr16_1
119	16	2183120	2183205	+	hsa-mir-4516	hsa-miR-4516	hsa-miR-4516	chr16_2
120	16	2185978	2186130	-	hsa-mir-3180-5	hsa-miR-3180	hsa-miR-3180	chr16_2
121	16	2320714	2320773	+	hsa-mir-3677	hsa-miR-3677-5p	hsa-miR-3677-3p	chr16_3
122	16	2321748	2321841	+	hsa-mir-940	hsa-miR-940	hsa-miR-940	chr16_3
123	16	2324621	2324692	+	hsa-mir-4717	hsa-miR-4717-5p	hsa-miR-4717-3p	chr16_3
124	16	14397824	14397906	+	hsa-mir-193b	hsa-miR-193b-5p	hsa-miR-193b-3p	chr16_4
125	16	14403142	14403228	+	hsa-mir-365a	hsa-miR-365a-5p	hsa-miR-365a-3p	chr16_4
126	16	14995365	14995448	+	hsa-mir-3179-1	hsa-miR-3179	hsa-miR-3179	chr16_5
127	16	15001574	15001638	+	hsa-mir-3670-1	hsa-miR-3670	hsa-miR-3670	chr16_5
128	16	15005077	15005170	+	hsa-mir-3180-1	hsa-miR-3180-5p	hsa-miR-3180-3p	chr16_5
129	16	16394016	16394099	+	hsa-mir-3179-2	hsa-miR-3179	hsa-miR-3179	chr16_6
130	16	16400227	16400291	+	hsa-mir-3670-2	hsa-miR-3670	hsa-miR-3670	chr16_6
131	16	16403736	16403823	+	hsa-mir-3180-2	hsa-miR-3180-5p	hsa-miR-3180-3p	chr16_6
132	16	18496035	18496128	-	hsa-mir-3180-3	hsa-miR-3180-5p	hsa-miR-3180-3p	chr16_7
133	16	18505751	18505834	-	hsa-mir-3179-3	hsa-miR-3179	hsa-miR-3179	chr16_7
134	17	1953202	1953302	-	hsa-mir-132	hsa-miR-132-5p	hsa-miR-132-3p	chr17_1
135	17	1953565	1953674	-	hsa-mir-212	hsa-miR-212-5p	hsa-miR-212-3p	chr17_1
136	17	6558759	6558828	-	hsa-mir-4520a	hsa-miR-4520a-5p	hsa-miR-4520a-3p	chr17_2
137	17	6558768	6558821	+	hsa-mir-4520b	hsa-miR-4520b-5p	hsa-miR-4520b-3p	chr17_2
138	17	6920934	6921020	-	hsa-mir-195	hsa-miR-195-5p	hsa-miR-195-3p	chr17_3
139	17	6921230	6921341	-	hsa-mir-497	hsa-miR-497-5p	hsa-miR-497-3p	chr17_3
140	17	8090263	8090322	+	hsa-mir-4521	hsa-miR-4521	hsa-miR-4521	chr17_4
141	17	8090493	8090577	+	hsa-mir-3676	hsa-miR-3676-5p	hsa-miR-3676-3p	chr17_4
142	17	27188387	27188458	-	hsa-mir-451a	hsa-miR-451a	hsa-miR-451a	chr17_5
143	17	27188389	27188456	+	hsa-mir-451b	hsa-miR-451b	hsa-miR-451b	chr17_5
144	17	27188551	27188636	-	hsa-mir-144	hsa-miR-144-5p	hsa-miR-144-3p	chr17_5
145	17	27188673	27188748	-	hsa-mir-4732	hsa-miR-4732-5p	hsa-miR-4732-3p	chr17_5
146	17	28444097	28444190	+	hsa-mir-423	hsa-miR-423-5p	hsa-miR-423-3p	chr17_6
147	17	28444104	28444178	-	hsa-mir-3184	hsa-miR-3184-5p	hsa-miR-3184-3p	chr17_6
148	17	29902288	29902377	+	hsa-mir-4725	hsa-miR-4725-5p	hsa-miR-4725-3p	chr17_7
149	17	29902430	29902540	+	hsa-mir-365b	hsa-miR-365b-5p	hsa-miR-365b-3p	chr17_7
150	17	56408593	56408679	-	hsa-mir-142	hsa-miR-142-5p	hsa-miR-142-3p	chr17_8
151	17	56413337	56413383	-	hsa-mir-4736	hsa-miR-4736	hsa-miR-4736	chr17_8
152	17	62496892	62496957	-	hsa-mir-3064	hsa-miR-3064-5p	hsa-miR-3064-3p	chr17_9
153	17	62497332	62497431	-	hsa-mir-5047	hsa-miR-5047	hsa-miR-5047	chr17_9
154	17	65467605	65467701	-	hsa-mir-548d-2	hsa-miR-548d-5p	hsa-miR-548d-3p	chr17_10
155	17	65467605	65467701	+	hsa-mir-548aa-2	hsa-miR-548aa	hsa-miR-548aa	chr17_10
156	17	67095683	67095797	+	hsa-mir-4524b	hsa-miR-4524b-5p	hsa-miR-4524b-3p	chr17_11
157	17	67095705	67095773	-	hsa-mir-4524a	hsa-miR-4524a-5p	hsa-miR-4524a-3p	chr17_11
158	17	79099076	79099173	-	hsa-mir-657	hsa-miR-657	hsa-miR-657	chr17_12
159	17	79099677	79099755	+	hsa-mir-3065	hsa-miR-3065-5p	hsa-miR-3065-3p	chr17_12
160	17	79099683	79099749	-	hsa-mir-338	hsa-miR-338-5p	hsa-miR-338-3p	chr17_12
161	17	79106996	79107108	-	hsa-mir-1250	hsa-miR-1250	hsa-miR-1250	chr17_12
162	18	19405659	19405746	-	hsa-mir-133a-1	hsa-miR-133a	hsa-miR-133a	chr18_1
163	18	19408965	19409049	-	hsa-mir-1-2	hsa-miR-1	hsa-miR-1	chr18_1
164	18	37256683	37256741	-	hsa-mir-5583-2	hsa-miR-5583-5p	hsa-miR-5583-3p	chr18_2
165	18	37256685	37256743	+	hsa-mir-5583-1	hsa-miR-5583-5p	hsa-miR-5583-3p	chr18_2
166	18	56118306	56118390	+	hsa-mir-122	hsa-miR-122-5p	hsa-miR-122-3p	chr18_3
167	18	56118312	56118384	-	hsa-mir-3591	hsa-miR-3591-5p	hsa-miR-3591-3p	chr18_3
168	19	804940	805001	+	hsa-mir-4745	hsa-miR-4745-5p	hsa-miR-4745-3p	chr19_1
169	19	813584	813653	+	hsa-mir-3187	hsa-miR-3187-5p	hsa-miR-3187-3p	chr19_1
170	19	13947101	13947173	-	hsa-mir-24-2	hsa-miR-24-2-5p	hsa-miR-24-3p	chr19_2
171	19	13947254	13947331	-	hsa-mir-27a	hsa-miR-27a-5p	hsa-miR-27a-3p	chr19_2
172	19	13947401	13947473	-	hsa-mir-23a	hsa-miR-23a-5p	hsa-miR-23a-3p	chr19_2
173	19	13985513	13985622	+	hsa-mir-181c	hsa-miR-181c-5p	hsa-miR-181c-3p	chr19_3
174	19	13985689	13985825	+	hsa-mir-181d	hsa-miR-181d	hsa-miR-181d	chr19_3
175	19	46178186	46178282	+	hsa-mir-642a	hsa-miR-642a-5p	hsa-miR-642a-3p	chr19_4
176	19	46178190	46178266	-	hsa-mir-642b	hsa-miR-642b-5p	hsa-miR-642b-3p	chr19_4
177	19	47730199	47730278	+	hsa-mir-3190	hsa-miR-3190-5p	hsa-miR-3190-3p	chr19_5
178	19	47730201	47730276	-	hsa-mir-3191	hsa-miR-3191-5p	hsa-miR-3191-3p	chr19_5
179	19	52195865	52195934	+	hsa-mir-99b	hsa-miR-99b-5p	hsa-miR-99b-3p	chr19_6
180	19	52196039	52196117	+	hsa-let-7e	hsa-let-7e-5p	hsa-let-7e-3p	chr19_6
181	19	52196507	52196592	+	hsa-mir-125a	hsa-miR-125a-5p	hsa-miR-125a-3p	chr19_6
182	19	54169933	54170016	+	hsa-mir-512-1	hsa-miR-512-5p	hsa-miR-512-3p	chr19_7
183	19	54172411	54172508	+	hsa-mir-512-2	hsa-miR-512-5p	hsa-miR-512-3p	chr19_7
184	19	54175222	54175294	+	hsa-mir-1323	hsa-miR-1323	hsa-miR-1323	chr19_7
185	19	54177451	54177574	+	hsa-mir-498	hsa-miR-498	hsa-miR-498	chr19_7
186	19	54178965	54179051	+	hsa-mir-520e	hsa-miR-520e	hsa-miR-520e	chr19_7
187	19	54182257	54182339	+	hsa-mir-515-1	hsa-miR-515-5p	hsa-miR-515-3p	chr19_7
188	19	54183194	54183277	+	hsa-mir-519e	hsa-miR-519e-5p	hsa-miR-519e-3p	chr19_7
189	19	54185413	54185499	+	hsa-mir-520f	hsa-miR-520f	hsa-miR-520f	chr19_7
190	19	54188263	54188345	+	hsa-mir-515-2	hsa-miR-515-5p	hsa-miR-515-3p	chr19_7
191	19	54189723	54189809	+	hsa-mir-519c	hsa-miR-519c-5p	hsa-miR-519c-3p	chr19_7
192	19	54191735	54191821	+	hsa-mir-1283-1	hsa-miR-1283	hsa-miR-1283	chr19_7
193	19	54194135	54194219	+	hsa-mir-520a	hsa-miR-520a-5p	hsa-miR-520a-3p	chr19_7
194	19	54197647	54197729	+	hsa-mir-526b	hsa-miR-526b-5p	hsa-miR-526b-3p	chr19_7
195	19	54198467	54198547	+	hsa-mir-519b	hsa-miR-519b-5p	hsa-miR-519b-3p	chr19_7
196	19	54200787	54200871	+	hsa-mir-525	hsa-miR-525-5p	hsa-miR-525-3p	chr19_7
197	19	54201639	54201725	+	hsa-mir-523	hsa-miR-523-5p	hsa-miR-523-3p	chr19_7
198	19	54203269	54203355	+	hsa-mir-518f	hsa-miR-518f-5p	hsa-miR-518f-3p	chr19_7
199	19	54204481	54204541	+	hsa-mir-520b	hsa-miR-520b	hsa-miR-520b	chr19_7
200	19	54205991	54206073	+	hsa-mir-518b	hsa-miR-518b	hsa-miR-518b	chr19_7
201	19	54209506	54209590	+	hsa-mir-526a-1	hsa-miR-526a	hsa-miR-526a	chr19_7
202	19	54210707	54210793	+	hsa-mir-520c	hsa-miR-520c-5p	hsa-miR-520c-3p	chr19_7
203	19	54211989	54212089	+	hsa-mir-518c	hsa-miR-518c-5p	hsa-miR-518c-3p	chr19_7
204	19	54214256	54214342	+	hsa-mir-524	hsa-miR-524-5p	hsa-miR-524-3p	chr19_7
205	19	54215522	54215608	+	hsa-mir-517a	hsa-miR-517-5p	hsa-miR-517a-3p	chr19_7
206	19	54216601	54216688	+	hsa-mir-519d	hsa-miR-519d	hsa-miR-519d	chr19_7
207	19	54219848	54219934	+	hsa-mir-521-2	hsa-miR-521	hsa-miR-521	chr19_7
208	19	54223350	54223436	+	hsa-mir-520d	hsa-miR-520d-5p	hsa-miR-520d-3p	chr19_7
209	19	54224330	54224396	+	hsa-mir-517b	hsa-miR-517-5p	hsa-miR-517b-3p	chr19_7
210	19	54225420	54225509	+	hsa-mir-520g	hsa-miR-520g	hsa-miR-520g	chr19_7
211	19	54228696	54228780	+	hsa-mir-516b-2	hsa-miR-516b-5p	hsa-miR-516b-3p	chr19_7
212	19	54230176	54230240	+	hsa-mir-526a-2	hsa-miR-526a	hsa-miR-526a	chr19_7
213	19	54233092	54233179	+	hsa-mir-518e	hsa-miR-518e-5p	hsa-miR-518e-3p	chr19_7
214	19	54234260	54234344	+	hsa-mir-518a-1	hsa-miR-518a-5p	hsa-miR-518a-3p	chr19_7
215	19	54238131	54238217	+	hsa-mir-518d	hsa-miR-518d-5p	hsa-miR-518d-3p	chr19_7
216	19	54240099	54240188	+	hsa-mir-516b-1	hsa-miR-516b-5p	hsa-miR-516b-3p	chr19_7
217	19	54242587	54242673	+	hsa-mir-518a-2	hsa-miR-518a-5p	hsa-miR-518a-3p	chr19_7
218	19	54244567	54244661	+	hsa-mir-517c	hsa-miR-517-5p	hsa-miR-517c-3p	chr19_7
219	19	54245766	54245853	+	hsa-mir-520h	hsa-miR-520h	hsa-miR-520h	chr19_7
220	19	54251890	54251976	+	hsa-mir-521-1	hsa-miR-521	hsa-miR-521	chr19_7
221	19	54254465	54254551	+	hsa-mir-522	hsa-miR-522-5p	hsa-miR-522-3p	chr19_7
222	19	54255651	54255735	+	hsa-mir-519a-1	hsa-miR-519a-5p	hsa-miR-519a-3p	chr19_7
223	19	54257272	54257356	+	hsa-mir-527	hsa-miR-527	hsa-miR-527	chr19_7
224	19	54259995	54260084	+	hsa-mir-516a-1	hsa-miR-516a-5p	hsa-miR-516a-3p	chr19_7
225	19	54261486	54261572	+	hsa-mir-1283-2	hsa-miR-1283	hsa-miR-1283	chr19_7
226	19	54264387	54264476	+	hsa-mir-516a-2	hsa-miR-516a-5p	hsa-miR-516a-3p	chr19_7
227	19	54265598	54265684	+	hsa-mir-519a-2	NA	hsa-miR-519a-3p	chr19_7
228	19	54290929	54290995	+	hsa-mir-371a	hsa-miR-371a-5p	hsa-miR-371a-3p	chr19_8
229	19	54290931	54290996	-	hsa-mir-371b	hsa-miR-371b-5p	hsa-miR-371b-3p	chr19_8
230	19	54291144	54291210	+	hsa-mir-372	hsa-miR-372	hsa-miR-372	chr19_8
231	19	54291959	54292027	+	hsa-mir-373	hsa-miR-373-5p	hsa-miR-373-3p	chr19_8
232	2	56210102	56210211	-	hsa-mir-217	hsa-miR-217	hsa-miR-217	chr2_1
233	2	56216085	56216194	-	hsa-mir-216a	hsa-miR-216a	hsa-miR-216a	chr2_1
234	2	152224848	152224925	+	hsa-mir-4773-1	hsa-miR-4773	hsa-miR-4773	chr2_2
235	2	152224848	152224925	-	hsa-mir-4773-2	hsa-miR-4773	hsa-miR-4773	chr2_2
236	2	189842818	189842887	+	hsa-mir-1245a	hsa-miR-1245a	hsa-miR-1245a	chr2_3
237	2	189842819	189842887	-	hsa-mir-1245b	hsa-miR-1245b-5p	hsa-miR-1245b-3p	chr2_3
238	2	207647958	207648032	-	hsa-mir-3130-1	hsa-miR-3130-5p	hsa-miR-3130-3p	chr2_4
239	2	207647958	207648032	+	hsa-mir-3130-2	hsa-miR-3130-5p	hsa-miR-3130-3p	chr2_4
240	2	213790981	213791060	+	hsa-mir-4776-1	hsa-miR-4776-5p	hsa-miR-4776-3p	chr2_5
241	2	213790981	213791060	-	hsa-mir-4776-2	hsa-miR-4776-5p	hsa-miR-4776-3p	chr2_5
242	20	3898141	3898218	+	hsa-mir-103a-2	hsa-miR-103a-2-5p	hsa-miR-103a-3p	chr20_1
243	20	3898149	3898210	-	hsa-mir-103b-2	hsa-miR-103b	hsa-miR-103b	chr20_1
244	20	33578179	33578300	+	hsa-mir-499a	hsa-miR-499a-5p	hsa-miR-499a-3p	chr20_2
245	20	33578203	33578275	-	hsa-mir-499b	hsa-miR-499b-5p	hsa-miR-499b-3p	chr20_2
246	20	57392670	57392749	-	hsa-mir-296	hsa-miR-296-5p	hsa-miR-296-3p	chr20_3
247	20	57393281	57393368	-	hsa-mir-298	hsa-miR-298	hsa-miR-298	chr20_3
248	20	62550778	62550894	+	hsa-mir-941-1	hsa-miR-941	hsa-miR-941	chr20_4
249	20	62551085	62551201	+	hsa-mir-941-3	hsa-miR-941	hsa-miR-941	chr20_4
250	20	62551197	62551313	+	hsa-mir-941-4	hsa-miR-941	hsa-miR-941	chr20_4
251	20	62572818	62572897	-	hsa-mir-1914	hsa-miR-1914-5p	hsa-miR-1914-3p	chr20_5
252	20	62573984	62574079	-	hsa-mir-647	hsa-miR-647	hsa-miR-647	chr20_5
253	21	9825832	9826011	+	hsa-mir-3648	hsa-miR-3648	hsa-miR-3648	chr21_1
254	21	9826203	9826263	+	hsa-mir-3687	hsa-miR-3687	hsa-miR-3687	chr21_1
255	21	17911409	17911489	+	hsa-mir-99a	hsa-miR-99a-5p	hsa-miR-99a-3p	chr21_2
256	21	17912148	17912231	+	hsa-let-7c	hsa-let-7c	hsa-let-7c	chr21_2
257	22	20073269	20073356	+	hsa-mir-3618	hsa-miR-3618	hsa-miR-3618	chr22_1
258	22	20073581	20073665	+	hsa-mir-1306	hsa-miR-1306-5p	hsa-miR-1306-3p	chr22_1
259	22	22007270	22007347	+	hsa-mir-301b	hsa-miR-301b	hsa-miR-301b	chr22_2
260	22	22007593	22007674	+	hsa-mir-130b	hsa-miR-130b-5p	hsa-miR-130b-3p	chr22_2
261	22	28316513	28316600	-	hsa-mir-3199-1	hsa-miR-3199	hsa-miR-3199	chr22_3
262	22	28316514	28316599	+	hsa-mir-3199-2	hsa-miR-3199	hsa-miR-3199	chr22_3
263	22	38240279	38240378	-	hsa-mir-658	hsa-miR-658	hsa-miR-658	chr22_4
264	22	38243685	38243781	-	hsa-mir-659	hsa-miR-659-5p	hsa-miR-659-3p	chr22_4
265	22	46508629	46508702	+	hsa-let-7a-3	hsa-let-7a-5p	hsa-let-7a-3p	chr22_5
266	22	46509446	46509537	+	hsa-mir-4763	hsa-miR-4763-5p	hsa-miR-4763-3p	chr22_5
267	22	46509566	46509648	+	hsa-let-7b	hsa-let-7b-5p	hsa-let-7b-3p	chr22_5
268	3	49057581	49057667	-	hsa-mir-425	hsa-miR-425-5p	hsa-miR-425-3p	chr3_1
269	3	49058051	49058142	-	hsa-mir-191	hsa-miR-191-5p	hsa-miR-191-3p	chr3_1
270	3	160122376	160122473	+	hsa-mir-15b	hsa-miR-15b-5p	hsa-miR-15b-3p	chr3_2
271	3	160122533	160122613	+	hsa-mir-16-2	hsa-miR-16-5p	hsa-miR-16-2-3p	chr3_2
272	4	77494721	77494785	+	hsa-mir-4450	hsa-miR-4450	hsa-miR-4450	chr4_1
273	4	77496704	77496779	+	hsa-mir-548ah	hsa-miR-548ah-5p	hsa-miR-548ah-3p	chr4_1
274	4	113569030	113569097	-	hsa-mir-367	hsa-miR-367-5p	hsa-miR-367-3p	chr4_2
275	4	113569160	113569227	-	hsa-mir-302d	hsa-miR-302d-5p	hsa-miR-302d-3p	chr4_2
276	4	113569339	113569407	-	hsa-mir-302a	hsa-miR-302a-5p	hsa-miR-302a-3p	chr4_2
277	4	113569519	113569586	-	hsa-mir-302c	hsa-miR-302c-5p	hsa-miR-302c-3p	chr4_2
278	4	113569641	113569713	-	hsa-mir-302b	hsa-miR-302b-5p	hsa-miR-302b-3p	chr4_2
279	4	160049954	160050046	-	hsa-mir-3688-1	hsa-miR-3688-5p	hsa-miR-3688-3p	chr4_3
280	4	160049957	160050043	+	hsa-mir-3688-2	hsa-miR-3688-5p	hsa-miR-3688-3p	chr4_3
281	5	54466360	54466450	-	hsa-mir-449a	hsa-miR-449a	hsa-miR-449a	chr5_1
282	5	54466474	54466570	-	hsa-mir-449b	hsa-miR-449b-5p	hsa-miR-449b-3p	chr5_1
283	5	54468090	54468181	-	hsa-mir-449c	hsa-miR-449c-5p	hsa-miR-449c-3p	chr5_1
284	5	148808481	148808586	+	hsa-mir-143	hsa-miR-143-5p	hsa-miR-143-3p	chr5_2
285	5	148810209	148810296	+	hsa-mir-145	hsa-miR-145-5p	hsa-miR-145-3p	chr5_2
286	5	167987901	167987978	-	hsa-mir-103a-1	NA	hsa-miR-103a-3p	chr5_3
287	5	167987909	167987970	+	hsa-mir-103b-1	hsa-miR-103b	hsa-miR-103b	chr5_3
288	6	52009147	52009232	+	hsa-mir-206	hsa-miR-206	hsa-miR-206	chr6_1
289	6	52013721	52013839	+	hsa-mir-133b	hsa-miR-133b	hsa-miR-133b	chr6_1
290	7	30329410	30329506	+	hsa-mir-550a-1	hsa-miR-550a-5p	hsa-miR-550a-3p	chr7_1
291	7	30329410	30329506	-	hsa-mir-550b-1	hsa-miR-550b-2-5p	hsa-miR-550b-3p	chr7_1
292	7	32772593	32772689	+	hsa-mir-550a-2	hsa-miR-550a-5p	hsa-miR-550a-3p	chr7_2
293	7	32772593	32772689	-	hsa-mir-550b-2	hsa-miR-550b-2-5p	hsa-miR-550b-3p	chr7_2
294	7	70772658	70772756	-	hsa-mir-3914-1	hsa-miR-3914	hsa-miR-3914	chr7_3
295	7	70772660	70772754	+	hsa-mir-3914-2	hsa-miR-3914	hsa-miR-3914	chr7_3
296	7	93112072	93112167	-	hsa-mir-653	hsa-miR-653	hsa-miR-653	chr7_4
297	7	93113248	93113331	-	hsa-mir-489	hsa-miR-489	hsa-miR-489	chr7_4
298	7	97592970	97593038	+	hsa-mir-5692a-1	hsa-miR-5692a	hsa-miR-5692a	chr7_5
299	7	97593717	97593793	-	hsa-mir-5692c-2	hsa-miR-5692c	hsa-miR-5692c	chr7_5
300	7	99691183	99691266	-	hsa-mir-25	hsa-miR-25-5p	hsa-miR-25-3p	chr7_6
301	7	99691391	99691470	-	hsa-mir-93	hsa-miR-93-5p	hsa-miR-93-3p	chr7_6
302	7	99691616	99691697	-	hsa-mir-106b	hsa-miR-106b-5p	hsa-miR-106b-3p	chr7_6
303	7	102106189	102106273	+	hsa-mir-5090	hsa-miR-5090	hsa-miR-5090	chr7_7
304	7	102111916	102111978	+	hsa-mir-4467	hsa-miR-4467	hsa-miR-4467	chr7_7
305	7	129410223	129410332	-	hsa-mir-182	hsa-miR-182-5p	hsa-miR-182-3p	chr7_8
306	7	129414532	129414609	-	hsa-mir-96	hsa-miR-96-5p	hsa-miR-96-3p	chr7_8
307	7	129414745	129414854	-	hsa-mir-183	hsa-miR-183-5p	hsa-miR-183-3p	chr7_8
308	7	130561506	130561569	-	hsa-mir-29a	hsa-miR-29a-5p	hsa-miR-29a-3p	chr7_9
309	7	130562218	130562298	-	hsa-mir-29b-1	hsa-miR-29b-1-5p	hsa-miR-29b-3p	chr7_9
310	8	6602685	6602765	+	hsa-mir-4659a	hsa-miR-4659a-5p	hsa-miR-4659a-3p	chr8_1
311	8	6602689	6602761	-	hsa-mir-4659b	hsa-miR-4659b-5p	hsa-miR-4659b-3p	chr8_1
312	8	12576641	12576699	+	hsa-mir-5692a-2	hsa-miR-5692a	hsa-miR-5692a	chr8_2
313	8	12584741	12584813	-	hsa-mir-3926-1	hsa-miR-3926	hsa-miR-3926	chr8_2
314	8	12584746	12584808	+	hsa-mir-3926-2	hsa-miR-3926	hsa-miR-3926	chr8_2
315	8	27559190	27559284	-	hsa-mir-3622b	hsa-miR-3622b-5p	hsa-miR-3622b-3p	chr8_3
316	8	27559194	27559276	+	hsa-mir-3622a	hsa-miR-3622a-5p	hsa-miR-3622a-3p	chr8_3
317	8	75460778	75460852	+	hsa-mir-5681a	hsa-miR-5681a	hsa-miR-5681a	chr8_4
318	8	75460785	75460844	-	hsa-mir-5681b	hsa-miR-5681b	hsa-miR-5681b	chr8_4
319	8	96085139	96085224	-	hsa-mir-3150b	hsa-miR-3150b-5p	hsa-miR-3150b-3p	chr8_5
320	8	96085142	96085221	+	hsa-mir-3150a	hsa-miR-3150a-5p	hsa-miR-3150a-3p	chr8_5
321	8	100548864	100548958	-	hsa-mir-599	hsa-miR-599	hsa-miR-599	chr8_6
322	8	100549014	100549089	-	hsa-mir-875	hsa-miR-875-5p	hsa-miR-875-3p	chr8_6
323	8	124360274	124360370	-	hsa-mir-548d-1	hsa-miR-548d-5p	hsa-miR-548d-3p	chr8_7
324	8	124360274	124360370	+	hsa-mir-548aa-1	hsa-miR-548aa	hsa-miR-548aa	chr8_7
325	8	125834220	125834300	-	hsa-mir-4662b	hsa-miR-4662b	hsa-miR-4662b	chr8_8
326	8	125834227	125834293	+	hsa-mir-4662a	hsa-miR-4662a-5p	hsa-miR-4662a-3p	chr8_8
327	8	130508088	130508189	-	hsa-mir-3673	hsa-miR-3673	hsa-miR-3673	chr8_9
328	8	130509594	130509674	-	hsa-mir-3669	hsa-miR-3669	hsa-miR-3669	chr8_9
329	8	135812763	135812850	-	hsa-mir-30b	hsa-miR-30b-5p	hsa-miR-30b-3p	chr8_10
330	8	135817119	135817188	-	hsa-mir-30d	hsa-miR-30d-5p	hsa-miR-30d-3p	chr8_10
331	8	145619364	145619445	-	hsa-mir-939	hsa-miR-939	hsa-miR-939	chr8_11
332	8	145625476	145625559	-	hsa-mir-1234	hsa-miR-1234	hsa-miR-1234	chr8_11
333	9	68415308	68415388	-	hsa-mir-4477a	hsa-miR-4477a	hsa-miR-4477a	chr9_1
334	9	68415308	68415388	+	hsa-mir-4477b	hsa-miR-4477b	hsa-miR-4477b	chr9_1
335	9	94398533	94398643	+	hsa-mir-3910-1	hsa-miR-3910	hsa-miR-3910	chr9_2
336	9	94398546	94398627	-	hsa-mir-3910-2	hsa-miR-3910	hsa-miR-3910	chr9_2
337	9	96938239	96938318	+	hsa-let-7a-1	hsa-let-7a-5p	hsa-let-7a-3p	chr9_3
338	9	96938629	96938715	+	hsa-let-7f-1	hsa-let-7f-5p	hsa-let-7f-1-3p	chr9_3
339	9	96941116	96941202	+	hsa-let-7d	hsa-let-7d-5p	hsa-let-7d-3p	chr9_3
340	9	97847490	97847586	+	hsa-mir-23b	hsa-miR-23b-5p	hsa-miR-23b-3p	chr9_4
341	9	97847727	97847823	+	hsa-mir-27b	hsa-miR-27b-5p	hsa-miR-27b-3p	chr9_4
342	9	97848296	97848376	-	hsa-mir-3074	hsa-miR-3074-5p	hsa-miR-3074-3p	chr9_4
343	9	97848303	97848370	+	hsa-mir-24-1	hsa-miR-24-1-5p	hsa-miR-24-3p	chr9_4
344	9	127454721	127454830	+	hsa-mir-181a-2	hsa-miR-181a-5p	hsa-miR-181a-2-3p	chr9_5
345	9	127455989	127456077	+	hsa-mir-181b-2	hsa-miR-181b-5p	NA	chr9_5
346	9	130548112	130548202	+	hsa-mir-3960	hsa-miR-3960	hsa-miR-3960	chr9_6
347	9	130548197	130548286	+	hsa-mir-2861	hsa-miR-2861	hsa-miR-2861	chr9_6
348	9	131007000	131007109	-	hsa-mir-199b	hsa-miR-199b-5p	hsa-miR-199b-3p	chr9_7
349	9	131007226	131007309	-	hsa-mir-3154	hsa-miR-3154	hsa-miR-3154	chr9_7
350	9	131154897	131154993	-	hsa-mir-219-2	hsa-miR-219-5p	hsa-miR-219-2-3p	chr9_8
351	9	131154900	131154987	+	hsa-mir-2964a	hsa-miR-2964a-5p	hsa-miR-2964a-3p	chr9_8
352	9	137741144	137741215	-	hsa-mir-3689c	hsa-miR-3689c	hsa-miR-3689c	chr9_9
353	9	137741333	137741410	-	hsa-mir-3689a	hsa-miR-3689a-5p	hsa-miR-3689a-3p	chr9_9
354	9	137741455	137741528	-	hsa-mir-3689d-1	hsa-miR-3689d	hsa-miR-3689d	chr9_9
355	9	137741971	137742118	-	hsa-mir-3689b	hsa-miR-3689b-5p	hsa-miR-3689b-3p	chr9_9
356	9	137742123	137742202	-	hsa-mir-3689d-2	hsa-miR-3689d	hsa-miR-3689d	chr9_9
357	9	137742416	137742487	-	hsa-mir-3689e	hsa-miR-3689e	hsa-miR-3689e	chr9_9
358	9	137742588	137742653	-	hsa-mir-3689f	hsa-miR-3689f	hsa-miR-3689f	chr9_9
359	X	45605585	45605694	-	hsa-mir-221	hsa-miR-221-5p	hsa-miR-221-3p	chrX_1
360	X	45606421	45606530	-	hsa-mir-222	hsa-miR-222-5p	hsa-miR-222-3p	chrX_1
361	X	49767754	49767844	+	hsa-mir-532	hsa-miR-532-5p	hsa-miR-532-3p	chrX_2
362	X	49768109	49768194	+	hsa-mir-188	hsa-miR-188-5p	hsa-miR-188-3p	chrX_2
363	X	49773039	49773122	+	hsa-mir-500a	hsa-miR-500a-5p	hsa-miR-500a-3p	chrX_2
364	X	49773572	49773636	+	hsa-mir-362	hsa-miR-362-5p	hsa-miR-362-3p	chrX_2
365	X	49774330	49774413	+	hsa-mir-501	hsa-miR-501-5p	hsa-miR-501-3p	chrX_2
366	X	49775280	49775358	+	hsa-mir-500b	hsa-miR-500b	hsa-miR-500b	chrX_2
367	X	49777849	49777945	+	hsa-mir-660	hsa-miR-660-5p	hsa-miR-660-3p	chrX_2
368	X	49779206	49779291	+	hsa-mir-502	hsa-miR-502-5p	hsa-miR-502-3p	chrX_2
369	X	53583184	53583302	-	hsa-mir-98	hsa-miR-98	hsa-miR-98	chrX_3
370	X	53584153	53584235	-	hsa-let-7f-2	hsa-let-7f-5p	hsa-let-7f-2-3p	chrX_3
371	X	55477928	55478015	-	hsa-mir-4536-1	hsa-miR-4536-5p	hsa-miR-4536-3p	chrX_4
372	X	55477928	55478015	+	hsa-mir-4536-2	hsa-miR-4536-5p	hsa-miR-4536-3p	chrX_4
373	X	73438212	73438296	-	hsa-mir-421	hsa-miR-421	hsa-miR-421	chrX_5
374	X	73438382	73438453	-	hsa-mir-374b	hsa-miR-374b-5p	hsa-miR-374b-3p	chrX_5
375	X	73438384	73438453	+	hsa-mir-374c	hsa-miR-374c-5p	hsa-miR-374c-3p	chrX_5
376	X	73506939	73507044	-	hsa-mir-545	hsa-miR-545-5p	hsa-miR-545-3p	chrX_6
377	X	73507121	73507192	-	hsa-mir-374a	hsa-miR-374a-5p	hsa-miR-374a-3p	chrX_6
378	X	113886019	113886098	+	hsa-mir-1912	hsa-miR-1912	hsa-miR-1912	chrX_7
379	X	113887130	113887198	+	hsa-mir-1264	hsa-miR-1264	hsa-miR-1264	chrX_7
380	X	133303408	133303482	-	hsa-mir-363	hsa-miR-363-5p	hsa-miR-363-3p	chrX_8
381	X	133303568	133303642	-	hsa-mir-92a-2	hsa-miR-92a-2-5p	hsa-miR-92a-3p	chrX_8
382	X	133303701	133303796	-	hsa-mir-19b-2	hsa-miR-19b-2-5p	hsa-miR-19b-3p	chrX_8
383	X	133303839	133303907	-	hsa-mir-20b	hsa-miR-20b-5p	hsa-miR-20b-3p	chrX_8
384	X	133304071	133304141	-	hsa-mir-18b	hsa-miR-18b-5p	hsa-miR-18b-3p	chrX_8
385	X	133304228	133304308	-	hsa-mir-106a	hsa-miR-106a-5p	hsa-miR-106a-3p	chrX_8
386	X	133674215	133674292	-	hsa-mir-450b	hsa-miR-450b-5p	hsa-miR-450b-3p	chrX_9
387	X	133674371	133674461	-	hsa-mir-450a-1	hsa-miR-450a-5p	NA	chrX_9
388	X	133674538	133674637	-	hsa-mir-450a-2	hsa-miR-450a-5p	hsa-miR-450a-3p	chrX_9
389	X	133675371	133675467	-	hsa-mir-542	hsa-miR-542-5p	hsa-miR-542-3p	chrX_9
390	X	133680358	133680428	-	hsa-mir-503	hsa-miR-503	hsa-miR-503	chrX_9
391	X	133680644	133680741	-	hsa-mir-424	hsa-miR-424-5p	hsa-miR-424-3p	chrX_9
392	X	145075793	145075869	-	hsa-mir-890	hsa-miR-890	hsa-miR-890	chrX_10
393	X	145076302	145076378	-	hsa-mir-888	hsa-miR-888-5p	hsa-miR-888-3p	chrX_10
394	X	145078187	145078261	-	hsa-mir-892a	hsa-miR-892a	hsa-miR-892a	chrX_10
395	X	145078716	145078792	-	hsa-mir-892b	hsa-miR-892b	hsa-miR-892b	chrX_10
396	X	145082571	145082649	-	hsa-mir-891b	hsa-miR-891b	hsa-miR-891b	chrX_10
397	X	146271222	146271305	-	hsa-mir-513c	hsa-miR-513c-5p	hsa-miR-513c-3p	chrX_11
398	X	146280562	146280645	-	hsa-mir-513b	hsa-miR-513b	hsa-miR-513b	chrX_11
399	X	146307344	146307470	-	hsa-mir-513a-2	hsa-miR-513a-5p	hsa-miR-513a-3p	chrX_12
400	X	146312238	146312361	-	hsa-mir-506	hsa-miR-506-5p	hsa-miR-506-3p	chrX_12
401	X	146312502	146312595	-	hsa-mir-507	hsa-miR-507	hsa-miR-507	chrX_12
402	X	146318431	146318545	-	hsa-mir-508	hsa-miR-508-5p	hsa-miR-508-3p	chrX_12
403	X	146331669	146331748	-	hsa-mir-514b	hsa-miR-514b-5p	hsa-miR-514b-3p	chrX_13
404	X	146340278	146340368	-	hsa-mir-509-2	hsa-miR-509-5p	hsa-miR-509-3p	chrX_13
405	X	146341170	146341244	-	hsa-mir-509-3	hsa-miR-509-3-5p	hsa-miR-509-3p	chrX_13
406	X	146342050	146342143	-	hsa-mir-509-1	hsa-miR-509-5p	hsa-miR-509-3p	chrX_13
407	X	146353853	146353926	-	hsa-mir-510	hsa-miR-510	hsa-miR-510	chrX_14
408	X	146360765	146360862	-	hsa-mir-514a-1	hsa-miR-514a-5p	hsa-miR-514a-3p	chrX_14
409	X	146363461	146363548	-	hsa-mir-514a-2	hsa-miR-514a-5p	hsa-miR-514a-3p	chrX_14
410	X	146366159	146366246	-	hsa-mir-514a-3	hsa-miR-514a-5p	hsa-miR-514a-3p	chrX_14
411	X	151127050	151127130	-	hsa-mir-224	hsa-miR-224-5p	hsa-miR-224-3p	chrX_15
412	X	151128100	151128184	-	hsa-mir-452	hsa-miR-452-5p	hsa-miR-452-3p	chrX_15
413	X	151560691	151560771	-	hsa-mir-105-1	hsa-miR-105-5p	hsa-miR-105-3p	chrX_16
414	X	151561893	151562001	-	hsa-mir-767	hsa-miR-767-5p	hsa-miR-767-3p	chrX_16
415	X	151562884	151562964	-	hsa-mir-105-2	hsa-miR-105-5p	hsa-miR-105-3p	chrX_16
416	X	153246548	153246628	+	hsa-mir-3202-1	hsa-miR-3202	hsa-miR-3202	chrX_17
417	X	153246549	153246627	-	hsa-mir-3202-2	hsa-miR-3202	hsa-miR-3202	chrX_17

## Sheet: Table S2
MiRNA expression across TCGA-BRCA samples
S.No	MiRNA	TCGA-BH-A0H0-01A-11R-A057-13	TCGA-C8-A8HR-01A-11R-A36A-13	TCGA-A2-A25C-01A-11R-A168-13	TCGA-E2-A14U-01A-11R-A22I-13	TCGA-OL-A6VO-01A-12R-A33A-13	TCGA-B6-A0RV-01A-11R-A085-13	TCGA-AC-A3EH-01A-22R-A22I-13	TCGA-B6-A0WZ-01A-11R-A108-13	TCGA-AC-A4ZE-01A-11R-A41G-13	TCGA-E2-A1B1-01A-21R-A12O-13	TCGA-AR-A24M-01A-11R-A168-13	TCGA-D8-A1XA-01A-11R-A14C-13	TCGA-E2-A15D-01A-11R-A114-13	TCGA-OL-A97C-01A-32R-A41G-13	TCGA-A8-A0A6-01A-12R-A057-13	TCGA-A8-A07F-01A-11R-A038-13	TCGA-D8-A1XG-01A-11R-A14C-13	TCGA-A7-A0CH-01A-21R-A038-13	TCGA-AR-A24T-01A-11R-A168-13	TCGA-A2-A0T6-01A-11R-A085-13	TCGA-BH-A0B0-01A-21R-A114-13	TCGA-A8-A09Z-01A-11R-A010-13	TCGA-BH-A0BM-01A-11R-A057-13	TCGA-D8-A1X7-01A-11R-A14L-13	TCGA-AN-A0AR-01A-11R-A010-13	TCGA-AN-A03Y-01A-21R-A010-13	TCGA-E2-A576-01A-11R-A31S-13	TCGA-AN-A0FD-01A-11R-A035-13	TCGA-PL-A8LV-01A-21R-A41G-13	TCGA-E2-A15R-01A-11R-A114-13	TCGA-E2-A1BD-01A-11R-A12O-13	TCGA-S3-A6ZH-01A-22R-A32K-13	TCGA-AN-A0XP-01A-11R-A108-13	TCGA-AC-A3YJ-01A-11R-A22V-13	TCGA-D8-A27L-01A-11R-A16E-13	TCGA-D8-A1JP-01A-11R-A13P-13	TCGA-BH-A0GY-01A-11R-A057-13	TCGA-BH-A0GZ-01A-11R-A057-13	TCGA-D8-A1X8-01A-11R-A14L-13	TCGA-AC-A7VC-01A-11R-A358-13	TCGA-B6-A0I2-01A-11R-A035-13	TCGA-A7-A2KD-01A-31R-A21U-13	TCGA-A7-A13F-01A-11R-A12O-13	TCGA-B6-A1KN-01A-11R-A13P-13	TCGA-AR-A0TZ-01A-12R-A085-13	TCGA-BH-A0DP-01A-21R-A057-13	TCGA-E2-A9RU-01A-11R-A41G-13	TCGA-A8-A07E-01A-11R-A035-13
1	hsa-let-7a-1	23408	51105	5185	51348	19840	16373	13570	13424	256545	34521	38309	12041	28557	94133	12537	7948	20341	22260	25075	15991	23053	10879	31991	21060	5083	14205	39157	12308	19890	20362	56837	101290	9134	73293	136212	16057	3693	11963	26574	26062	7804	30079	39353	12365	11788	19600	21658	5056
2	hsa-let-7a-2	47376	101047	10250	102597	39473	32504	27067	26732	514116	69639	76660	23745	56769	186613	25398	15544	41010	43841	49634	31840	46404	21911	64171	42303	10580	28223	78689	24134	40258	41053	114337	202221	17861	147208	271481	31494	7349	23844	53472	51886	15507	59981	79715	25373	23687	39363	43752	9882
3	hsa-let-7a-3	23706	50821	5205	51634	19879	16468	13829	13444	257361	34835	38704	12102	28732	94823	12656	7860	20791	22456	24885	16070	23542	11261	32172	21409	5278	14518	39609	12322	19816	20552	57597	101130	9152	73828	136299	15835	3887	11988	26719	26386	7879	30077	39824	12652	12101	19891	22023	5125
4	hsa-let-7b	239305	81422	26619	187187	27156	131540	27398	63427	475514	82163	223713	62779	182317	207280	150454	22258	52894	133050	98783	96435	151702	87333	442373	98498	25275	45339	41043	40435	27163	61523	176990	123833	70602	184275	253088	78415	17074	87563	113490	47805	48885	77974	110108	29412	45459	333912	56903	30340
5	hsa-let-7c	4629	23964	2694	30709	2448	15852	7789	7030	9682	18562	10648	2825	14036	29892	4785	3539	1348	4591	14210	6716	9579	484	16451	3132	3332	1326	5966	4921	3721	4036	19203	11767	1969	5573	35953	9006	1958	6099	6205	6846	6425	9001	3322	2861	3099	8961	3110	2460
6	hsa-let-7d	819	1643	1223	1839	2142	1243	1786	1344	4217	1008	1851	1396	2240	4432	684	749	720	1211	957	815	1556	1043	841	1898	1753	750	1861	1193	3018	1690	1964	1501	595	2691	2488	4770	606	719	323	3092	1693	2109	1611	1591	1277	637	1988	594
7	hsa-let-7e	2626	7044	1433	4382	2537	2169	5887	1775	10208	4696	3292	2507	2898	20816	779	1245	1934	2330	2458	3578	2198	1605	2211	3699	2500	5587	7379	1846	2107	3511	6405	19923	709	10583	20449	3792	1770	2296	1966	9822	1209	3654	3557	2003	4529	1524	4051	903
8	hsa-let-7f-1	25	144	14	81	60	160	46	67	411	107	61	48	52	196	17	38	20	61	41	91	55	254	43	49	112	57	165	52	86	52	101	155	72	139	269	52	48	34	27	77	35	80	121	82	116	28	114	55
9	hsa-let-7f-2	5593	70956	1848	22707	32852	8709	16598	7248	163084	36378	20963	8319	16093	69855	4392	5538	4399	7350	15002	12499	18233	5290	8936	11717	3927	3778	53979	6863	32134	15045	48022	122498	3686	61345	215743	13385	2832	4231	16084	34463	4662	18981	33099	18245	9800	6844	26336	2796
10	hsa-let-7g	850	3436	402	2881	1290	1213	1830	1151	7083	1808	1519	1239	2499	4725	466	1178	941	1776	489	755	1265	844	729	1780	1279	1946	1934	1212	2466	1249	2570	2571	617	2543	5372	2381	522	596	649	2609	1508	1827	2369	1573	558	566	1707	442
11	hsa-let-7i	432	2941	391	3894	893	1218	1055	1297	3038	2567	2087	1085	2903	7532	436	483	590	1050	1330	908	1284	616	678	1520	1442	710	1351	841	1939	696	2167	1415	920	1941	3723	2906	388	587	798	2986	668	2017	1419	980	446	528	2082	882
12	hsa-mir-1-1	0	0	0	0	0	0	0	0	0	0	0	0	0	0	0	0	1	0	0	0	0	0	0	0	0	0	0	0	0	0	0	0	0	0	0	0	0	0	0	0	0	0	0	0	0	0	0	0
13	hsa-mir-1-2	1	24	1	20	0	24	2	2	13	10	16	2	11	18	1	1	151	2	2	10	3	1	8	17	1	5	29	13	7	13	36	9	2	7	139	17	1	9	17	44	0	5	12	13	4	3	11	6
14	hsa-mir-100	2595	24692	3265	57808	3472	15048	8172	5627	14555	14538	12268	5514	16463	78871	6228	1232	5525	2211	15609	9683	9960	738	10851	5346	8407	1282	8634	3277	5141	4712	18521	17637	3925	9640	36929	17715	2654	5080	15269	19727	17486	13983	5816	4349	3870	6049	7957	2056
15	hsa-mir-101-1	84457	54526	1321	131101	48014	35870	17033	17304	271730	30920	41074	28620	38060	42535	8964	5859	21160	8870	36954	50213	39460	13920	51631	18769	7947	8309	42909	8871	26489	42809	65376	118024	8327	101836	60642	38823	13075	8948	28232	37101	17554	57186	30066	18719	15853	73037	19489	2195
16	hsa-mir-101-2	52	398	2	542	130	154	48	151	1296	142	159	60	86	559	13	42	54	86	122	221	72	82	37	50	68	38	631	84	206	158	186	419	50	225	580	71	20	44	103	130	48	84	110	76	75	47	164	39
17	hsa-mir-103a-1	21810	89657	16380	124669	59975	21292	88954	57414	316408	44124	40409	18287	30150	271258	6218	28390	17317	36207	30626	50062	26899	64353	10321	25577	28991	44880	646905	44307	131447	64336	66955	144610	35911	131783	276342	65491	34213	23689	44993	153789	12515	82714	58129	35808	60595	6423	182061	37834
18	hsa-mir-103a-2	14	35	11	31	26	23	33	13	53	26	14	18	23	77	6	8	7	4	6	17	15	39	9	23	57	32	223	6	40	40	25	43	25	74	29	86	28	16	6	61	17	49	41	34	33	17	86	12
19	hsa-mir-103b-1	0	0	0	0	0	0	0	0	0	0	0	0	0	0	0	0	0	0	0	0	0	0	0	0	0	0	0	0	0	0	0	0	0	0	0	0	0	0	0	0	0	0	0	0	0	0	0	0
20	hsa-mir-103b-2	0	0	0	0	0	0	0	0	0	0	0	0	0	0	0	0	0	0	0	0	0	0	0	0	0	0	0	0	0	0	0	0	0	0	0	0	0	0	0	0	0	0	0	0	0	0	0	0
21	hsa-mir-105-1	0	0	0	0	4	0	0	0	0	0	0	0	0	29	3	0	0	0	0	0	0	0	0	1	633	14	0	1	1	1	0	0	0	3	1	5	42	0	0	0	21	0	0	0	0	0	0	1
22	hsa-mir-105-2	0	0	0	1	2	0	0	0	0	1	0	0	0	23	2	0	0	0	1	0	0	1	0	3	608	19	0	0	1	0	2	0	0	4	1	3	35	1	0	1	13	0	0	0	0	0	1	2
23	hsa-mir-106a	94	90	15	29	20	63	57	40	38	28	28	16	63	21	13	53	15	65	25	30	46	41	27	19	206	163	55	45	36	41	93	17	43	52	6	78	33	30	10	25	144	110	14	84	31	34	95	38
24	hsa-mir-106b	1479	3177	801	3462	5912	1706	2182	1018	3381	928	1288	1018	1744	4544	623	336	550	583	578	712	1352	718	850	928	3817	960	4916	733	3581	1413	1804	3549	474	2475	2190	2792	590	645	1226	5404	1842	2398	2335	1939	1775	911	3594	557
25	hsa-mir-107	119	218	56	473	339	113	388	114	744	118	131	118	149	450	39	56	62	85	57	158	167	172	58	87	122	116	437	101	314	177	219	500	121	689	443	232	82	75	92	624	62	437	260	93	178	57	385	96
26	hsa-mir-10a	11610	133341	29074	107398	16989	57642	41861	167152	124298	62589	1123033	46629	202765	157941	62830	13031	89570	23152	128829	63906	46355	161631	28749	28345	3541	8002	86202	29055	27608	76768	101286	296363	122934	349617	642720	386632	13534	47958	122560	95933	5544	35847	56155	35160	21586	33797	37813	26612
27	hsa-mir-10b	67027	720905	101510	429095	60616	353483	69566	127604	446330	369874	394237	77106	383754	1217511	272251	197006	61635	91003	465499	321715	191103	97588	145921	162918	14942	51605	489046	165212	114057	139082	426073	284347	88232	123439	985716	764077	54960	311799	290844	413413	23551	86217	158810	224257	107877	81500	89675	211907
28	hsa-mir-1178	0	0	0	0	0	0	0	0	0	0	0	0	0	0	0	0	0	0	0	0	0	0	0	0	0	0	0	0	0	0	0	0	0	0	0	0	1	0	0	0	0	0	0	0	0	0	0	0
29	hsa-mir-1179	0	0	0	2	0	1	1	1	0	0	0	0	0	1	0	0	0	0	0	0	0	2	1	1	0	2	0	0	2	1	0	0	0	0	1	3	0	2	0	4	0	0	0	0	0	0	0	0
30	hsa-mir-1180	5	54	81	136	226	31	134	20	111	11	37	105	50	111	28	7	25	5	11	17	11	21	5	28	28	35	77	10	37	63	35	100	10	226	327	42	13	23	35	66	2	38	42	11	13	5	135	4
31	hsa-mir-1181	0	0	1	1	0	0	0	0	1	3	1	3	1	2	1	0	0	0	0	1	0	1	0	1	1	0	2	0	2	2	0	1	0	3	2	1	1	0	1	1	0	1	1	0	2	3	0	0
32	hsa-mir-1182	0	0	0	0	0	0	0	0	0	0	0	0	0	0	0	0	0	0	0	0	0	0	0	0	0	0	0	0	0	0	0	0	0	0	0	0	0	0	0	0	0	0	0	0	0	0	1	0
33	hsa-mir-1183	0	0	0	0	0	0	0	0	0	0	0	0	0	0	0	0	0	0	0	0	0	0	0	0	0	0	0	0	0	0	0	0	0	0	0	0	0	0	0	0	0	0	0	0	0	0	0	0
34	hsa-mir-1184-1	0	0	0	0	0	0	0	0	0	0	0	0	0	0	0	0	0	0	0	0	0	0	0	0	0	0	0	0	0	0	0	0	0	0	0	0	0	0	0	0	0	0	0	0	0	0	0	0
35	hsa-mir-1184-2	0	0	0	0	0	0	0	0	0	0	0	0	0	0	0	0	0	0	0	0	0	0	0	0	0	0	0	0	0	0	0	0	0	0	0	0	0	0	0	0	0	0	0	0	0	0	0	0
36	hsa-mir-1184-3	0	0	0	0	0	0	0	0	0	0	0	0	0	0	0	0	0	0	0	0	0	0	0	0	0	0	0	0	0	0	0	0	0	0	0	0	0	0	0	0	0	0	0	0	0	0	0	0
37	hsa-mir-1185-1	0	7	1	3	0	1	1	2	1	2	1	0	1	11	0	1	1	2	1	0	1	0	0	0	1	0	1	0	2	0	2	2	1	0	3	1	0	0	2	0	0	5	1	3	0	1	4	0
38	hsa-mir-1185-2	0	0	0	0	0	2	1	0	0	1	0	0	0	4	0	0	0	0	0	0	1	0	0	0	0	0	0	0	0	0	2	1	1	0	1	3	0	0	0	0	1	0	0	0	0	0	0	0
39	hsa-mir-1193	0	0	0	1	0	0	0	0	0	0	0	0	1	0	0	0	0	0	0	0	1	0	0	0	0	0	0	0	0	0	0	0	0	0	0	0	0	0	0	1	0	0	0	0	0	0	0	0
40	hsa-mir-1197	0	1	0	0	0	0	0	0	2	0	0	0	0	4	0	0	0	0	1	0	1	0	0	1	0	0	0	0	0	0	2	0	0	0	0	0	0	1	0	1	0	1	0	0	0	0	0	0
41	hsa-mir-1199	0	0	0	0	0	0	0	0	0	0	0	0	0	0	0	0	0	0	0	0	0	0	0	0	0	0	0	0	0	0	0	0	0	0	0	0	0	0	0	0	0	0	0	0	0	0	0	0
42	hsa-mir-1200	0	0	0	0	0	0	0	0	0	0	0	0	0	0	0	0	0	0	0	0	0	0	0	0	0	0	0	0	0	0	0	0	0	0	0	0	0	0	0	0	0	0	0	0	0	0	0	0
43	hsa-mir-1202	0	0	0	0	0	0	0	0	0	0	0	0	0	0	0	0	0	0	0	0	0	0	0	0	0	0	0	0	0	0	0	0	0	0	0	0	0	0	0	0	0	0	0	0	0	0	0	0
44	hsa-mir-1203	0	0	0	0	0	0	0	0	0	0	0	0	0	0	0	0	0	0	0	0	0	0	0	0	0	0	0	0	0	0	0	0	0	0	0	0	0	0	0	0	0	0	0	0	0	0	0	0
45	hsa-mir-1204	0	0	0	0	0	1	0	0	0	0	0	0	0	0	0	0	0	0	0	0	0	0	0	0	0	0	0	0	0	0	0	0	0	0	0	0	0	0	0	0	0	0	0	0	0	0	0	0
46	hsa-mir-1205	0	0	0	0	0	0	0	0	0	0	0	0	0	0	0	0	0	0	0	0	0	0	0	0	0	0	0	0	0	0	0	0	0	0	0	0	0	0	0	0	0	0	0	0	0	0	0	0
47	hsa-mir-1206	0	0	0	0	0	0	0	0	0	0	0	0	0	0	0	0	0	0	0	0	0	0	0	0	0	0	0	0	0	0	0	0	0	0	0	0	0	0	0	0	0	0	0	0	0	0	0	0
48	hsa-mir-1207	0	0	0	0	0	0	0	0	0	0	0	0	0	0	0	0	0	0	0	0	0	0	0	0	0	0	0	0	0	0	0	0	0	0	0	0	0	0	0	0	0	0	0	0	0	0	0	0
49	hsa-mir-1208	0	0	0	0	0	0	0	0	0	0	0	0	0	0	0	0	0	0	0	0	0	0	0	0	0	0	0	0	0	0	0	0	0	0	0	0	0	0	0	0	0	0	0	0	0	0	0	0
50	hsa-mir-122	0	0	0	0	0	0	0	0	1	0	1	1	0	0	0	0	0	0	0	0	0	0	0	0	0	0	111	0	0	0	0	0	0	0	0	0	0	0	0	0	0	0	1	0	0	0	0	0
51	hsa-mir-1224	1	2	9	1	0	0	1	0	2	1	2	56	0	8	0	1	3	0	0	0	1	0	0	3	2	0	0	0	0	33	2	0	1	42	3	1	4	7	0	2	0	0	0	3	2	1	25	1
52	hsa-mir-1225	0	1	0	0	0	0	1	0	0	0	0	0	0	0	0	0	0	0	0	0	0	0	0	0	0	0	1	0	0	1	1	0	0	0	0	0	0	0	0	0	0	0	0	0	0	0	0	0
53	hsa-mir-1226	1	0	9	2	19	2	5	7	2	5	2	8	2	13	1	1	3	3	1	0	3	4	0	3	5	1	3	3	2	0	2	1	3	6	5	10	13	2	3	13	2	3	9	1	1	2	10	1
54	hsa-mir-1227	0	0	0	0	1	0	0	0	1	0	0	0	0	0	0	0	0	0	0	0	1	1	0	0	0	0	0	0	0	0	0	0	0	0	1	6	0	1	0	3	0	0	1	0	0	0	0	0
55	hsa-mir-1228	2	9	1	0	4	5	15	4	2	5	2	5	10	9	2	2	0	1	1	1	8	4	8	2	1	4	1	0	1	1	5	1	2	5	5	4	0	0	0	9	3	0	4	3	1	0	2	0
56	hsa-mir-1229	3	2	3	2	7	2	3	1	5	3	0	8	3	2	1	0	0	0	0	1	0	0	0	6	1	1	1	1	2	1	1	1	0	5	1	9	4	0	0	4	2	1	2	2	0	0	8	0
57	hsa-mir-1231	0	0	0	0	0	0	0	0	0	0	0	0	0	0	0	0	0	0	0	0	0	0	0	0	0	0	0	0	0	0	0	0	0	1	0	0	0	0	0	0	0	0	0	0	0	0	0	0
58	hsa-mir-1233-1	0	0	0	0	0	0	0	0	0	0	0	0	0	0	0	0	0	0	0	0	0	0	0	0	0	0	0	0	0	0	0	0	0	0	0	0	0	0	0	0	0	0	0	0	0	0	0	0
59	hsa-mir-1233-2	0	0	0	0	0	0	0	0	0	0	0	0	0	0	0	0	0	0	0	0	0	0	0	0	0	0	0	0	0	0	0	0	0	0	0	0	0	0	0	0	0	0	0	0	0	0	0	0
60	hsa-mir-1234	0	0	0	0	0	0	0	0	0	0	0	2	0	0	0	0	0	0	0	0	1	0	0	0	1	0	3	0	0	0	0	0	0	1	1	2	0	0	0	0	0	0	0	1	0	0	1	0
61	hsa-mir-1236	0	0	0	0	0	0	0	0	0	0	0	0	1	0	0	0	0	0	0	0	0	0	0	1	0	1	0	0	0	0	0	0	0	0	0	0	0	0	0	0	0	0	0	0	0	1	0	0
62	hsa-mir-1237	0	0	0	1	1	0	0	0	0	0	0	0	0	0	0	0	0	0	1	1	0	0	0	1	0	0	0	0	0	0	0	0	0	0	0	0	0	0	0	0	1	0	0	0	0	0	0	0
63	hsa-mir-1238	0	1	0	1	0	0	0	0	0	0	0	0	0	0	1	0	0	0	0	0	0	0	0	0	0	0	0	0	0	1	0	0	0	0	0	2	0	0	0	0	0	0	0	0	0	0	0	0
64	hsa-mir-124-1	0	1	0	1	0	0	3	0	0	0	2	0	0	9	0	1	0	0	0	0	0	0	1	0	0	0	0	0	0	0	0	0	0	0	0	0	0	0	0	132	0	0	0	0	0	0	0	0
65	hsa-mir-124-2	0	0	0	0	0	0	2	0	0	0	0	0	0	8	0	0	0	0	0	0	0	0	0	0	0	0	0	0	0	0	0	0	0	0	1	0	0	0	0	71	0	0	0	0	0	0	0	0
66	hsa-mir-124-3	0	0	0	0	0	0	0	0	0	0	0	0	0	12	0	0	0	0	0	0	0	0	0	0	0	0	0	0	0	0	0	0	0	0	0	0	0	0	0	75	0	0	0	0	0	0	0	0
67	hsa-mir-1243	0	0	0	0	0	0	0	1	0	0	1	0	0	0	0	0	0	0	0	1	0	0	0	0	0	0	0	0	0	0	0	0	0	0	0	0	0	0	0	0	0	0	0	0	0	0	0	0
68	hsa-mir-1244-1	0	0	0	0	0	0	0	0	0	0	0	0	0	0	0	0	0	0	0	0	0	0	0	0	0	0	0	0	0	0	0	0	0	0	0	0	0	0	0	0	0	0	0	0	0	0	0	0
69	hsa-mir-1244-2	0	0	0	0	0	0	0	0	0	0	0	0	0	0	0	0	0	0	0	0	0	0	0	0	0	0	0	0	0	0	0	0	0	0	0	0	0	0	0	0	0	0	0	0	0	0	0	0
70	hsa-mir-1244-3	0	0	0	0	0	0	0	0	0	0	0	0	0	0	0	0	0	0	0	0	0	0	0	0	0	0	0	0	1	0	0	0	0	0	0	0	0	0	0	0	0	0	0	0	0	0	0	0
71	hsa-mir-1245a	0	17	5	8	6	10	5	15	1	35	14	3	11	86	1	7	4	4	19	7	10	6	2	8	1	4	8	6	4	3	20	6	3	3	45	13	3	11	3	113	0	8	4	1	5	4	12	10
72	hsa-mir-1245b	0	0	0	0	0	0	0	0	1	0	0	1	0	0	0	0	0	0	0	0	0	0	0	0	0	0	0	1	0	0	0	1	0	0	0	0	0	0	0	0	0	1	0	0	0	0	0	0
73	hsa-mir-1246	0	0	0	0	0	0	1	0	0	0	0	0	0	0	0	0	0	0	0	0	0	0	0	0	0	0	0	0	0	0	0	0	0	0	0	0	0	1	0	0	0	0	0	0	0	0	0	0
74	hsa-mir-1247	12	78	58	295	34	194	33	26	5	170	40	22	177	864	13	10	8	9	59	437	43	4	80	24	6	18	24	76	16	152	261	65	4	15	792	247	33	57	62	115	781	140	7	10	70	156	67	5
75	hsa-mir-1248	1	3	1	5	2	10	7	1	7	0	3	4	3	6	1	1	2	4	3	2	4	6	4	1	5	5	6	3	33	2	11	1	3	6	4	8	11	3	3	0	9	3	3	10	2	4	19	1
76	hsa-mir-1249	3	14	9	14	3	4	10	1	10	6	6	5	15	4	1	1	5	3	4	0	4	3	4	11	6	10	1	2	5	6	5	5	1	8	7	34	2	5	9	9	2	5	3	6	3	2	3	3
77	hsa-mir-1250	0	1	0	1	0	0	0	0	2	0	0	0	0	1	0	0	0	0	1	0	0	0	0	0	0	0	0	0	1	3	0	0	0	0	0	0	0	3	0	2	0	0	0	0	0	0	1	0
78	hsa-mir-1251	0	0	0	1	0	1	0	0	0	0	10	0	7	4	1	0	0	0	0	0	2	0	1	7	1	1	5	0	0	0	4	0	0	235	1	21	15	1	0	0	0	0	1	0	3	0	0	0
79	hsa-mir-1252	0	0	0	0	0	0	1	0	0	0	0	0	0	0	0	0	0	0	0	0	0	0	0	0	0	0	0	0	0	1	0	0	0	0	0	0	0	0	0	0	0	1	0	0	0	0	0	0
80	hsa-mir-1253	0	0	0	0	0	0	0	0	0	0	0	0	0	0	0	0	0	0	0	0	0	0	0	0	0	0	0	0	0	0	0	0	0	0	0	0	0	0	0	0	0	0	0	0	0	0	0	0
81	hsa-mir-1254-1	0	1	2	0	3	1	1	2	2	0	0	0	0	6	0	2	0	0	0	0	0	1	0	1	5	1	2	0	2	1	1	0	0	8	3	1	0	0	0	2	1	5	1	2	0	0	2	0
82	hsa-mir-1254-2	1	0	1	0	2	0	0	2	2	0	0	1	0	5	0	0	1	0	1	0	0	0	0	2	1	0	2	0	0	0	1	1	0	5	2	0	0	0	1	1	1	1	4	1	0	0	1	1
83	hsa-mir-1255a	0	0	0	0	2	0	0	0	1	1	0	0	2	3	1	0	0	2	0	0	0	0	1	3	3	1	0	0	2	2	3	2	0	3	0	0	6	0	0	3	1	2	0	2	0	1	3	0
84	hsa-mir-1255b-1	0	0	0	0	0	0	0	0	0	0	0	0	0	0	0	0	0	0	0	0	0	0	0	0	0	0	0	0	0	0	0	0	0	0	0	0	0	0	0	0	0	0	0	0	0	0	0	0
85	hsa-mir-1255b-2	0	0	0	0	0	0	0	0	0	0	0	0	0	0	0	0	0	0	0	0	0	0	0	0	0	0	0	0	0	0	0	0	0	0	0	0	0	0	0	0	0	0	0	0	0	0	0	0
86	hsa-mir-1256	1	0	0	0	0	0	1	0	1	0	0	0	0	0	0	0	0	1	0	0	0	0	0	0	0	0	0	0	0	0	1	0	0	2	2	0	0	0	0	2	0	1	0	0	0	0	1	0
87	hsa-mir-1257	0	0	0	0	0	0	0	0	0	0	0	0	0	0	0	0	0	0	0	0	0	0	0	0	2	0	0	0	0	2	0	0	0	0	0	2	0	0	0	0	0	0	0	0	0	0	0	0
88	hsa-mir-1258	0	22	0	19	1	10	0	3	1	17	11	1	0	3	3	0	3	2	12	6	0	1	5	0	0	0	3	3	2	1	10	2	0	0	15	5	3	3	6	0	13	6	0	1	4	4	1	3
89	hsa-mir-125a	1808	2424	4383	4760	749	2806	5280	2335	6663	4176	4248	4309	5236	11693	1187	675	4382	1197	3117	1932	2257	1265	1791	4501	1200	2133	4935	1564	1330	3825	6278	5908	1185	4367	6644	6215	1460	1840	1433	4249	969	2700	2575	2360	2933	1530	2089	489
90	hsa-mir-125b-1	392	4296	2525	10782	440	3355	4008	1807	1958	4104	3097	1823	6290	22342	639	383	1505	862	2953	664	2446	157	1596	1938	1740	287	1750	1198	1079	823	4875	2849	821	1413	5418	7284	413	927	2050	3535	865	2330	1284	1173	574	976	1559	407
91	hsa-mir-125b-2	16	180	31	357	27	118	88	49	49	121	71	40	108	209	18	12	14	22	106	59	62	6	102	20	35	10	51	29	24	29	105	63	16	56	216	127	18	35	52	61	29	106	19	26	27	60	28	15
92	hsa-mir-126	8735	22956	5466	20596	3014	17032	5377	6953	33658	10991	10111	3141	18581	13437	3385	6744	4904	4694	7191	2238	10894	8466	5523	15747	4102	4941	7943	3294	7906	6962	12143	7849	5954	12868	3705	17836	3832	5378	2062	22310	3424	8156	21403	13404	5479	3810	2664	6669
93	hsa-mir-1260a	0	0	0	0	0	0	0	0	0	0	0	0	0	0	0	0	0	0	0	0	0	1	0	0	0	0	1	0	0	0	0	0	0	0	0	0	0	0	0	0	0	0	0	0	0	0	0	0
94	hsa-mir-1260b	0	0	0	0	0	0	0	0	0	1	0	0	0	0	0	0	0	0	0	0	0	0	0	0	0	0	0	0	0	0	0	0	0	0	0	0	0	0	0	0	0	0	0	0	0	0	0	0
95	hsa-mir-1261	0	0	0	0	0	0	0	0	0	0	0	0	0	0	0	0	0	0	0	0	0	0	0	0	0	0	0	0	0	0	0	0	0	0	0	0	0	0	0	0	0	0	0	0	0	0	0	0
96	hsa-mir-1262	0	2	0	5	0	3	0	0	1	1	2	1	7	25	3	3	0	1	6	2	1	0	3	0	1	0	2	1	0	2	4	7	2	5	12	1	1	0	1	11	0	1	0	0	2	5	0	1
97	hsa-mir-1263	0	0	0	0	0	0	0	0	0	0	0	0	0	0	0	0	0	0	0	0	0	0	0	0	0	0	0	0	0	0	0	0	0	0	0	0	0	0	0	0	0	0	0	0	0	0	0	0
98	hsa-mir-1264	0	1	0	0	0	0	0	0	0	0	0	0	0	0	0	0	0	0	0	0	0	0	0	0	0	0	0	0	0	0	0	0	0	0	0	0	0	0	0	0	0	0	0	0	0	0	0	0
99	hsa-mir-1265	0	0	0	0	0	0	0	0	1	1	0	0	0	0	0	0	0	1	0	0	0	0	0	0	0	0	0	0	0	0	0	0	0	1	0	2	1	0	0	0	0	0	0	0	6	0	0	0
100	hsa-mir-1266	54	135	92	44	55	23	43	42	189	30	71	86	31	34	9	1	8	6	14	29	39	46	33	53	24	14	54	6	71	34	23	71	38	72	220	50	54	11	58	4	5	62	140	140	27	14	100	13
101	hsa-mir-1267	0	0	0	0	0	0	0	0	0	0	0	0	0	0	0	0	0	0	0	0	0	0	0	0	0	0	0	0	0	2	0	0	0	0	0	0	0	0	0	0	0	0	0	0	0	0	0	0
102	hsa-mir-1268a	0	0	0	0	0	0	0	0	0	0	0	0	0	0	0	0	0	0	0	0	0	0	0	0	0	0	0	0	0	0	0	0	0	0	0	0	0	0	0	0	0	0	0	0	0	0	0	0
103	hsa-mir-1268b	0	0	0	1	0	0	0	0	0	0	1	0	0	0	0	0	0	0	0	0	0	0	0	1	0	0	0	0	0	1	1	1	0	0	0	0	0	0	0	0	0	0	0	2	0	0	0	0
104	hsa-mir-1269a	3	0	0	4	0	0	0	30	1	4	48	0	3	0	0	0	1	2	0	0	0	120	20	0	775	0	0	4	0	4	0	0	0	0	41	6	7	12	1	649	9	10	0	1	0	0	3	10
105	hsa-mir-1269b	0	0	0	0	270	0	0	0	0	0	1	3	0	0	2	0	0	0	0	0	0	0	0	0	288	0	0	0	1	0	0	0	0	1	2	0	2	0	0	0	2	2	1	0	0	0	0	0
106	hsa-mir-127	481	6182	1155	10491	1484	2464	6771	3337	1879	6014	4292	2267	4647	28340	410	773	957	1516	3723	1916	5461	392	1397	2543	420	498	1646	2591	1494	1496	7159	2767	1598	1702	6322	9700	906	1525	1647	2843	197	5900	1234	1874	1285	1718	2451	1160
107	hsa-mir-1270-1	0	6	8	4	0	0	5	3	1	1	4	3	4	14	1	2	1	1	2	1	6	1	1	4	0	2	13	2	1	1	2	6	5	18	2	4	0	1	2	7	1	2	7	2	1	0	0	0
108	hsa-mir-1270-2	1	1	9	0	0	0	2	4	0	3	3	1	3	23	1	2	2	0	0	2	4	0	1	6	0	2	9	1	2	1	0	9	9	6	4	3	1	2	2	6	1	1	10	10	4	0	0	0
109	hsa-mir-1271	11	7	9	25	13	22	11	11	7	12	14	17	36	44	5	5	9	10	4	3	7	0	13	20	3	1	2	6	9	6	12	2	7	17	5	20	3	6	4	41	5	7	17	5	4	5	7	2
110	hsa-mir-1272	0	0	0	0	0	0	0	0	0	0	0	0	0	0	0	0	0	0	0	0	0	0	0	0	0	0	0	0	0	0	0	0	0	0	0	0	0	0	0	0	0	0	0	0	0	0	0	0
111	hsa-mir-1273a	0	0	0	0	0	0	0	0	0	0	0	0	0	0	0	0	0	0	0	0	0	0	0	0	0	0	0	0	0	0	0	0	0	0	0	0	0	0	0	0	0	0	0	0	0	0	1	0
112	hsa-mir-1273c	0	0	0	0	0	0	0	0	0	0	0	0	0	0	0	0	0	0	0	0	0	0	0	0	0	0	0	0	0	0	0	0	0	0	0	0	0	0	0	0	0	0	0	0	0	0	0	0
113	hsa-mir-1273d	0	0	0	0	0	0	0	0	0	0	0	0	0	0	0	0	0	0	0	0	0	0	0	0	0	0	0	0	0	0	0	0	0	0	0	0	0	0	0	0	0	0	0	0	0	0	0	0
114	hsa-mir-1273f	0	0	0	0	0	0	0	0	0	0	0	0	0	0	0	0	0	0	0	0	0	0	0	0	0	0	0	0	0	0	0	0	0	0	0	0	0	0	0	0	0	0	0	0	0	0	0	0
115	hsa-mir-1273g	0	0	0	0	0	0	0	0	0	0	0	0	0	0	0	0	0	0	0	0	0	0	0	0	0	0	0	0	0	0	0	0	0	0	0	0	0	0	0	0	0	0	0	0	0	0	0	0
116	hsa-mir-1273h	0	0	0	1	0	0	0	0	0	0	0	0	0	0	0	0	0	0	0	0	0	0	0	0	0	0	0	0	0	0	0	0	0	0	0	0	0	1	0	0	0	0	0	0	0	0	0	0
117	hsa-mir-1275	8	1	0	6	1	1	1	0	0	0	2	1	0	2	1	0	0	1	0	0	0	1	3	0	1	2	1	0	0	4	3	0	0	1	0	1	3	0	0	2	0	3	1	1	0	1	0	0
118	hsa-mir-1276	0	0	0	0	2	0	0	0	1	0	0	0	0	1	0	0	0	1	0	0	0	1	1	0	0	0	1	0	1	1	0	1	0	1	1	0	2	0	1	0	0	0	2	0	0	0	1	0
119	hsa-mir-1277	7	5	0	0	1	0	0	7	17	1	3	0	5	9	0	6	2	2	0	2	2	2	4	4	3	1	1	1	9	2	3	4	2	3	3	14	1	2	0	5	5	6	7	5	7	1	3	1
120	hsa-mir-1278	1	0	0	0	0	0	0	0	0	0	0	0	0	0	0	0	0	0	0	0	0	1	0	0	0	0	0	0	1	0	0	0	0	0	0	0	0	0	0	0	0	1	0	1	0	0	0	0
121	hsa-mir-1279	0	0	0	0	0	0	0	0	0	0	0	0	0	0	0	0	0	0	0	0	0	0	0	0	0	0	0	0	0	0	0	0	0	0	0	0	0	0	0	0	0	0	0	0	0	0	0	0
122	hsa-mir-128-1	138	316	248	380	315	168	399	104	826	124	167	118	176	873	78	56	91	115	131	194	249	143	152	140	242	108	727	59	156	330	169	733	37	1598	521	356	83	201	114	458	149	418	222	182	188	133	303	79
123	hsa-mir-128-2	96	215	160	217	229	117	306	49	504	81	117	72	135	563	64	30	59	53	63	153	163	114	129	77	154	55	387	30	100	168	109	438	31	1334	352	193	64	129	46	300	94	307	198	119	107	102	189	23
124	hsa-mir-1281	0	0	0	0	0	0	0	0	0	1	0	0	0	0	0	0	0	0	0	0	0	0	0	0	0	0	0	0	0	0	0	0	0	0	0	0	0	0	0	0	0	0	0	0	0	0	0	0
125	hsa-mir-1282	0	0	0	0	0	0	0	0	0	0	0	0	0	0	0	0	0	0	0	0	0	0	0	0	0	0	0	0	0	0	0	0	0	0	0	0	0	0	0	0	0	0	0	0	0	0	0	0
126	hsa-mir-1283-1	0	0	0	1	0	0	0	0	0	0	0	0	0	1	0	1	0	0	1	0	0	0	0	0	0	0	0	0	0	0	0	0	0	0	0	0	0	0	0	0	0	0	0	0	0	0	0	0
127	hsa-mir-1283-2	0	0	0	0	1	0	0	0	0	0	0	0	0	0	0	4	0	0	1	0	0	0	0	0	1	0	0	0	1	0	0	0	0	0	1	0	0	0	0	0	0	0	0	0	0	0	0	0
128	hsa-mir-1284	1	1	1	1	2	2	2	2	12	0	1	0	3	1	1	0	1	1	0	0	2	1	2	0	0	0	2	0	1	0	2	1	1	1	2	6	0	1	0	7	0	1	1	0	0	0	2	0
129	hsa-mir-1285-1	0	0	0	0	0	0	0	2	0	0	0	0	0	0	0	0	0	0	0	0	0	0	0	1	0	0	0	0	0	0	0	0	1	0	0	0	0	0	0	0	0	0	0	1	0	0	1	0
130	hsa-mir-1285-2	0	1	0	0	0	0	0	0	0	0	0	0	0	0	0	0	0	0	0	0	0	0	0	0	0	0	0	0	0	0	0	0	0	0	0	0	0	0	0	0	0	0	0	0	0	0	0	0
131	hsa-mir-1286	0	0	0	0	0	0	0	0	0	0	0	0	0	0	0	0	0	0	0	0	0	0	0	0	0	0	1	0	2	0	0	0	0	0	0	0	0	0	0	0	0	0	0	0	0	0	0	0
132	hsa-mir-1287	24	145	69	311	53	69	309	58	387	119	128	117	152	193	29	15	50	24	48	30	182	157	62	78	371	8	140	24	44	92	146	94	33	389	211	438	35	72	54	160	22	465	104	59	64	65	48	15
133	hsa-mir-1288	0	0	1	3	7	1	1	1	4	0	2	0	2	3	0	0	0	1	0	2	0	1	0	0	1	0	3	0	0	1	1	3	1	3	7	8	2	0	3	8	0	4	2	1	1	0	1	0
134	hsa-mir-1289-1	0	0	0	0	0	0	1	0	0	0	0	0	0	0	0	0	0	0	0	0	0	0	0	0	0	0	0	0	0	0	0	0	0	0	0	0	0	0	0	0	0	0	0	0	0	0	0	0
135	hsa-mir-1289-2	0	0	0	0	0	0	0	0	0	0	0	0	0	0	0	0	0	0	0	0	0	0	0	0	0	0	0	0	0	0	0	0	0	0	0	0	0	0	0	0	0	0	0	0	0	0	0	0
136	hsa-mir-129-1	1	12	0	29	1190	1	16	0	3	2	1	0	2	51	0	0	2	1	1	1	2	0	1	2	1	0	2	1	1	84	1	2	0	11	3	2	1	0	1	51	2	1	3	6	1	1	6	2
137	hsa-mir-129-2	0	27	0	27	1464	1	21	2	6	3	2	0	4	63	1	0	0	0	4	0	2	0	0	0	3	1	2	0	8	83	4	6	0	20	0	3	1	2	0	68	0	0	2	3	0	0	5	1
138	hsa-mir-1290	0	0	0	0	0	0	0	0	0	0	0	0	0	0	0	0	0	0	0	0	0	0	0	0	0	0	0	0	0	0	0	0	0	0	0	0	0	0	0	0	0	0	0	0	0	0	0	0
139	hsa-mir-1291	4	1	2	1	0	3	2	1	8	1	1	5	4	6	2	3	4	2	3	1	1	4	1	3	0	4	1	1	4	7	3	0	3	0	3	10	0	2	1	2	1	1	2	4	0	1	4	1
140	hsa-mir-1292	0	2	2	1	3	3	3	2	3	2	2	0	2	5	0	1	1	1	1	0	0	2	0	0	4	2	4	0	3	4	0	2	1	3	3	5	0	0	0	4	1	1	3	2	0	0	6	0
141	hsa-mir-1293	0	0	0	0	0	0	0	0	0	0	1	0	0	1	0	1	0	0	0	0	0	0	0	0	0	0	0	0	0	0	0	0	0	0	0	2	0	1	0	1	0	0	0	0	0	0	2	0
142	hsa-mir-1294	0	1	0	2	0	0	3	1	3	0	2	1	0	1	0	0	0	0	0	0	2	0	1	0	0	3	0	1	0	0	1	2	0	1	2	0	0	0	0	2	2	3	2	1	0	0	1	1
143	hsa-mir-1295a	3	3	0	13	0	2	2	1	11	4	8	0	2	0	0	0	1	1	1	1	0	0	1	1	1	1	7	0	0	1	3	13	3	0	9	8	0	1	3	8	0	7	0	7	1	0	2	0
144	hsa-mir-1295b	0	0	0	1	0	0	0	0	1	0	0	0	0	0	0	0	0	0	0	0	1	0	0	0	0	0	0	0	0	0	1	0	0	0	1	1	1	0	0	0	0	0	0	1	0	0	0	0
145	hsa-mir-1296	5	56	17	48	10	7	29	27	82	10	26	20	40	92	0	10	9	12	9	5	11	1	9	6	58	10	40	5	20	42	21	9	7	13	15	77	7	5	4	73	18	53	10	19	5	3	51	8
146	hsa-mir-1297	0	0	0	0	0	0	0	0	0	0	0	0	0	0	0	0	0	0	0	0	0	0	0	0	0	0	0	0	0	0	0	0	0	0	0	0	0	0	0	0	0	0	0	0	0	0	0	0
147	hsa-mir-1298	0	0	0	0	1	0	0	0	0	1	0	0	0	0	0	0	0	0	0	0	0	0	0	0	0	0	1	0	0	0	0	0	0	0	0	0	0	0	0	0	0	0	1	0	1	0	0	0
148	hsa-mir-1299	0	0	0	0	0	0	0	0	0	0	0	0	0	0	0	0	0	0	0	0	0	0	0	0	0	0	0	0	0	0	0	0	0	0	0	0	0	0	0	0	0	0	0	0	0	0	0	0
149	hsa-mir-1301	9	32	85	29	46	20	42	42	44	19	52	22	30	80	5	3	14	21	20	15	19	21	13	56	46	16	80	12	30	48	28	42	14	122	34	93	17	10	7	49	32	42	45	49	15	11	35	11
150	hsa-mir-1302-1	0	0	0	0	0	0	0	0	0	0	0	0	0	0	0	0	0	0	0	0	0	0	0	0	0	0	0	0	0	0	0	0	0	0	0	0	0	0	0	0	0	0	0	0	0	0	0	0
151	hsa-mir-1302-10	0	0	0	0	0	0	0	0	0	0	0	0	0	0	0	0	0	0	0	0	0	0	0	0	0	0	0	0	0	0	0	0	0	0	0	0	0	0	0	0	0	0	0	0	0	0	0	0
152	hsa-mir-1302-11	0	0	0	0	0	0	0	0	0	0	0	0	0	0	0	0	0	0	0	0	0	0	0	0	0	0	0	0	0	0	0	0	0	0	0	0	0	0	0	0	0	0	0	0	0	0	0	0
153	hsa-mir-1302-2	0	0	0	0	0	0	0	0	0	0	0	0	0	0	0	0	0	0	0	0	0	0	0	0	0	0	0	0	0	0	0	0	0	0	0	0	0	0	0	0	0	0	0	0	0	0	0	0
154	hsa-mir-1302-3	0	0	0	0	0	0	0	0	0	0	0	0	0	0	0	0	0	0	0	0	0	0	0	0	0	0	0	0	0	0	0	0	0	0	0	0	1	0	0	0	0	0	0	0	1	0	0	0
155	hsa-mir-1302-4	0	0	0	0	0	0	0	0	0	0	0	0	0	0	0	0	0	0	0	0	0	0	0	0	0	0	0	0	0	0	0	0	0	0	0	0	0	0	0	0	0	0	0	0	0	0	0	0
156	hsa-mir-1302-5	0	0	0	0	0	0	0	0	0	0	0	0	0	0	0	0	0	0	0	0	0	0	0	0	0	0	0	0	0	0	0	0	0	0	0	0	0	0	0	0	0	0	0	0	0	0	0	0
157	hsa-mir-1302-6	0	0	0	0	0	0	0	0	0	0	0	0	0	0	0	0	0	0	0	0	0	0	0	0	0	0	0	0	0	0	0	0	0	0	0	0	0	0	0	0	0	0	0	0	0	0	0	0
158	hsa-mir-1302-7	0	0	0	0	0	0	0	0	0	0	0	0	0	0	0	0	0	0	0	0	0	0	0	0	0	0	0	0	0	0	0	0	0	0	0	0	0	0	0	0	0	0	0	0	0	0	0	0
159	hsa-mir-1302-8	0	0	0	0	0	0	0	0	0	0	0	0	0	0	0	0	0	0	0	0	0	0	0	0	0	0	0	0	0	0	0	0	0	0	0	0	0	0	0	0	0	0	0	0	0	0	0	0
160	hsa-mir-1302-9	0	0	0	0	0	0	0	0	0	0	0	0	0	0	0	0	0	0	0	0	0	0	0	0	0	0	0	0	0	0	0	0	0	0	0	0	0	0	0	0	0	0	0	0	0	0	0	0
161	hsa-mir-1303	0	0	0	0	0	0	0	0	0	0	0	0	0	0	0	0	0	0	0	0	0	0	0	0	0	0	1	0	0	0	0	0	0	0	0	0	0	0	0	0	0	0	0	0	0	0	0	0
162	hsa-mir-1304	0	21	0	1	0	1	0	0	2	0	0	0	3	54	0	0	0	0	3	0	10	1	0	0	2	0	1	1	59	0	1	4	0	2	4	4	0	0	1	3	1	44	0	0	0	5	0	0
163	hsa-mir-1305	0	1	0	0	1	0	1	3	2	2	0	0	2	5	0	0	0	1	0	1	0	0	0	0	0	0	2	1	1	0	1	1	0	0	0	6	0	0	0	7	0	1	2	1	3	0	0	0
164	hsa-mir-1306	6	25	33	25	62	13	56	10	77	13	24	28	35	63	10	8	28	19	7	12	26	18	14	31	65	9	9	8	32	37	17	46	6	50	25	59	7	10	3	114	7	32	30	18	14	6	36	18
165	hsa-mir-1307	2599	2968	3819	4528	10634	921	4542	1647	9953	1693	2730	7052	2937	9536	412	613	2049	815	1307	1140	2646	3372	679	3989	4415	1987	8518	1115	5600	3515	2936	4707	962	12432	4150	6290	2602	982	3179	9801	1090	7769	3963	4449	3038	540	10877	867
166	hsa-mir-130a	50	307	76	1215	243	342	107	394	623	344	202	66	348	1874	45	152	124	189	58	89	96	33	92	77	395	180	145	314	1140	53	642	155	125	103	156	495	75	70	61	1230	278	356	120	127	42	100	282	104
167	hsa-mir-130b	40	69	42	85	133	50	72	54	73	46	66	26	103	346	26	26	39	30	16	10	43	62	19	92	189	24	118	26	120	27	57	49	19	59	55	148	21	27	17	450	23	91	96	46	23	31	138	45
168	hsa-mir-132	45	591	137	704	291	125	234	89	422	207	183	104	211	18353	112	138	122	77	279	120	151	62	81	180	116	79	295	89	184	330	220	586	34	393	511	157	85	100	162	2713	80	271	354	82	93	74	358	130
169	hsa-mir-1321	0	0	0	0	0	0	0	0	0	0	0	0	0	0	0	0	0	0	0	0	0	0	0	0	0	0	0	0	0	0	0	0	0	0	0	0	0	0	0	0	0	0	0	0	0	0	0	0
170	hsa-mir-1322	0	0	0	0	0	0	0	0	0	0	0	0	0	0	0	0	0	0	0	0	0	0	0	0	0	0	0	0	0	0	0	0	0	0	0	0	0	0	0	0	0	0	0	0	0	0	0	0
171	hsa-mir-1323	0	0	0	0	0	0	1	0	0	1	0	0	0	2	0	1	0	0	0	0	0	0	0	0	0	0	0	0	0	0	0	0	0	2	1	4	0	0	0	6	0	0	0	0	0	0	0	0
172	hsa-mir-1324	0	0	0	0	0	0	0	0	0	0	0	0	0	0	0	0	0	0	0	0	0	0	0	0	0	0	0	0	0	0	0	0	0	0	0	0	0	0	0	0	0	0	0	0	0	0	0	0
173	hsa-mir-133a-1	2	14	3	18	0	7	4	4	11	3	10	1	3	11	3	3	146	3	3	2	4	2	2	22	141	3	23	11	1	3	19	0	9	9	26	12	1	2	2	62	1	5	6	10	1	0	15	7
174	hsa-mir-133a-2	0	0	0	0	0	0	0	0	0	0	1	0	0	0	0	0	4	0	0	0	0	0	1	2	46	0	1	0	0	1	0	0	0	0	0	1	0	0	0	0	0	0	0	0	0	0	1	0
175	hsa-mir-133b	0	3	0	3	0	1	0	0	2	0	1	0	0	0	0	0	16	0	0	0	0	0	2	3	204	0	2	0	0	1	0	0	0	1	2	4	0	0	0	1	0	0	1	1	0	0	2	0
176	hsa-mir-134	295	1587	807	2042	455	1200	1212	1619	327	2414	1985	1016	2064	9366	457	504	553	750	1357	1541	2694	311	1139	1882	299	395	471	1097	455	744	2592	622	994	391	3025	4432	577	1455	617	1049	162	1456	598	783	842	994	737	1174
177	hsa-mir-1343	1	3	4	4	9	0	9	1	2	1	1	10	4	11	0	0	0	1	0	1	2	0	0	3	0	2	2	0	0	7	4	3	0	6	1	20	1	0	1	2	0	2	5	4	0	1	5	1
178	hsa-mir-135a-1	0	4	1	8	0	29	1	5	1	3	17	0	18	27	4	4	8	12	4	10	1	0	1	24	4	3	67	1	1	0	40	2	0	203	22	6	5	21	1	3	0	1	0	0	133	2	0	0
179	hsa-mir-135a-2	0	0	1	1	0	2	0	0	0	0	0	0	1	2	0	0	0	1	0	2	0	0	0	3	0	0	3	0	0	0	1	0	0	61	4	0	0	1	1	0	0	0	0	0	2	0	0	0
180	hsa-mir-135b	0	16	1	46	159	17	6	6	529	10	17	2	11	25	36	3	147	26	7	0	2	2	3	6	319	239	1	2	468	5	10	38	3	0	18	14	5	9	0	22	353	19	7	21	7	9	20	4
181	hsa-mir-136	26	342	15	607	65	142	128	198	134	238	141	88	377	1304	25	46	54	71	67	44	165	24	54	71	25	18	46	156	100	58	355	316	73	71	102	609	44	75	49	104	25	357	93	110	68	51	173	29
182	hsa-mir-137	1	0	0	2	0	0	6	1	0	0	0	0	3	499	0	0	0	4	1	0	0	0	0	0	0	0	1	1	0	0	3	0	3	0	0	1	0	0	0	4	0	2	0	3	0	1	1	0
183	hsa-mir-138-1	0	0	0	17	1	0	1	0	0	1	2	0	1	47	1	0	1	2	1	2	0	0	1	0	3	0	0	0	7	0	0	0	0	0	0	2	1	0	0	0	1	1	0	0	0	0	0	0
184	hsa-mir-138-2	0	1	0	13	3	0	0	1	1	0	0	0	1	46	0	0	0	0	2	0	1	0	1	1	1	1	2	1	8	0	0	2	0	0	0	3	0	0	0	0	1	0	1	0	0	3	2	0
185	hsa-mir-139	116	558	109	1158	60	202	72	64	648	316	66	50	312	620	71	32	51	52	85	61	196	48	115	122	33	81	262	23	100	75	102	243	30	371	243	166	27	81	167	271	23	86	191	94	33	61	75	172
186	hsa-mir-140	499	6447	826	11479	1561	1437	1687	1217	6883	2627	1882	714	2006	14456	342	412	886	976	1103	1488	1592	358	631	1414	357	615	4916	647	2142	792	2417	4979	868	4755	6511	2631	356	776	1720	7016	517	2498	1616	1283	587	588	1592	886
187	hsa-mir-141	6027	5754	472	8983	3558	2227	6214	4231	28912	3013	6782	9974	3266	3521	1341	4792	5822	4327	1404	2360	5742	6967	3756	5863	11968	3460	12757	1806	3218	4673	6251	15473	3487	8535	5806	5312	2399	1371	2276	79	13330	3215	5091	3538	4085	2538	4730	1220
188	hsa-mir-142	4206	6319	1137	4740	4131	8588	2439	2778	6298	12351	5953	4857	14295	6737	4859	4895	3023	2839	1792	3330	7339	5151	1735	5832	3517	7500	1616	2489	16179	1874	8926	4860	1199	5887	3157	28722	3402	2618	1292	1630	18987	15256	7525	8499	2668	5036	1775	1841
189	hsa-mir-143	110498	705750	15909	751193	102505	141765	89658	29631	202610	133672	93690	39470	101516	172538	39257	8105	101430	8129	110312	93914	114557	22952	190523	61819	23741	37202	167066	20040	77911	58897	191080	180357	62418	226500	977263	171978	48881	48807	98118	806257	22743	305355	145062	112512	35305	111723	98822	4434
190	hsa-mir-144	42	326	10	656	102	38	22	51	127	133	25	35	54	130	9	19	17	104	86	154	53	62	40	60	19	36	117	15	30	106	36	117	57	211	280	18	49	40	239	75	79	104	81	68	137	68	145	153
191	hsa-mir-145	1095	5427	4058	17845	556	3363	2354	3112	5016	3965	4322	1814	7724	7000	574	3873	6102	3338	2526	1189	3696	703	1835	8783	988	1749	3668	3003	1880	1422	7036	2337	3269	2918	5952	10925	980	1957	2485	28678	646	2302	3520	4514	895	1398	1602	2873
192	hsa-mir-1468	3	13	2	59	21	26	8	11	33	13	11	6	13	194	7	3	8	1	17	7	6	14	2	5	7	11	83	6	14	56	30	6	7	14	38	469	13	15	46	41	68	1	11	3	2	3	15	3
193	hsa-mir-1469	0	0	0	0	0	0	0	0	0	0	0	0	0	0	0	0	0	0	0	0	0	0	0	0	0	0	0	0	0	0	0	0	0	0	0	0	0	0	0	0	0	0	0	0	0	0	0	0
194	hsa-mir-146a	77	563	70	613	901	408	90	61	176	592	164	156	391	576	150	312	36	237	139	275	260	85	104	100	210	186	376	202	680	76	248	256	66	201	840	482	127	229	84	219	425	543	151	196	101	149	96	154
195	hsa-mir-146b	384	5779	682	3925	1490	2106	1393	1984	1790	3667	1112	1431	1647	15483	716	1600	676	1015	1303	778	984	1175	355	486	3931	730	2810	812	4005	432	1359	2927	690	803	4668	2310	1204	771	852	5245	1295	2170	2159	1451	784	377	3830	1648
196	hsa-mir-1470	0	0	0	0	0	0	0	0	0	0	0	0	0	0	0	0	0	0	0	0	0	0	0	0	0	0	0	0	0	0	0	0	0	0	0	0	0	0	0	0	0	0	0	0	0	0	0	0
197	hsa-mir-1471	0	0	0	0	0	0	0	0	0	0	0	0	0	0	0	0	0	0	0	0	0	0	0	0	0	0	0	0	0	0	0	0	0	0	0	0	0	0	0	0	0	0	0	0	0	0	0	0
198	hsa-mir-147a	0	0	0	0	0	0	0	0	0	0	0	0	0	0	0	0	0	0	0	0	0	0	0	0	0	0	0	0	0	0	0	0	0	0	0	0	0	0	0	0	0	0	0	0	0	0	0	0
199	hsa-mir-147b	42	11	0	3	1	1	4	4	11	0	2	3	4	3	1	0	4	9	1	0	2	19	8	0	1	1	0	2	3	0	3	2	3	7	1	16	1	3	0	2	2	4	9	15	5	4	1	1
200	hsa-mir-148a	25167	60267	49051	129105	36453	108180	43840	163690	45371	96442	325693	284006	310555	318064	134122	66960	134953	140056	53496	37115	164790	123299	111131	108241	132574	82622	42475	59551	254101	72125	299458	126702	65505	319595	174068	216520	20859	83361	70193	137255	213454	49670	149884	40923	25667	82392	36329	32062
201	hsa-mir-148b	335	453	329	630	574	607	468	230	1294	385	932	1151	659	774	332	227	513	496	237	413	484	2985	265	536	506	1256	490	276	426	444	658	800	297	2014	613	928	329	202	176	906	307	637	1116	623	1039	218	556	251
202	hsa-mir-149	1105	739	258	960	54	236	2291	648	143	380	443	90	1867	807	19	87	453	1483	45	58	457	23	251	470	23	1142	3347	1164	51	855	438	307	165	48	508	943	722	166	66	765	42	239	196	755	205	131	231	251
203	hsa-mir-150	1002	5158	4262	4783	3105	3751	1192	190	2293	4271	371	984	3989	2255	2788	196	82	205	614	1096	3655	245	983	1300	314	1339	2219	138	7139	411	1088	2765	85	1057	3831	2287	919	558	1673	250	1144	3031	540	1794	279	1218	126	576
204	hsa-mir-151a	16492	11728	2357	13230	11396	5200	11253	2860	16335	3677	7384	3573	5009	11942	2502	1243	2314	1991	4178	5155	5234	2460	5963	3890	5477	8330	19001	1804	7443	5037	6886	18216	2357	15726	25076	16839	11083	3711	4196	16369	4839	18895	8208	6926	4285	6950	11133	1434
205	hsa-mir-151b	0	2	6	12	4	11	8	3	15	4	12	5	15	7	1	1	5	5	2	3	12	1	1	9	4	4	7	3	12	0	7	8	8	10	7	11	3	1	0	11	3	12	7	4	4	6	7	2
206	hsa-mir-152	319	1541	330	2145	297	861	857	878	636	1077	1390	872	1513	1899	435	131	378	557	813	710	1228	224	712	549	267	278	397	406	715	475	1370	480	396	3895	2210	1684	173	555	244	3060	200	1256	516	387	581	702	694	161
207	hsa-mir-153-1	1	7	0	3	2	2	0	8	22	7	7	2	5	10	2	2	7	0	3	1	3	3	2	0	0	0	1	0	4	41	3	5	6	13	3	21	0	1	0	17	1	3	4	4	1	0	4	0
208	hsa-mir-153-2	119	66	20	39	27	104	8	88	796	162	309	34	74	195	98	25	281	18	58	6	154	189	77	95	8	36	17	35	66	1479	43	81	228	170	22	193	17	38	0	334	24	88	150	81	28	27	14	24
209	hsa-mir-1537	0	3	0	2	0	1	1	0	10	1	2	0	0	2	0	1	0	0	1	0	0	0	1	1	0	0	0	0	1	1	0	0	0	1	0	2	0	0	0	1	0	0	0	2	0	0	0	1
210	hsa-mir-1538	1	0	1	0	0	0	2	0	2	0	0	3	2	1	0	0	0	0	0	0	0	0	1	6	0	1	4	0	1	1	2	0	0	4	1	2	0	0	0	3	0	2	0	0	0	0	2	1
211	hsa-mir-1539	0	0	0	0	0	0	0	0	0	0	1	1	0	0	0	0	0	0	0	0	0	0	0	0	0	0	0	0	0	0	0	0	0	2	0	2	0	0	0	0	0	0	1	0	0	0	0	0
212	hsa-mir-154	3	75	4	70	15	23	41	45	21	37	23	13	49	387	6	9	6	18	22	9	27	3	22	26	8	4	13	30	18	7	45	37	15	4	36	91	5	12	5	27	4	38	14	9	6	14	32	12
213	hsa-mir-155	392	1988	304	1126	1214	888	763	647	573	1991	516	635	825	1387	676	692	236	449	546	627	879	719	330	479	381	522	1202	785	2929	147	999	688	363	527	2529	1412	461	353	267	3597	2785	1857	677	727	244	650	912	289
214	hsa-mir-1587	0	0	0	0	0	0	0	0	0	0	0	0	0	0	0	0	0	0	0	0	0	0	0	0	0	0	0	0	0	0	0	0	0	0	0	0	0	0	0	0	0	0	0	0	0	0	0	0
215	hsa-mir-15a	253	710	53	722	500	255	561	479	2286	390	404	312	389	2474	92	233	373	303	219	295	242	453	73	388	222	564	1431	223	590	218	1116	1183	252	998	501	362	141	180	388	2455	233	550	445	212	148	179	1511	227
216	hsa-mir-15b	1068	769	235	684	1155	350	447	275	2472	325	426	320	388	1219	155	534	316	322	300	334	303	427	119	468	539	671	1039	346	1030	462	676	1811	130	1865	675	732	160	338	2513	1099	469	912	759	382	418	239	924	160
217	hsa-mir-16-1	3966	1877	699	1772	1139	3634	1216	1589	9463	1238	2104	1644	1997	3070	1948	699	1855	1386	761	1217	1769	8129	1269	2151	2709	6129	1558	1475	2539	1350	3389	2092	959	2773	1601	2563	858	976	638	2940	2321	1608	2144	1253	2144	1647	3086	1247
218	hsa-mir-16-2	38	24	9	25	32	22	13	30	173	17	11	29	24	102	16	21	17	19	12	10	20	26	14	32	21	32	38	29	56	17	38	51	16	30	33	23	5	22	4	66	32	33	34	17	29	18	57	15
219	hsa-mir-17	452	2197	347	3395	9893	800	1647	699	4727	1289	727	524	1181	4828	149	915	1098	863	490	417	427	895	168	1005	3881	2490	4617	1593	9229	737	2158	2299	420	4060	1663	2580	430	320	371	8833	1743	2958	1337	1059	644	239	4576	735
220	hsa-mir-181a-1	678	12015	2520	13900	6554	2464	27620	5458	5802	6037	3936	3047	7043	63803	1864	1987	2548	6564	4122	3680	5178	1278	1264	4528	3628	8270	18205	2794	5420	9784	5413	93448	1819	12056	8277	12153	809	4796	3991	88090	1734	10044	2101	2311	2044	907	6886	1221
221	hsa-mir-181a-2	564	3051	1338	5554	2310	1062	2168	1421	1892	2752	3548	1782	2210	2297	711	519	1948	639	5029	2048	1348	1930	1624	1692	4876	1124	2921	637	3519	1485	2607	2767	616	6221	7530	4398	557	1430	4087	9062	874	2411	2108	1120	2891	1365	1314	502
222	hsa-mir-181b-1	255	2019	469	1985	1711	466	4870	973	901	1017	696	677	1401	8233	557	396	381	1263	572	819	894	439	405	895	1657	2242	2526	342	1237	1184	1036	15510	355	2416	2211	3570	261	853	482	19803	568	1545	357	400	249	239	1432	185
223	hsa-mir-181b-2	6	18	8	14	8	5	43	36	8	9	19	6	24	105	0	15	16	17	8	5	9	5	9	16	34	27	84	0	32	8	23	62	15	22	16	38	3	8	5	180	8	16	10	11	14	5	23	7
224	hsa-mir-181c	117	341	71	1526	641	194	628	228	193	245	314	416	588	1694	40	85	168	256	162	328	191	30	114	114	246	41	345	221	479	512	516	1375	160	786	488	821	37	147	320	877	93	803	401	109	401	175	234	95
225	hsa-mir-181d	24	46	18	273	95	40	103	64	37	60	92	91	104	473	13	18	28	105	27	76	39	9	29	24	85	3	102	59	130	85	91	370	55	207	176	199	6	44	77	253	29	98	106	16	73	46	75	24
226	hsa-mir-182	15818	101027	76332	134191	90656	83036	108060	405181	690970	58837	161233	119621	105264	135516	118324	128773	53561	114417	119912	156497	117109	107262	62102	72184	79581	55072	619194	93900	192542	489321	274460	176523	72902	244435	637433	338409	49067	134367	100312	2274	83639	45935	75483	113470	302926	181554	143440	71113
227	hsa-mir-1825	0	0	0	0	0	0	0	0	0	0	0	0	0	0	0	0	0	0	0	0	0	0	0	0	0	0	0	0	0	0	0	0	0	0	0	0	0	0	0	0	0	0	0	0	0	0	0	0
228	hsa-mir-1827	0	0	0	0	0	0	0	0	0	0	0	0	0	0	0	0	0	0	0	0	0	0	0	0	0	0	0	0	0	0	0	0	0	0	0	0	0	0	0	0	0	0	0	0	0	0	0	0
229	hsa-mir-183	5175	21533	31745	29831	66895	22393	43530	87556	146936	15312	45165	29065	36893	44001	32659	41865	10578	29077	26339	45260	20693	84733	13930	20935	55656	39514	218710	35782	97230	144047	56571	42254	11964	104516	215178	195051	39299	48629	25266	727	20261	12286	24269	50583	107078	29301	68112	37818
230	hsa-mir-184	3	98	891	34	5	76	5058	87	714	130	1301	10	58	3	200	15	4	78	12	22	708	2	25851	106	4	3	2	4	3	4	44	13	578	44	973	54	14	16	13	2	0	409	329	174	22	116	32	128
231	hsa-mir-185	112	481	21	416	299	206	356	105	626	123	146	88	164	295	51	60	61	142	68	174	95	227	87	115	155	107	389	53	305	149	156	590	80	468	316	357	62	62	98	408	109	371	223	115	140	63	213	76
232	hsa-mir-186	453	1091	196	991	1213	699	561	625	1792	719	747	840	1036	1707	199	518	321	791	327	393	485	1388	312	608	508	523	859	434	1299	930	1039	936	432	1409	1094	1386	908	285	220	2772	1215	1096	1185	845	751	270	1205	571
233	hsa-mir-187	12	196	132	73	14	1	6	25	3722	184	21	3	1575	59	57	61	10	389	1	8	16	1	89	611	102	29	1	13	5	5	30	0	7	87	259	130	233	13	1	104	6	26	480	24	71	2	6	51
234	hsa-mir-188	6	19	3	11	6	8	6	3	6	4	6	16	17	89	3	1	7	0	1	3	7	8	4	5	8	4	9	2	24	2	4	7	0	29	1	34	9	3	1	42	2	16	5	9	1	5	8	0
235	hsa-mir-18a	6	34	2	37	308	12	26	18	26	13	4	8	22	97	3	8	7	8	3	6	5	5	5	9	155	13	61	10	175	28	33	10	4	32	20	43	11	9	3	281	42	22	28	29	5	14	95	10
236	hsa-mir-18b	0	3	1	4	9	0	0	0	1	1	2	1	2	0	0	1	0	0	2	0	1	0	0	0	0	2	1	0	1	0	3	0	1	0	0	0	1	0	0	2	0	6	0	1	0	2	5	0
237	hsa-mir-1908	0	0	0	0	0	0	0	0	0	0	0	0	0	0	0	0	0	0	0	0	0	0	0	0	3	0	0	0	0	0	0	0	0	0	0	0	0	0	0	1	0	1	1	2	0	0	0	0
238	hsa-mir-1909	0	0	0	0	0	1	0	0	0	0	1	0	0	0	0	0	0	0	0	0	0	0	0	0	0	0	0	0	0	0	1	0	0	0	0	0	0	0	0	0	0	0	0	0	0	0	0	0
239	hsa-mir-190a	11	45	1	76	9	7	13	32	46	11	12	9	34	12	1	4	3	17	6	17	25	50	9	7	5	3	23	7	6	13	31	12	4	21	24	42	1	4	11	33	12	26	14	17	8	12	9	5
240	hsa-mir-190b	78	27	14	97	1	38	177	47	209	5	106	22	85	47	20	54	117	178	18	14	30	47	6	128	2	93	188	57	8	109	139	368	37	296	24	88	20	31	77	1	2	38	122	15	90	25	78	87
241	hsa-mir-191	4431	3079	3560	2838	2496	3615	5117	3123	10883	4339	2675	4411	3489	4558	1303	3727	2056	3513	399	703	2034	1921	1821	5204	1170	3266	3254	3144	1296	2544	5945	2028	1279	4377	3553	2539	1311	1846	670	1740	1382	1767	3619	2580	1735	798	1969	2394
242	hsa-mir-1910	1	1	0	0	0	0	0	0	1	1	0	1	0	0	0	0	1	0	0	0	1	1	0	1	2	0	1	0	0	0	0	0	0	4	0	8	0	1	0	0	3	4	3	1	0	0	3	0
243	hsa-mir-1911	0	0	0	1	0	0	0	0	0	0	1	0	0	0	0	0	0	0	0	0	0	0	0	0	0	0	0	0	0	0	0	0	0	0	1	0	0	0	0	0	1	9	1	0	0	0	0	0
244	hsa-mir-1912	0	0	0	0	0	0	0	0	0	0	0	0	0	0	0	0	0	0	0	0	0	0	0	0	0	0	1	0	0	0	0	0	0	0	0	0	0	0	0	0	0	0	0	0	0	0	0	0
245	hsa-mir-1913	0	0	0	0	0	0	0	0	0	0	0	0	0	0	0	0	0	0	0	0	0	0	0	0	0	0	0	0	0	0	0	0	0	0	0	0	0	0	0	2	0	0	0	0	0	0	0	0
246	hsa-mir-1914	0	0	0	0	0	0	0	1	0	0	0	0	0	0	0	0	0	0	0	0	0	0	0	0	0	1	1	0	0	1	0	0	0	0	0	1	0	0	0	2	0	1	0	1	0	0	1	0
247	hsa-mir-1915	0	0	0	0	0	0	0	0	0	0	0	0	0	0	0	0	0	0	0	0	0	0	0	0	0	0	0	0	1	0	0	0	0	0	0	0	1	0	0	0	0	0	0	0	0	0	1	0
248	hsa-mir-192	479	1451	605	1963	1099	876	1752	850	2485	599	1264	1284	1756	4130	578	936	1230	1433	585	690	2549	7757	1486	1878	3743	1206	1149	512	687	1074	2253	5701	499	2517	1192	1571	1068	3597	438	1776	1665	2233	4275	701	1021	622	1238	631
249	hsa-mir-193a	233	1543	1394	3202	401	697	2167	919	6498	1324	2076	1519	1798	3894	700	419	999	868	569	1124	2256	1660	1852	1817	687	174	1117	576	280	1065	2231	2665	585	2977	2672	2493	415	465	2250	1705	399	2630	947	1590	783	804	1992	360
250	hsa-mir-193b	226	296	483	524	256	156	229	517	1193	238	486	1262	471	740	35	82	195	219	101	111	337	220	117	825	266	144	405	650	235	358	996	726	347	590	183	601	232	145	66	446	267	373	544	240	73	94	566	159
251	hsa-mir-194-1	122	237	89	544	212	148	425	173	741	117	186	230	293	1379	96	202	122	345	228	383	551	397	347	170	257	111	421	162	135	188	376	1018	89	622	588	142	270	318	230	504	240	381	350	69	269	118	168	103
252	hsa-mir-194-2	129	296	95	579	280	193	452	182	796	161	179	264	294	1470	112	207	130	381	251	330	544	461	343	183	320	147	429	210	179	214	422	1140	97	634	629	188	296	371	209	501	271	372	425	91	296	154	197	86
253	hsa-mir-195	118	466	31	906	68	408	36	94	371	164	149	76	317	264	77	26	122	70	94	129	92	18	233	60	36	120	358	62	131	59	299	179	60	133	479	167	31	66	110	48	102	156	75	99	57	138	97	35
254	hsa-mir-196a-1	46	2192	60	2189	825	270	5993	775	53	259	167	2439	6407	5186	2075	4662	683	101	399	1926	1922	2841	686	410	1086	2712	6718	365	699	2361	9899	7498	173	3777	284	3834	2791	3618	92	2837	90	7914	348	3844	3909	1901	3482	1172
255	hsa-mir-196a-2	0	108	9	143	33	34	296	186	11	26	23	154	326	811	59	596	88	26	32	77	56	241	33	90	129	319	628	36	51	138	609	430	36	184	16	297	141	420	11	184	4	206	31	482	330	48	297	121
256	hsa-mir-196b	148	608	212	845	168	1311	658	776	491	2579	898	645	2043	14481	416	246	359	4317	467	316	1213	178	510	826	2409	253	123	297	893	583	2267	299	320	632	693	2354	219	954	48	4922	125	599	703	502	371	417	490	334
257	hsa-mir-197	338	1387	754	1362	1665	331	1381	509	2174	471	1113	1021	1298	2099	149	318	554	970	270	145	500	596	260	868	1292	543	605	522	1560	1384	1113	1298	301	1231	596	1707	219	259	401	2731	711	893	835	619	276	133	2380	794
258	hsa-mir-1972-1	0	0	0	0	0	0	0	0	0	0	0	0	0	0	0	0	0	0	0	0	0	0	0	0	0	0	0	0	0	0	0	0	0	0	0	0	0	0	0	0	0	0	0	0	0	0	0	0
259	hsa-mir-1972-2	0	0	0	0	0	0	0	0	0	0	0	0	0	0	0	0	0	0	0	0	0	0	0	0	0	0	0	0	0	0	0	0	0	0	0	0	0	0	0	0	0	0	0	0	0	0	0	0
260	hsa-mir-1973	0	0	0	0	0	0	0	0	0	0	0	0	0	0	0	0	0	0	0	0	0	0	0	0	0	0	0	0	0	0	0	0	0	0	0	0	0	0	0	0	0	0	0	0	0	0	0	0
261	hsa-mir-1976	9	37	34	39	17	4	28	12	46	43	47	80	38	42	10	3	21	8	20	17	31	5	21	70	5	2	27	3	25	13	33	37	11	71	62	37	8	8	32	20	3	17	28	13	10	15	40	7
262	hsa-mir-198	0	2	0	0	0	0	0	1	0	0	0	0	0	1	0	0	0	0	0	0	0	0	1	0	0	0	0	0	0	0	0	0	1	0	0	0	0	0	0	0	0	0	0	0	0	0	0	0
263	hsa-mir-199a-1	2364	11460	2746	10455	1765	11610	7933	11387	8565	15181	11439	5206	19267	52176	1649	3527	3012	5856	7654	4320	10598	1516	8419	6280	1074	2493	5588	4255	3500	3955	15576	6641	4302	4402	7737	25569	1748	5643	2016	62701	903	10114	4315	6615	3359	5098	7453	2969
264	hsa-mir-199a-2	4665	18583	4215	17959	3082	22118	12819	18697	12321	25721	18976	8596	33085	72425	3134	5155	4660	9544	11986	7452	18742	2739	16506	9998	1868	4572	8255	6987	5732	6781	26008	10280	7403	7449	11998	43979	3295	10282	3047	92852	1637	18359	7195	11463	5726	9711	12884	4467
265	hsa-mir-199b	6638	23369	4491	24372	4154	31386	15357	23341	12910	32170	22973	11232	43036	70479	4624	5320	5718	11208	13997	9307	24463	3729	23406	11567	2501	6209	9220	8891	7273	8754	32043	12255	9659	8886	13544	56176	4360	13619	3461	91240	2191	24976	9022	14217	7064	13542	16908	5063
266	hsa-mir-19a	21	154	2	146	343	88	76	59	189	46	15	22	85	145	3	38	42	54	17	22	17	82	3	46	459	96	130	29	234	19	96	98	31	62	17	185	22	19	10	293	112	174	48	79	59	12	198	44
267	hsa-mir-19b-1	3	33	1	64	91	13	16	14	65	16	12	5	22	37	3	9	19	17	4	3	12	15	1	26	37	16	27	18	64	9	34	59	6	38	16	30	5	4	8	68	25	43	10	10	6	3	42	7
268	hsa-mir-19b-2	68	596	32	792	969	309	268	233	945	298	128	107	464	838	24	287	282	399	74	86	96	217	40	246	822	437	634	296	918	106	565	346	116	380	213	951	61	51	32	1231	437	546	260	344	155	70	889	150
269	hsa-mir-200a	4277	2969	1097	4511	4462	2028	3350	3025	15459	1441	4060	6501	2644	2089	1812	684	745	2325	429	1955	6776	1803	3720	3931	3020	827	6330	1129	5575	5632	2901	13125	1814	4830	5683	2612	1088	746	1974	38	834	2814	1680	1507	1441	1006	2961	1528
270	hsa-mir-200b	3169	4619	673	5874	3206	1525	3805	2085	17085	909	1714	2918	1704	2025	897	777	705	2776	242	1349	3435	961	1797	2397	2115	639	6634	1391	3813	3286	2054	13834	1155	4440	3480	2059	937	527	987	57	935	3797	858	1391	1105	754	2329	1039
271	hsa-mir-200c	24589	38013	16058	57745	26528	15313	74484	32563	184153	15498	49519	45994	16979	34020	9560	11762	28570	25951	17596	17784	23113	31085	15178	32485	55235	14562	159352	13046	17600	39559	24001	77281	21106	50829	84484	29435	17190	13176	24573	526	62706	14738	31856	26124	28317	5634	22929	16628
272	hsa-mir-202	4	1	0	10	0	1	0	1	5	2	4	8	4	1	0	2	0	1	1	2	0	0	0	2	0	0	1	0	1	7	3	0	2	2	7	1	0	3	1	0	0	3	3	6	0	3	0	2
273	hsa-mir-203a	49662	1461	14954	16018	67998	7723	7879	21518	15522	34100	14840	3179	22127	19613	6323	12021	8128	11093	12315	31640	16919	14504	16442	6262	4077	5780	54536	8957	132055	30271	22571	4920	7005	2006	24659	4373	21637	16028	7405	1768	19463	4825	6004	22074	20149	6995	16825	8334
274	hsa-mir-203b	388	8	108	94	1210	63	42	277	23	114	116	1	205	105	38	74	31	57	21	128	136	138	125	26	165	21	195	4	1767	12	37	14	65	5	272	7	371	107	53	2	63	10	30	113	133	30	221	142
275	hsa-mir-204	1	29	3	53	3	13	10	1	4	29	15	5	7	257	8	2	5	0	12	0	4	0	5	1	0	0	13	3	4	8	10	9	1	1	86	16	1	2	7	103	0	4	7	6	1	1	0	0
276	hsa-mir-205	472	6032	3272	44171	54	2490	10326	8397	21360	5620	17675	4686	20444	6432	1755	6280	14047	13327	5095	774	2119	31	1248	34523	3940	4541	777	1609	2391	984	47359	5340	97	13898	6889	36830	1829	561	7134	771	3163	1251	19917	3232	107	3953	13665	332
277	hsa-mir-2052	0	0	0	0	0	0	0	0	0	0	0	0	0	0	0	0	0	0	0	0	0	0	0	0	0	0	0	0	0	0	0	0	0	0	0	0	0	0	0	0	0	0	0	0	0	0	0	0
278	hsa-mir-2053	0	0	0	0	0	0	0	0	0	0	0	0	0	0	0	0	0	0	0	0	0	0	0	0	0	0	0	0	0	0	0	0	0	0	0	0	0	0	0	0	0	0	0	0	0	0	0	0
279	hsa-mir-2054	0	0	0	0	0	0	0	0	0	0	0	0	0	0	0	0	0	0	0	0	0	0	0	0	0	0	0	0	0	0	0	0	0	0	0	0	0	0	0	0	0	0	0	0	0	0	0	0
280	hsa-mir-206	0	0	0	4	0	4	0	0	0	0	0	0	0	2	0	0	0	0	0	0	0	0	2	0	8490	0	0	0	0	0	0	0	0	0	1	0	1	0	2	0	0	0	0	0	0	0	0	0
281	hsa-mir-208a	0	0	0	0	0	0	0	0	0	0	0	0	0	0	0	0	0	0	0	0	0	0	0	0	0	0	0	0	0	0	0	0	0	0	0	0	0	0	0	0	0	0	0	0	0	0	0	0
282	hsa-mir-208b	0	0	0	0	0	0	0	0	0	0	0	0	0	0	0	0	0	0	0	0	0	0	0	0	0	0	0	0	1	0	0	0	0	0	0	0	0	0	0	0	0	0	0	0	0	0	0	0
283	hsa-mir-20a	185	619	64	1589	3339	430	644	311	3701	577	280	158	439	2401	46	357	398	361	237	136	116	277	89	322	1087	770	2931	689	3232	256	949	1478	199	1053	502	729	138	108	192	3840	692	1002	458	342	259	108	1912	244
284	hsa-mir-20b	10	122	50	53	57	7	175	66	103	32	90	9	133	38	17	89	8	144	22	45	132	10	62	10	5	117	81	3	45	112	285	44	95	54	11	100	20	18	11	61	17	402	29	327	7	15	233	117
285	hsa-mir-21	315082	1550988	54591	937533	580853	851702	526021	740008	813645	1579128	940286	559028	1041799	1776477	180251	377114	523841	586563	1314344	892998	491583	277870	487658	565209	120456	196282	958556	1482900	1034378	331212	1085059	2727947	561875	1168298	1769288	1085661	287758	481138	291169	2052146	247397	1873562	970340	547646	566890	569774	1120885	185930
286	hsa-mir-210	611	220	302	381	2664	455	4458	2156	2745	852	1194	2524	818	7246	243	1148	2751	1333	121	465	927	2829	114	2222	1089	1184	280	2148	1833	4367	1838	1224	860	259	188	2870	2182	386	59	3032	1741	1252	1652	1549	642	220	13263	244
287	hsa-mir-211	0	0	1	3	0	1	0	0	0	0	0	0	0	0	0	0	0	1	0	0	0	0	0	0	0	0	0	0	0	0	0	0	0	0	0	0	0	0	0	0	0	0	0	0	0	0	0	1
288	hsa-mir-2110	2	8	5	12	5	22	6	2	11	0	8	11	1	11	4	2	4	4	2	7	6	1	2	2	45	6	6	1	5	0	7	13	3	11	23	12	1	5	6	6	4	3	3	8	4	7	3	7
289	hsa-mir-2113	0	0	0	0	0	0	0	0	0	0	0	0	0	0	0	0	0	0	0	0	0	0	0	0	0	0	0	0	0	0	0	0	0	0	0	0	0	0	0	0	0	0	0	0	0	0	0	0
290	hsa-mir-2114	2	2	0	5	0	0	2	5	8	3	0	0	3	4	3	1	0	2	0	1	3	4	1	4	2	1	4	0	1	1	13	2	0	0	0	5	0	1	1	0	0	10	0	1	2	0	0	1
291	hsa-mir-2115	1	37	1	12	0	0	49	4	3	0	0	1	1	0	0	1	0	1	2	2	5	0	8	0	0	7	1	0	0	1	2	2	0	1	3	11	4	0	3	0	0	1	0	21	0	2	0	0
292	hsa-mir-2116	0	4	2	3	1	2	0	4	4	0	3	0	7	1	1	1	2	0	1	1	1	0	3	2	2	0	0	0	2	3	1	3	0	1	3	5	0	1	1	1	0	3	3	6	1	1	0	0
293	hsa-mir-2117	0	0	0	0	0	0	0	0	2	0	0	0	0	0	0	0	0	0	0	0	0	0	0	0	0	0	0	0	0	0	1	3	0	0	0	0	0	0	0	0	0	1	0	0	0	0	0	0
294	hsa-mir-212	10	33	5	36	15	3	9	9	11	9	10	6	19	529	6	2	9	3	12	2	14	1	6	1	9	3	11	3	11	21	11	16	4	27	24	11	5	1	4	170	4	18	17	7	5	12	20	8
295	hsa-mir-214	22	388	56	246	23	92	221	163	99	242	156	82	375	722	12	110	37	192	95	46	164	23	62	100	33	34	127	84	69	52	297	91	66	64	129	509	26	49	23	2051	17	182	57	160	49	51	122	54
296	hsa-mir-215	15	18	6	25	14	9	2	4	41	9	7	8	22	15	8	1	11	1	4	11	42	66	71	9	28	10	17	1	14	8	19	39	17	20	14	18	16	27	3	3	22	8	27	11	8	23	7	0
297	hsa-mir-216a	1	3	0	8	1	0	0	0	7	0	1	0	2	0	1	1	12	0	0	0	0	0	0	5	0	0	1	1	0	0	2	0	4	1	4	4	0	1	0	0	3	2	0	6	1	1	1	0
298	hsa-mir-216b	0	0	0	2	0	1	0	0	0	0	0	0	0	0	0	0	0	0	0	0	0	0	0	0	0	0	0	0	1	0	0	1	0	0	0	0	0	0	0	0	1	4	0	0	0	1	0	0
299	hsa-mir-217	3	135	7	266	32	14	11	25	264	55	66	31	74	13	5	4	210	16	12	56	35	9	14	124	16	14	127	57	18	9	62	46	174	23	89	138	6	9	72	30	41	178	48	84	3	12	9	18
300	hsa-mir-218-1	1	6	4	11	1	9	3	5	6	6	1	2	11	18	2	0	0	1	7	1	4	0	3	5	1	0	2	2	0	2	4	2	2	1	7	13	1	1	1	24	1	5	0	4	0	0	0	3
301	hsa-mir-218-2	89	594	28	736	85	105	71	82	259	162	87	80	241	1121	25	81	26	69	62	34	78	36	46	153	127	38	208	37	114	54	194	99	27	227	300	172	32	55	64	2378	18	147	177	81	35	43	52	93
302	hsa-mir-219a-1	7	12	11	18	14	2	11	3	42	11	11	1	4	33	0	1	1	6	1	4	2	2	3	10	6	6	17	7	6	5	3	32	2	15	8	14	1	0	5	31	3	10	11	7	5	0	5	4
303	hsa-mir-219a-2	0	1	0	4	0	0	0	0	2	0	0	0	2	2	0	0	0	2	0	0	0	0	0	0	1	1	1	1	0	0	0	1	0	2	1	1	0	0	0	1	1	0	3	0	0	0	0	0
304	hsa-mir-219b	1	3	0	1	6	0	2	0	8	0	0	0	3	2	0	0	1	0	0	0	0	5	2	0	6	0	2	1	2	6	1	2	0	0	2	1	1	0	0	8	0	1	0	0	1	0	4	1
305	hsa-mir-22	33593	278634	62491	422018	179745	149128	202790	241377	273696	318019	381640	171073	338755	455046	86644	73349	183351	158592	220562	262419	268356	102059	99016	196456	63215	63577	171021	142580	188668	116953	332800	226779	153729	289082	582315	486729	81569	167556	198016	357941	77037	279263	210339	147557	98318	73795	290798	88401
306	hsa-mir-221	97	1000	41	1366	199	335	468	255	190	406	190	158	259	3065	130	141	891	279	108	151	261	45	125	2353	336	101	285	165	487	99	396	286	298	979	337	416	82	118	96	2032	456	627	223	128	103	155	848	123
307	hsa-mir-222	36	213	43	294	55	176	144	130	74	192	114	80	123	831	76	42	490	120	67	53	114	44	63	2137	211	56	83	60	177	49	175	73	195	295	152	240	34	63	21	418	301	220	80	59	46	54	198	76
308	hsa-mir-223	74	1721	103	1001	270	246	150	149	371	444	172	129	400	424	66	210	54	166	95	185	187	33	72	170	117	87	515	46	409	79	259	410	68	440	442	276	146	80	189	195	158	175	133	108	76	131	263	247
309	hsa-mir-224	11	54	7	70	181	11	6	18	133	58	18	212	85	249	5	10	10	16	13	14	80	7	30	35	405	14	18	6	27	7	410	19	23	19	22	247	292	8	8	157	682	12	16	15	5	7	8	22
310	hsa-mir-2276	0	1	1	0	1	1	0	1	0	0	1	1	2	0	0	0	0	0	0	0	0	1	0	0	1	0	0	1	0	1	0	0	0	0	4	1	0	0	0	0	0	2	0	1	0	0	0	0
311	hsa-mir-2277	0	2	6	3	7	5	4	1	7	1	5	0	4	10	0	1	5	1	2	0	1	6	0	6	4	2	2	2	9	2	6	7	1	5	0	15	2	1	1	8	2	5	5	3	2	1	5	2
312	hsa-mir-2278	0	1	0	0	0	0	0	0	0	0	0	0	0	0	0	0	1	0	0	0	0	0	0	0	1	0	0	0	2	0	1	0	0	0	0	1	0	0	0	0	0	1	0	0	0	0	0	1
313	hsa-mir-2355	176	325	33	278	407	85	90	121	486	159	153	100	233	146	23	46	118	35	88	105	127	62	53	99	72	34	482	75	272	97	148	288	68	60	242	499	67	26	61	360	42	329	61	198	137	57	141	49
314	hsa-mir-2392	0	0	0	0	0	0	0	0	0	0	0	0	0	0	0	0	0	0	0	0	0	0	0	0	0	0	0	0	0	0	0	0	0	0	0	0	0	0	0	0	0	0	0	0	0	0	0	0
315	hsa-mir-23a	5610	13346	4158	25614	6183	10152	11706	6747	12249	9780	11754	10916	16904	20227	5923	6108	8077	6887	6740	10984	8759	6400	8148	16470	5322	3546	5035	6579	6610	4173	11389	14193	3434	13529	14686	21751	2330	6328	4399	14256	7450	25558	11502	4825	10464	8017	7507	3219
316	hsa-mir-23b	2873	2202	1448	7848	1005	2751	2174	3245	2397	1826	3509	1402	3344	2773	1284	782	2199	1579	1363	2565	2860	635	2401	2746	1257	805	3490	1375	1560	1497	3161	1144	1295	2971	6814	8329	1824	2247	729	4627	878	3964	1322	1805	1758	2040	1185	851
317	hsa-mir-23c	21	1	1	6	2	2	1	2	2	2	0	0	2	3	0	0	1	1	1	1	0	0	3	0	0	1	0	0	0	0	0	1	2	0	7	4	1	3	0	0	1	0	0	0	1	18	0	0
318	hsa-mir-24-1	13	47	13	76	9	21	29	79	62	31	42	14	54	46	6	29	46	53	20	18	51	9	16	39	23	13	32	21	90	18	101	10	43	29	48	146	29	21	4	74	13	67	30	50	19	16	47	17
319	hsa-mir-24-2	1434	10862	952	13067	5384	2577	4637	3237	3924	4112	2823	2672	4621	8295	935	1014	1626	2025	1404	2030	2401	2373	1800	2534	4186	1239	4316	1593	8281	1164	6243	2416	1884	5116	11145	7762	1447	1394	834	7662	2048	8013	4062	2957	2371	1839	8936	1720
320	hsa-mir-2467	0	0	0	0	0	0	0	0	0	0	0	0	0	0	0	0	0	0	0	0	0	0	0	0	0	0	0	0	0	0	0	0	0	0	0	0	0	0	0	0	0	0	0	0	0	1	0	0
321	hsa-mir-25	20280	45467	10295	52563	94458	27044	28758	13961	136000	24565	20222	6922	23431	70251	8471	7407	12468	10954	22621	19224	14342	24268	11362	18666	48086	26800	115144	14203	39200	31159	29169	116786	8375	32971	68297	35209	9144	13352	31239	100445	26084	34358	39248	21498	23977	14557	43635	7264
322	hsa-mir-2681	0	0	0	0	0	0	0	0	0	0	0	0	0	0	0	0	0	0	0	0	0	0	0	0	0	0	0	0	0	0	0	0	0	0	1	0	0	0	0	0	0	0	0	0	0	0	0	0
323	hsa-mir-2682	0	0	0	0	0	0	0	0	0	0	0	0	0	11	0	0	0	0	0	0	0	0	0	0	0	0	0	0	0	0	0	0	0	0	0	0	0	0	0	0	0	0	0	0	0	1	0	0
324	hsa-mir-26a-1	44	4	9	7	1	53	3	22	24	30	21	24	38	13	23	1	20	7	8	9	37	7	39	31	36	4	2	0	5	19	7	1	12	7	6	46	9	10	6	6	6	3	5	11	8	11	5	7
325	hsa-mir-26a-2	5227	14450	1146	21509	2979	7501	5241	2969	25308	4881	8444	3959	5889	14410	2489	1041	3105	5934	3161	3487	5057	3575	7718	2369	2320	3584	9196	3162	6301	3435	7904	7866	2855	9103	16990	7407	1295	1561	2106	5881	2412	8718	3946	3106	2542	5439	8221	1614
326	hsa-mir-26b	1764	4492	487	4177	868	1722	2595	2596	9489	2287	2524	976	3637	5171	452	825	1487	5342	840	897	1587	1660	1621	1436	1069	1149	3063	2115	2476	1286	4642	1837	1083	3377	3701	3338	608	610	322	1990	1399	1938	2044	1448	1607	1227	3588	1123
327	hsa-mir-27a	1712	9046	455	12488	2762	2134	3913	2295	3800	3802	2430	2938	6241	6638	785	936	2007	2344	1244	2346	1984	2292	1725	2562	2250	1069	2856	1978	4101	953	4541	5708	1298	5818	6089	6490	758	892	628	7832	2591	8902	4475	1675	1906	3539	6017	363
328	hsa-mir-27b	1486	4646	287	11050	1164	1339	2667	2645	3255	1351	1488	759	2694	3405	254	484	1095	1760	490	1273	1566	263	1039	1077	1241	507	4232	1054	3213	677	3574	1232	962	3180	7443	5549	995	629	325	8524	634	3980	1207	1163	668	1613	2749	321
329	hsa-mir-28	11856	12918	5575	34296	11381	10210	8603	9170	16968	9397	18911	9196	10065	31921	5523	2297	7732	5642	12652	11055	11379	5310	6866	15267	9814	3206	3557	6140	7596	5032	18941	21826	6377	12731	30428	18427	2966	8661	15417	53922	10461	8273	10014	8141	5119	7164	19513	4252
330	hsa-mir-2861	0	0	0	0	0	0	0	0	0	0	0	0	0	0	0	0	0	0	0	0	0	0	0	0	0	0	0	0	0	0	0	0	0	0	0	0	0	0	0	0	0	0	0	0	0	0	0	0
331	hsa-mir-2909	0	0	0	0	0	0	0	0	0	0	0	0	0	0	0	0	0	0	0	0	0	0	0	0	0	0	0	0	0	0	0	0	0	0	0	0	0	0	0	0	0	0	0	0	0	0	0	0
332	hsa-mir-296	20	15	7	17	1	5	21	11	9	15	8	5	18	24	4	0	10	6	6	4	14	17	19	6	107	1	6	13	4	1	63	6	6	4	27	204	3	6	1	0	2	7	272	7	2	19	13	6
333	hsa-mir-297	0	0	0	0	0	0	0	0	0	0	0	0	0	0	0	0	0	0	0	0	0	0	0	0	0	0	0	0	0	0	0	0	0	0	0	0	0	0	0	0	0	0	0	0	0	0	0	0
334	hsa-mir-298	0	0	0	0	0	0	0	0	0	0	0	0	0	0	0	0	0	0	0	0	0	0	0	0	0	0	0	0	0	0	0	0	0	0	0	0	0	0	0	0	0	0	0	0	0	0	0	0
335	hsa-mir-299	1	37	2	49	4	14	12	7	6	13	17	4	12	175	3	15	2	3	10	5	24	0	6	11	1	2	6	10	4	2	15	4	5	5	14	17	3	7	3	25	0	20	8	3	7	7	11	1
336	hsa-mir-29a	11457	38093	1931	74033	6912	13940	11368	11961	60642	15162	10059	8655	19144	19876	4599	4215	14391	14805	6305	8402	10944	6087	8402	15072	2110	4392	19935	7112	24803	6235	28630	9205	7189	42991	27996	21153	2823	3587	4009	9636	13399	27735	10468	7266	4207	14140	32077	2013
337	hsa-mir-29b-1	945	1159	132	1406	312	594	519	1198	4292	631	814	1371	1069	594	343	568	1238	1345	112	365	662	1326	1121	1552	135	580	991	420	1310	333	1179	549	1015	2800	451	1382	239	224	134	305	1235	1119	1231	547	436	677	1303	99
338	hsa-mir-29b-2	1087	1169	288	1606	365	620	799	1294	5041	795	1175	2182	1348	742	466	696	1509	1610	157	444	858	1769	1133	1795	157	686	1083	547	1336	456	1475	912	1269	3315	557	1774	280	292	223	378	1253	1209	1451	635	476	672	1423	187
339	hsa-mir-29c	14750	10053	527	23950	2245	3786	7658	2973	33328	3702	6032	9054	5725	3753	2557	614	9033	4880	2309	3747	6998	3967	14351	2834	316	3001	6871	2889	9295	3259	11717	18251	5706	30790	7538	5499	1247	1513	2650	920	3584	8807	5895	1968	3867	12043	2576	335
340	hsa-mir-300	0	0	0	0	0	0	0	0	0	0	0	0	0	0	0	0	0	0	0	0	0	0	0	0	0	0	0	0	0	0	0	0	0	0	0	0	0	0	0	0	0	0	0	0	0	0	0	0
341	hsa-mir-301a	19	27	13	22	123	29	32	47	52	22	25	26	61	197	3	17	29	24	6	10	17	151	8	48	71	41	75	113	69	10	20	33	19	30	11	253	44	18	2	178	16	47	43	36	37	5	98	28
342	hsa-mir-301b	2	1	3	2	16	1	2	1	3	1	1	1	5	17	0	3	0	0	0	1	1	5	1	3	22	5	13	1	12	2	3	3	0	6	0	16	5	0	0	33	1	1	6	3	3	0	6	2
343	hsa-mir-302a	0	0	0	0	0	0	0	0	0	0	0	0	0	0	0	0	0	0	0	0	0	0	0	0	0	0	0	0	0	0	0	0	0	0	0	0	0	0	0	0	0	0	0	0	0	0	0	0
344	hsa-mir-302b	0	0	0	0	0	0	0	0	0	0	0	0	0	0	0	0	0	0	0	0	0	0	0	0	0	0	0	0	0	0	0	0	0	0	0	0	0	0	0	0	0	0	0	0	0	1	0	0
345	hsa-mir-302c	0	0	0	0	0	0	0	0	0	0	0	0	0	0	0	0	0	0	0	0	0	0	0	0	0	0	0	0	0	0	0	0	0	0	0	0	0	0	0	0	0	0	0	0	0	0	0	0
346	hsa-mir-302d	0	0	0	0	0	0	0	0	0	0	0	0	0	0	0	0	0	0	0	0	0	0	0	0	0	0	0	0	0	0	0	0	0	0	0	0	0	0	0	0	0	0	0	0	0	0	0	0
347	hsa-mir-302e	0	0	0	0	0	0	0	0	0	0	0	0	0	0	0	0	0	0	0	0	0	0	0	0	0	0	0	0	0	0	0	0	0	0	0	0	0	0	0	0	0	0	0	0	0	0	0	0
348	hsa-mir-302f	0	0	0	0	0	0	0	0	0	0	0	0	0	0	0	0	0	0	0	0	0	0	0	0	0	0	0	0	0	0	0	0	0	0	0	0	0	0	0	0	0	0	0	0	0	0	0	0
349	hsa-mir-3064	0	3	0	2	1	0	1	0	2	3	0	3	0	1	1	3	1	1	0	0	1	0	0	0	0	0	1	0	1	0	1	0	1	2	2	2	0	0	0	0	0	0	0	3	2	0	4	1
350	hsa-mir-3065	250	81	145	100	79	28	22	23	192	14	48	185	294	542	63	12	66	6	58	30	83	117	6	37	86	38	253	83	119	11	149	1439	65	279	55	211	40	204	105	41	8	366	43	58	18	16	123	68
351	hsa-mir-3074	18	17	36	22	111	31	25	17	186	28	38	64	40	145	11	26	26	20	54	20	33	59	4	119	174	68	47	15	36	44	25	71	18	34	27	315	3	15	10	47	25	41	106	85	61	11	62	53
352	hsa-mir-30a	228275	105174	39454	611584	10834	191235	100398	280512	569598	255148	205908	325963	190730	291747	109693	163769	170011	368406	658509	496181	110155	311667	153372	122198	166016	205620	444703	238224	76471	43701	378365	297896	141965	484736	687178	300536	29435	336225	225205	120126	84445	105368	30176	90616	821035	196717	1633916	42279
353	hsa-mir-30b	1085	2297	302	6134	750	1380	1774	924	5218	821	743	4806	1846	2234	237	1076	856	1250	470	701	907	790	463	804	1177	3113	5418	703	2394	1038	2113	1324	626	1465	1344	2588	2038	691	247	2062	1169	1447	1082	943	1129	683	2112	458
354	hsa-mir-30c-1	4	5	1	9	1	5	4	4	7	7	6	2	1	21	0	1	1	0	2	3	7	8	3	1	0	1	1	3	4	4	5	10	0	6	7	5	2	2	3	4	5	9	4	1	4	1	6	1
355	hsa-mir-30c-2	2089	2366	1118	6603	749	3181	1883	5578	7100	2315	2253	8283	2923	7147	833	2887	1944	6063	1512	2542	1269	5056	1155	2041	5397	4525	6897	1859	2719	488	4215	2683	2556	3983	3913	4610	1078	3367	1074	3365	3038	1569	1049	1429	7989	1432	19223	1511
356	hsa-mir-30d	21204	26162	7688	60371	20961	15953	27193	14419	72507	13986	18684	23220	20555	40111	11740	10119	9276	13138	19893	40280	18764	21658	14333	13661	14997	37659	73334	12325	22444	33505	18946	58085	8194	56401	58612	35200	53168	17257	15380	31266	12271	33121	16704	21899	18589	11134	18588	10367
357	hsa-mir-30e	37740	48155	7172	74523	33160	34489	20800	32547	110473	37631	41192	40388	38780	65694	15791	13645	24167	18697	23668	36702	46557	61945	54346	31740	16098	23180	29306	16489	45977	16700	53974	53754	16820	51243	104910	76481	22982	16242	23834	48717	50925	51371	38790	21666	18119	47432	24858	9450
358	hsa-mir-31	3	16	4	101	51	7	37	27	0	27	33	1	25	46	4	11	45	45	12	0	62	1	10	6	8	1	3	5	216	3	44	16	2	2	22	71	4	5	0	250	69	24	10	25	12	9	9	0
359	hsa-mir-3115	0	0	0	0	1	0	1	0	0	0	1	0	0	0	0	0	0	0	0	0	0	0	0	0	0	0	0	0	0	0	0	0	0	0	0	0	0	0	0	1	0	0	0	0	0	0	0	0
360	hsa-mir-3116-1	0	0	0	0	0	0	0	0	0	0	0	0	0	0	0	0	0	0	0	0	0	0	0	0	0	0	0	0	0	0	1	0	0	0	0	0	0	0	0	0	0	0	0	0	0	0	0	0
361	hsa-mir-3116-2	0	1	0	0	0	0	1	0	0	0	0	0	0	0	0	0	0	0	0	0	0	0	0	0	0	0	0	0	0	0	0	0	0	0	0	0	1	0	0	0	0	1	0	0	0	0	0	0
362	hsa-mir-3117	0	4	0	3	1	0	2	3	1	2	0	1	2	0	1	0	0	0	0	1	0	0	1	3	1	0	1	1	0	0	3	0	1	2	2	3	0	0	2	21	1	1	4	2	0	0	4	0
363	hsa-mir-3118-1	0	0	0	0	0	0	0	0	0	0	0	0	0	0	0	0	0	0	0	0	0	0	0	0	0	0	0	0	0	0	0	0	0	0	0	0	0	0	0	0	0	0	0	0	0	0	0	0
364	hsa-mir-3118-2	0	0	0	0	0	0	0	0	0	0	0	0	0	0	0	0	0	0	0	0	0	0	0	0	0	0	0	0	0	0	0	0	0	0	0	0	0	0	0	0	0	0	0	0	0	0	0	0
365	hsa-mir-3118-3	0	0	0	0	0	0	0	0	0	0	0	0	0	0	0	0	0	0	0	0	0	0	0	0	0	0	0	0	0	0	0	0	0	0	0	0	0	0	0	0	0	0	0	0	0	0	0	0
366	hsa-mir-3118-4	0	0	0	0	0	0	0	0	0	0	0	0	0	0	0	0	0	0	0	0	0	0	0	0	0	0	0	0	0	0	0	0	0	0	0	0	0	0	0	0	0	0	0	0	0	0	0	0
367	hsa-mir-3118-5	0	0	0	0	0	0	0	0	0	0	0	0	0	0	0	0	0	0	0	0	0	0	0	0	0	0	0	0	0	0	0	0	0	0	0	0	0	0	0	0	0	0	0	0	0	0	0	0
368	hsa-mir-3118-6	0	0	0	0	0	0	0	0	0	0	0	0	0	0	0	0	0	0	0	0	0	0	0	0	0	0	0	0	0	0	0	0	0	0	0	0	0	0	0	0	0	0	0	0	0	0	0	0
369	hsa-mir-3119-1	0	0	0	0	0	0	0	0	0	0	0	0	0	0	0	0	0	0	0	0	0	0	0	0	0	0	0	0	0	0	0	0	0	0	0	0	0	0	0	0	0	0	0	0	0	0	0	0
370	hsa-mir-3119-2	0	0	0	0	0	0	0	0	0	0	0	0	0	0	0	0	0	0	0	0	0	0	0	0	0	0	0	0	0	0	0	0	0	0	0	0	0	0	0	0	0	0	0	0	0	0	0	0
371	hsa-mir-3120	0	0	0	0	0	0	0	0	0	0	0	0	0	0	0	0	0	0	0	0	0	0	0	0	0	0	1	0	0	0	0	0	0	0	0	0	0	0	0	0	0	0	1	1	0	0	0	0
372	hsa-mir-3121	0	1	0	0	0	0	0	0	0	0	0	0	0	0	0	0	0	0	0	0	0	0	0	0	0	0	0	0	0	0	0	1	0	0	0	0	0	0	0	0	0	0	0	0	0	0	0	0
373	hsa-mir-3122	0	0	0	0	0	0	0	0	0	0	0	0	0	0	0	0	0	0	0	0	0	0	0	0	0	0	0	0	0	0	0	0	0	0	0	0	0	0	0	0	0	0	0	0	0	0	0	0
374	hsa-mir-3123	0	0	0	0	0	0	0	0	0	0	0	0	0	0	0	0	0	0	0	0	0	0	0	0	0	0	0	0	0	0	0	0	0	0	0	0	0	0	0	0	0	0	0	0	0	0	0	0
375	hsa-mir-3124	0	2	1	1	0	0	0	0	0	0	0	0	1	2	0	0	0	0	0	0	0	0	0	0	0	1	1	0	0	1	0	0	0	0	0	1	0	0	0	0	0	1	0	0	1	0	0	0
376	hsa-mir-3125	0	0	0	1	0	0	0	0	1	1	0	0	0	0	0	0	0	0	0	0	0	0	0	0	0	0	0	0	0	0	0	0	0	1	0	0	0	0	0	0	0	0	0	0	0	0	0	0
377	hsa-mir-3126	0	0	0	0	0	0	0	0	0	2	0	1	1	1	0	0	1	0	0	0	1	0	0	1	0	0	0	1	0	0	0	0	1	0	0	0	0	0	2	5	0	0	1	0	0	1	2	0
378	hsa-mir-3127	66	20	52	27	50	16	30	14	39	13	22	15	9	37	4	2	7	10	14	18	17	156	14	13	13	9	77	10	16	219	23	45	7	31	55	38	26	25	62	23	9	19	32	15	10	5	36	16
379	hsa-mir-3128	0	0	0	0	0	0	0	0	0	0	0	0	0	0	0	0	0	0	0	0	0	0	0	0	0	0	0	0	0	0	0	0	0	0	0	0	0	0	0	0	0	0	0	0	0	0	0	0
380	hsa-mir-3129	1	3	0	1	0	3	2	0	3	3	2	0	5	4	0	0	0	0	4	0	2	0	4	0	0	1	0	0	0	0	2	1	0	2	3	3	1	2	0	12	0	1	1	1	1	1	0	0
381	hsa-mir-3130-1	70	10	6	15	0	10	8	13	38	10	12	6	8	5	9	0	9	0	17	12	16	6	40	8	17	7	3	0	8	14	8	1	0	48	58	35	5	6	19	9	10	39	23	12	12	19	5	0
382	hsa-mir-3130-2	0	0	0	0	0	0	0	0	0	0	0	0	1	0	0	0	0	0	1	0	0	0	0	0	0	0	0	0	0	0	0	0	0	0	0	0	0	0	0	0	0	0	0	0	0	0	0	0
383	hsa-mir-3131	0	1	0	0	0	0	0	0	0	0	0	0	0	0	0	0	0	0	0	0	0	0	0	0	2	0	0	0	0	0	0	0	0	0	0	0	0	0	0	0	0	1	0	0	0	0	0	0
384	hsa-mir-3132	0	0	0	0	0	0	0	0	0	0	0	0	0	1	0	0	0	0	0	0	0	0	0	0	0	0	0	0	0	0	0	0	0	0	0	0	0	0	0	2	0	0	0	0	0	0	0	1
385	hsa-mir-3133	0	0	0	0	0	0	0	0	0	0	0	0	0	0	0	0	0	0	0	0	0	0	0	0	0	0	0	0	0	0	0	0	0	0	0	0	0	0	0	0	0	0	0	0	0	0	0	0
386	hsa-mir-3134	0	0	0	0	0	0	0	0	0	0	0	0	0	0	0	0	0	0	0	0	0	0	0	0	0	0	0	0	0	0	0	0	0	0	0	0	0	0	0	0	0	0	0	0	0	0	0	0
387	hsa-mir-3135a	0	0	0	0	0	0	0	0	0	0	0	0	0	0	0	0	0	0	0	0	0	0	0	0	0	1	0	0	0	0	0	0	0	0	0	0	0	0	0	0	0	0	0	0	0	0	0	0
388	hsa-mir-3135b	0	0	0	0	0	0	0	0	0	0	0	0	0	0	0	0	0	0	0	0	0	0	0	0	0	0	0	0	0	0	0	0	0	0	0	0	0	0	0	0	0	0	0	0	0	0	0	0
389	hsa-mir-3136	0	0	0	3	0	1	0	1	1	4	1	2	1	2	0	0	1	2	0	0	2	0	0	0	3	1	0	1	4	0	3	3	2	2	1	2	1	1	0	2	3	1	4	2	0	1	1	1
390	hsa-mir-3137	0	0	0	0	1	0	0	0	0	0	0	0	0	0	0	0	1	0	0	0	0	0	0	0	0	0	0	0	0	0	0	0	2	0	0	0	2	0	0	1	0	0	0	0	0	0	0	0
391	hsa-mir-3138	0	0	0	0	0	2	0	0	0	0	1	0	0	0	0	0	0	0	0	0	1	0	2	0	0	0	0	0	2	0	0	0	1	1	0	1	0	0	1	1	0	0	0	0	0	0	0	0
392	hsa-mir-3139	0	0	0	0	0	0	0	0	0	0	0	0	0	0	0	0	0	0	0	0	0	0	0	0	0	0	2	0	0	0	0	1	0	0	0	0	1	0	0	0	0	0	0	0	0	0	0	0
393	hsa-mir-3140	0	1	0	0	0	0	0	0	1	0	0	0	0	0	0	0	0	0	0	0	0	0	0	0	0	0	1	0	1	0	0	1	0	1	0	0	0	0	0	0	1	0	3	0	0	0	0	1
394	hsa-mir-3141	0	0	0	0	0	0	0	0	0	0	0	0	0	0	0	0	0	0	0	0	0	0	0	0	0	0	0	0	0	0	0	0	0	0	0	0	0	0	0	0	1	0	0	0	0	0	0	0
395	hsa-mir-3142	0	0	0	0	0	0	0	0	0	0	0	0	0	0	0	0	0	0	0	0	0	0	0	0	0	0	0	0	0	0	0	0	0	0	0	0	0	0	0	0	0	0	0	0	1	0	0	0
396	hsa-mir-3143	1	0	0	0	0	1	0	2	1	0	0	0	0	0	0	0	1	0	0	0	0	0	0	0	2	0	0	0	0	1	3	0	0	0	0	0	1	0	1	0	0	0	1	1	0	0	1	0
397	hsa-mir-3144	0	1	0	0	0	0	0	0	0	0	0	0	0	0	0	0	0	0	0	0	0	0	0	1	2	1	0	0	0	0	0	1	0	0	1	1	0	0	0	9	0	2	0	0	0	0	0	0
398	hsa-mir-3145	0	0	0	0	1	0	0	0	0	0	0	0	0	0	0	0	0	0	0	0	0	0	0	0	0	0	1	0	3	0	0	0	0	0	0	2	0	0	0	0	0	0	0	0	0	0	0	0
399	hsa-mir-3146	0	0	0	0	0	0	0	0	1	0	0	0	0	0	1	0	0	0	0	0	0	0	0	0	0	0	0	0	0	0	0	0	0	1	0	0	0	0	0	0	0	0	0	0	1	0	1	0
400	hsa-mir-3147	0	0	0	0	0	0	0	0	0	0	0	0	0	0	0	0	0	0	0	0	0	0	0	0	0	0	0	0	0	0	0	0	0	0	0	0	0	0	0	0	0	0	0	0	0	0	0	0
401	hsa-mir-3148	0	0	0	0	0	0	0	0	0	0	0	0	0	0	0	0	0	1	0	0	0	0	0	0	0	0	0	0	0	0	0	1	0	0	0	0	0	0	0	0	0	0	0	0	0	1	0	0
402	hsa-mir-3149	0	1	0	0	0	0	0	0	0	0	0	0	0	0	0	0	0	0	0	0	0	0	1	0	0	0	0	0	1	0	0	0	0	0	0	1	0	0	0	0	0	0	0	0	0	0	0	0
403	hsa-mir-3150a	1	0	0	1	0	0	1	0	2	1	0	0	0	0	0	0	0	0	0	0	0	1	0	1	0	1	0	0	1	0	0	1	0	0	0	0	0	0	1	0	0	0	1	0	0	0	1	0
404	hsa-mir-3150b	4	1	7	2	3	0	4	4	4	1	12	0	4	10	3	2	7	5	0	1	4	2	9	6	12	12	8	2	4	2	3	4	5	4	4	11	16	2	2	0	10	19	2	28	1	1	31	1
405	hsa-mir-3151	0	0	0	0	0	0	0	0	0	0	0	0	0	0	0	0	0	0	0	0	0	0	0	0	0	0	0	0	0	0	0	0	0	0	0	1	0	0	0	4	0	0	0	0	0	0	0	0
406	hsa-mir-3152	0	0	0	1	0	0	0	0	0	0	0	0	0	0	0	0	0	0	0	0	0	0	0	0	0	0	2	0	0	0	0	0	0	0	0	1	0	2	0	1	0	1	0	0	0	1	0	0
407	hsa-mir-3153	0	0	0	0	0	0	0	0	0	0	0	0	0	0	0	0	0	0	0	0	0	0	0	0	0	0	0	0	0	0	0	0	0	0	0	0	0	0	0	0	0	1	0	0	0	0	0	0
408	hsa-mir-3154	0	0	0	0	0	0	0	0	0	0	1	0	0	9	0	0	0	0	0	0	0	0	0	1	0	0	0	0	0	0	0	0	1	1	0	1	0	1	0	3	0	0	0	0	0	0	0	0
409	hsa-mir-3155a	0	0	1	0	0	0	0	0	0	0	0	0	0	0	1	0	1	0	0	0	0	0	0	0	0	0	0	0	1	0	0	1	0	0	1	0	0	1	1	0	0	0	0	0	0	0	0	0
410	hsa-mir-3155b	0	0	0	0	0	0	0	0	0	0	0	0	0	0	0	0	0	0	0	0	0	0	0	0	0	0	0	0	0	0	0	0	0	0	0	0	0	0	0	0	0	0	0	0	0	0	0	0
411	hsa-mir-3156-1	0	0	0	0	0	0	0	0	0	0	1	0	0	0	0	0	1	0	0	1	1	2	0	0	0	0	46	0	0	0	0	371	0	0	0	0	0	0	0	0	0	0	1	5	284	0	1	0
412	hsa-mir-3156-2	1	0	2	0	0	0	0	0	0	0	1	1	0	0	0	0	0	2	0	0	0	4	0	0	0	1	60	0	0	3	1	458	0	3	0	0	0	3	0	0	0	0	0	12	349	0	1	0
413	hsa-mir-3156-3	0	0	1	0	0	0	0	1	0	0	1	6	0	1	0	0	2	1	0	0	0	4	0	0	0	0	73	0	0	0	0	685	0	2	0	0	0	3	0	0	0	0	1	11	515	0	0	0
414	hsa-mir-3157	0	2	0	2	0	0	0	0	0	0	0	0	0	2	0	0	0	0	1	1	2	0	0	1	0	0	2	0	2	1	2	1	0	2	1	3	0	0	0	1	0	1	0	1	0	0	1	0
415	hsa-mir-3158-1	0	0	0	0	1	0	0	0	0	0	0	0	0	1	0	0	0	0	0	0	0	0	0	1	0	0	0	0	0	0	0	0	0	0	1	0	0	0	0	0	0	0	0	0	1	0	2	0
416	hsa-mir-3158-2	2	2	0	0	0	0	0	0	2	0	1	0	0	3	0	0	0	0	0	0	2	0	0	0	0	1	1	0	0	2	1	2	1	1	1	1	0	0	0	3	0	0	0	0	0	0	0	0
417	hsa-mir-3159	1	0	0	0	0	0	0	0	1	0	0	0	0	1	0	0	0	0	0	0	0	0	0	0	0	0	0	0	0	0	0	0	0	0	0	0	0	0	0	0	0	0	0	0	0	0	0	0
418	hsa-mir-3160-1	0	0	0	0	0	0	0	1	1	0	0	0	0	0	0	0	0	0	0	0	0	0	0	0	0	0	0	0	0	0	0	0	0	0	0	0	0	0	0	0	0	1	0	0	0	0	0	0
419	hsa-mir-3160-2	0	0	0	0	0	0	0	0	0	0	0	0	0	0	0	0	0	0	0	0	0	0	0	0	0	0	0	0	0	0	0	0	0	0	0	0	0	0	0	0	0	0	0	0	0	0	0	0
420	hsa-mir-3161	5	0	1	0	0	0	0	0	0	2	0	0	0	7	0	0	0	0	0	0	0	5	1	2	0	0	3	0	0	9	0	0	0	0	0	2	0	0	0	0	2	3	0	0	2	0	0	0
421	hsa-mir-3162	0	0	0	0	0	0	0	0	0	0	0	0	0	0	0	0	0	0	0	0	0	0	0	0	0	0	0	0	1	1	0	0	0	0	0	0	0	0	0	0	0	0	0	0	0	0	0	0
422	hsa-mir-3163	0	0	0	0	0	0	0	0	0	0	0	0	0	0	0	0	0	0	0	0	0	0	0	0	0	0	0	0	0	0	0	0	0	0	1	0	0	0	0	0	1	0	0	0	0	0	0	0
423	hsa-mir-3164	0	0	0	0	0	0	0	0	0	0	0	0	1	0	0	0	0	0	0	0	0	0	0	0	1	0	0	0	0	0	0	0	0	0	0	0	0	0	0	0	0	0	0	0	0	0	0	0
424	hsa-mir-3165	0	1	0	0	0	0	0	0	0	0	0	0	0	0	0	0	0	0	0	0	0	0	0	0	0	0	0	0	0	0	0	0	0	0	0	0	0	0	0	0	0	0	0	0	0	0	0	0
425	hsa-mir-3166	0	0	0	0	0	0	1	0	0	0	1	0	0	0	0	0	0	0	0	0	0	0	0	0	1	1	0	0	0	0	0	0	1	0	1	0	0	0	0	1	0	2	0	0	0	0	0	0
426	hsa-mir-3167	0	0	0	0	0	0	0	0	0	0	0	0	0	0	0	0	0	0	0	0	0	0	0	0	0	0	0	0	0	0	0	0	0	0	0	0	0	0	0	0	0	0	0	0	0	0	0	0
427	hsa-mir-3168	0	0	0	0	0	0	0	0	0	0	0	0	0	0	0	0	0	0	0	0	0	0	0	0	0	0	0	0	0	0	0	0	0	0	0	0	0	0	0	0	0	0	0	0	0	0	0	0
428	hsa-mir-3169	0	0	1	0	0	0	0	0	0	0	0	0	0	0	0	0	0	0	0	0	0	0	0	0	0	0	0	0	0	0	0	0	0	0	0	0	0	0	0	0	0	0	0	0	0	0	0	0
429	hsa-mir-3170	1	0	6	5	8	6	2	8	8	6	10	2	10	5	0	1	5	4	8	3	3	6	3	13	2	3	0	6	27	7	4	9	3	5	5	14	1	1	2	10	2	11	6	1	3	0	8	2
430	hsa-mir-3171	0	0	0	0	0	0	0	0	0	0	0	0	0	0	0	0	0	0	0	0	0	0	0	0	0	0	0	0	0	0	0	0	0	0	0	0	0	0	0	0	0	0	0	0	0	0	0	0
431	hsa-mir-3173	1	1	3	0	0	0	3	0	1	0	1	0	3	2	0	1	0	1	0	0	2	0	0	2	1	0	1	1	4	0	1	1	1	2	0	1	2	2	0	4	0	2	2	3	0	0	1	1
432	hsa-mir-3174	0	3	0	0	0	0	1	1	1	0	0	1	0	1	0	0	1	1	0	0	0	0	0	0	2	0	1	0	1	1	1	0	2	1	1	1	1	0	0	1	0	1	0	0	0	1	1	0
433	hsa-mir-3175	0	0	0	0	0	0	0	0	0	0	0	0	0	0	0	0	0	0	1	0	0	0	0	0	1	0	0	0	0	0	0	1	1	0	0	0	0	0	0	0	0	0	0	0	0	0	0	0
434	hsa-mir-3176	0	0	0	0	0	1	1	0	3	0	1	0	0	0	1	0	0	0	0	0	0	0	0	0	3	0	0	0	0	1	0	1	0	1	0	4	3	0	0	0	0	1	1	1	0	0	0	1
435	hsa-mir-3177	0	0	0	0	0	0	1	0	0	0	0	1	0	1	0	0	0	0	0	1	0	1	0	0	0	1	0	0	0	0	0	1	0	0	2	1	0	0	0	0	0	0	0	0	0	0	0	0
436	hsa-mir-3178	0	1	0	0	0	0	1	0	2	0	1	2	1	0	0	0	2	0	0	0	1	0	1	1	0	0	0	0	0	1	2	2	0	0	1	1	0	0	1	1	0	2	0	0	0	0	0	0
437	hsa-mir-3179-1	0	0	0	0	0	0	0	0	0	0	0	0	0	0	0	0	0	0	0	0	0	0	0	0	0	0	0	0	0	0	0	0	0	0	0	0	0	0	0	0	0	0	0	0	0	0	0	0
438	hsa-mir-3179-2	0	0	0	0	0	0	0	0	0	0	0	0	0	0	0	0	0	0	0	0	0	0	0	0	0	0	0	0	0	0	0	0	0	0	0	0	0	0	0	0	0	0	0	0	0	0	0	0
439	hsa-mir-3179-3	0	0	0	0	0	0	0	0	0	0	0	0	0	0	0	0	0	0	0	0	0	0	0	0	0	0	0	0	0	0	0	0	0	0	0	0	0	0	0	0	0	0	0	0	0	0	0	0
440	hsa-mir-3180-1	0	0	0	0	0	0	0	0	0	0	0	0	0	0	0	0	0	0	0	0	0	0	0	0	1	0	0	0	0	0	0	0	0	0	0	0	0	0	0	0	0	0	0	0	0	0	0	0
441	hsa-mir-3180-2	0	0	0	0	0	0	0	0	0	0	0	0	0	0	0	0	0	0	0	0	0	0	0	0	2	0	0	0	0	0	0	0	0	0	0	0	0	0	0	0	0	0	0	0	0	0	0	0
442	hsa-mir-3180-3	0	0	0	0	0	0	0	0	0	0	0	0	0	0	0	0	0	0	0	0	0	0	0	0	0	0	0	0	0	0	0	0	0	0	0	0	0	0	0	0	0	0	0	0	0	0	0	0
443	hsa-mir-3180-4	0	0	0	0	1	0	0	0	1	0	0	0	0	0	0	0	0	0	0	0	0	0	0	0	1	0	0	0	0	0	1	0	0	0	0	0	0	0	0	0	0	0	0	0	0	0	0	0
444	hsa-mir-3180-5	0	0	0	0	0	0	0	0	0	0	0	0	0	0	0	0	0	0	0	0	0	0	0	0	0	0	0	0	0	0	0	0	0	0	0	0	0	0	0	0	0	0	0	0	0	0	0	0
445	hsa-mir-3181	0	0	0	0	0	0	0	0	0	0	0	0	0	0	0	0	0	0	0	0	0	0	0	0	0	0	0	0	0	0	0	0	0	0	0	0	0	0	0	0	0	0	0	0	0	0	0	0
446	hsa-mir-3182	0	0	0	0	0	0	0	0	0	0	0	0	0	0	0	0	0	0	0	0	0	0	0	0	0	0	0	0	0	0	0	0	0	0	0	0	0	0	0	0	0	0	0	0	0	0	0	0
447	hsa-mir-3183	0	0	0	0	0	0	0	0	0	0	1	0	0	0	0	0	0	0	0	0	0	0	0	0	1	0	0	0	1	0	0	0	0	0	1	0	0	0	0	0	0	0	0	0	0	0	0	0
448	hsa-mir-3184	0	0	0	0	0	0	0	0	0	0	0	0	0	0	0	0	0	0	0	0	0	0	0	0	0	0	0	0	0	0	0	0	0	0	0	0	0	0	0	0	0	0	0	0	0	0	0	0
449	hsa-mir-3185	0	0	0	0	0	0	0	0	0	0	0	0	0	0	0	0	0	0	0	0	0	0	0	0	0	0	0	0	0	0	0	0	0	0	0	0	0	0	0	0	0	0	0	0	0	0	0	0
450	hsa-mir-3186	0	0	0	0	0	0	0	0	0	0	0	0	0	0	0	0	0	0	0	0	0	0	0	0	0	0	0	0	0	0	0	0	0	0	0	0	0	0	0	0	0	0	0	0	0	0	0	0
451	hsa-mir-3187	0	2	1	2	5	2	1	0	1	0	1	0	0	3	0	0	0	0	0	0	0	3	0	1	0	0	3	0	0	0	1	1	2	6	0	4	2	0	1	0	0	1	0	1	0	0	4	0
452	hsa-mir-3188	0	0	2	1	1	1	0	0	0	0	0	1	1	0	0	0	0	1	0	2	1	0	0	0	1	0	1	0	0	2	0	0	0	0	2	0	1	0	0	0	0	0	1	0	0	0	0	0
453	hsa-mir-3189	0	0	0	0	0	0	1	0	0	0	0	1	0	2	0	0	0	0	0	0	0	0	0	0	0	0	0	0	0	0	0	3	0	1	1	2	0	0	0	0	0	2	4	4	0	0	0	0
454	hsa-mir-3190	2	0	0	0	0	0	2	4	2	1	1	4	2	0	0	0	2	0	0	1	0	1	0	3	0	1	0	0	0	0	1	2	3	1	2	0	0	2	2	1	0	0	0	0	0	1	4	0
455	hsa-mir-3191	0	2	1	1	1	1	0	1	0	0	2	7	0	3	0	0	0	1	0	0	2	0	0	3	0	0	0	0	0	2	1	5	1	1	2	0	1	1	0	3	0	0	2	1	1	0	0	0
456	hsa-mir-3192	0	0	0	0	1	1	0	0	0	1	0	0	0	0	0	0	0	0	0	0	0	1	0	0	0	0	0	0	1	0	0	0	0	0	0	0	1	0	0	0	0	0	1	0	0	0	0	0
457	hsa-mir-3193	0	1	0	2	0	0	0	0	0	0	0	0	0	6	0	0	0	0	1	0	0	0	0	0	0	0	0	0	0	0	1	0	0	0	2	0	0	0	0	2	0	1	2	0	0	0	0	0
458	hsa-mir-3194	0	2	0	0	0	0	0	1	0	0	0	1	0	5	0	0	0	0	0	0	0	0	1	1	0	1	0	0	0	1	1	0	0	1	0	5	2	0	0	2	0	0	2	0	0	0	0	0
459	hsa-mir-3195	0	0	0	1	0	0	0	0	0	0	0	0	0	0	0	0	0	0	0	0	0	0	0	0	0	0	0	0	0	0	0	0	0	1	0	0	0	0	0	0	0	0	0	0	0	0	0	0
460	hsa-mir-3196	0	0	0	0	0	0	0	0	0	0	0	0	0	0	0	0	0	0	0	0	0	0	0	0	0	1	0	0	0	0	0	0	0	0	0	0	0	0	0	0	0	0	0	0	0	0	0	0
461	hsa-mir-3197	0	0	0	0	0	0	0	0	0	0	1	0	0	0	0	0	0	0	0	0	0	0	0	0	0	0	0	0	0	0	0	0	0	0	0	0	0	0	0	0	0	0	0	0	0	0	0	0
462	hsa-mir-3198-1	0	0	0	0	0	0	0	0	0	0	0	0	0	0	0	0	0	0	0	0	0	0	0	0	0	0	0	0	0	0	0	0	0	0	0	1	0	0	0	0	0	0	0	0	0	0	0	0
463	hsa-mir-3198-2	0	1	0	0	0	0	0	0	0	0	1	1	0	0	0	0	0	0	0	0	0	0	0	0	0	0	0	0	0	0	0	0	0	0	0	1	0	0	0	0	0	0	0	0	0	0	0	0
464	hsa-mir-3199-1	0	4	1	3	2	1	4	0	6	1	1	0	1	2	0	1	0	2	2	0	0	2	0	2	1	1	2	0	1	4	2	1	0	0	3	4	1	0	0	2	2	0	5	3	0	1	5	2
465	hsa-mir-3199-2	2	4	0	11	1	0	5	0	5	0	2	0	1	2	0	0	0	0	1	1	1	2	3	0	0	0	2	0	1	1	1	2	1	1	1	1	1	2	3	4	0	2	1	2	0	0	0	0
466	hsa-mir-32	146	189	12	281	106	60	78	46	225	51	54	61	105	173	19	26	46	27	20	66	79	91	113	35	50	33	144	32	226	85	77	148	47	306	68	229	36	25	7	162	86	324	76	102	137	56	120	8
467	hsa-mir-3200	3	3	13	5	53	0	14	6	20	2	4	8	8	37	1	1	4	0	2	0	2	27	1	17	26	7	9	2	6	7	1	5	2	42	9	112	24	1	2	11	0	11	21	6	3	1	40	2
468	hsa-mir-3201	0	0	0	0	0	0	0	0	0	0	0	0	0	0	0	0	0	0	0	0	0	0	0	0	0	0	0	0	0	0	0	0	0	0	0	0	0	0	0	0	0	0	0	0	0	0	0	0
469	hsa-mir-3202-1	0	0	0	0	0	1	0	0	0	0	0	0	0	0	0	0	0	0	0	0	0	0	0	0	0	0	0	0	0	0	0	0	0	0	0	0	0	0	0	0	0	0	0	0	0	0	0	0
470	hsa-mir-3202-2	0	0	0	0	0	0	0	0	0	1	0	0	0	1	0	0	0	0	0	0	0	0	0	0	0	0	0	0	0	1	0	0	0	0	0	0	0	0	0	0	0	0	1	0	0	0	0	0
471	hsa-mir-320a	166	2228	2427	3105	949	1220	2857	1409	3838	1601	1533	4155	1513	6520	136	748	2535	824	1965	1968	1656	993	323	2279	504	879	4294	474	1511	855	4799	1857	723	2282	2587	2222	802	672	1259	5337	476	926	3931	4006	1117	526	2439	457
472	hsa-mir-320b-1	0	0	0	0	0	0	0	0	0	0	0	0	0	0	0	0	0	0	0	0	0	0	0	0	0	0	0	0	0	0	0	0	0	0	0	0	0	0	0	0	0	0	0	0	0	0	0	0
473	hsa-mir-320b-2	4	14	18	18	15	18	41	9	28	8	21	34	18	69	2	6	34	8	11	11	36	13	16	19	5	6	12	6	14	11	62	21	10	44	7	28	13	2	3	82	14	9	58	42	8	15	27	2
474	hsa-mir-320c-1	0	3	0	6	1	1	2	0	8	1	2	3	2	3	0	1	0	2	1	4	3	1	0	0	0	0	1	0	8	0	7	8	2	2	6	1	0	1	0	19	1	0	0	0	1	2	1	3
475	hsa-mir-320c-2	0	1	2	0	1	2	2	1	3	1	0	2	1	3	0	0	1	1	2	0	1	0	1	0	1	1	2	0	2	1	7	4	0	2	0	3	0	1	0	14	2	2	1	2	0	0	1	0
476	hsa-mir-320d-1	3	2	0	3	0	1	3	0	4	2	1	1	3	2	0	0	4	1	0	0	3	5	2	0	2	0	2	1	1	2	10	0	0	0	0	8	1	0	0	12	2	1	2	2	3	18	1	0
477	hsa-mir-320d-2	2	0	4	4	0	4	2	0	5	0	4	2	2	1	2	0	3	0	2	2	5	4	7	1	1	1	2	0	1	0	12	0	1	2	1	5	3	0	0	7	2	3	3	1	1	14	0	0
478	hsa-mir-320e	1	0	0	1	1	0	0	0	0	0	1	4	1	0	0	1	0	0	0	1	1	0	0	1	0	1	2	0	1	0	6	1	0	0	0	3	1	1	0	0	0	1	1	0	0	6	0	0
479	hsa-mir-323a	2	20	14	15	3	20	25	6	4	30	12	4	7	417	2	8	3	14	8	3	19	2	6	5	4	4	6	12	7	4	25	13	14	3	18	24	1	8	0	35	1	10	4	2	8	6	9	9
480	hsa-mir-323b	1	4	17	11	6	13	19	16	3	14	26	14	26	286	1	8	6	8	9	4	33	7	7	19	6	6	2	10	8	5	23	1	15	4	10	63	4	16	0	26	2	10	6	9	11	6	10	2
481	hsa-mir-324	54	77	84	261	353	48	161	54	110	65	163	153	190	515	17	93	65	131	44	26	82	88	17	98	304	117	91	43	132	121	124	71	53	372	193	407	90	48	58	441	44	120	119	127	32	26	154	55
482	hsa-mir-325	0	0	0	0	0	0	0	0	0	0	0	0	0	0	0	0	0	0	0	0	0	0	0	0	0	0	0	0	0	0	0	0	0	0	0	0	0	0	0	0	0	0	0	0	0	0	0	0
483	hsa-mir-326	33	35	34	67	21	5	33	8	9	32	25	44	31	13	5	1	14	1	15	5	35	41	22	22	11	12	5	3	8	8	25	18	3	105	31	76	15	5	4	29	8	29	68	33	11	20	10	1
484	hsa-mir-328	35	113	306	222	66	34	172	39	208	115	202	396	272	172	29	22	174	57	43	34	125	78	34	681	44	106	47	44	50	138	172	223	42	535	129	385	48	77	25	161	34	130	187	115	28	36	134	29
485	hsa-mir-329-1	0	7	1	4	0	1	1	1	0	2	1	0	0	28	0	1	0	0	1	0	1	0	0	0	0	1	4	0	2	0	5	6	1	0	0	1	0	0	0	2	0	2	0	0	0	0	2	0
486	hsa-mir-329-2	1	7	0	2	1	1	3	0	3	1	0	2	2	39	1	3	0	2	2	1	1	0	3	1	0	0	2	2	0	1	5	1	0	0	2	0	0	0	1	2	0	2	0	0	0	0	0	0
487	hsa-mir-330	94	66	112	143	192	22	156	27	98	57	139	138	95	231	20	10	40	24	46	71	85	86	23	61	36	17	164	23	162	56	69	168	31	328	492	121	75	13	81	264	42	86	172	74	41	29	79	9
488	hsa-mir-331	120	69	97	129	47	32	210	66	44	87	178	245	165	60	26	21	70	39	27	30	160	167	102	238	102	78	40	25	37	110	147	91	74	205	63	543	34	36	23	106	31	307	148	125	106	78	106	15
489	hsa-mir-335	191	490	54	697	145	186	175	35	1605	246	80	132	1304	2063	95	212	96	143	174	211	218	204	167	87	667	528	982	161	29	215	467	1025	10	151	376	487	45	135	88	4617	1037	283	172	257	124	59	302	46
490	hsa-mir-337	27	397	65	263	47	94	153	183	108	190	201	80	293	1214	25	32	56	51	130	63	209	3	79	151	10	9	50	135	48	72	355	113	37	35	227	283	39	95	22	129	5	95	88	81	41	70	53	58
491	hsa-mir-338	685	918	82	1522	307	231	223	316	7434	423	412	423	710	4499	139	155	477	170	351	229	775	182	48	311	175	709	1111	330	893	6560	1031	758	303	1463	4896	457	155	929	1703	2891	124	683	1947	344	225	99	761	629
492	hsa-mir-339	76	208	127	329	114	99	200	152	265	152	125	218	331	243	7	51	135	121	48	20	68	97	43	287	124	80	173	111	108	91	304	284	162	199	99	810	62	32	64	186	169	115	238	85	96	93	328	31
493	hsa-mir-33a	102	30	0	119	50	23	29	29	60	15	39	33	76	54	4	14	23	53	6	10	37	28	26	46	47	101	6	14	164	23	91	85	24	52	19	153	26	9	8	228	126	301	38	43	12	48	180	2
494	hsa-mir-33b	11	5	10	21	8	23	9	16	10	2	30	42	27	5	15	3	13	16	1	4	9	47	23	12	45	24	2	4	10	18	41	25	15	36	4	11	10	4	1	8	28	23	18	29	5	8	18	2
495	hsa-mir-340	23	264	10	143	135	48	64	35	395	47	39	44	60	247	14	43	31	51	29	49	34	48	14	41	82	53	394	25	120	37	92	193	25	118	333	79	23	29	14	234	45	86	73	62	101	17	109	21
496	hsa-mir-342	274	708	5776	1673	408	1515	1997	3291	986	874	2847	226	2130	2057	273	203	671	2566	424	326	923	2300	748	569	192	1657	5001	2205	911	739	1495	317	2201	5277	2468	3474	489	1034	479	617	591	1268	294	1003	1256	312	1178	623
497	hsa-mir-345	37	28	83	35	80	40	89	36	71	30	102	45	86	74	9	27	15	82	8	7	53	74	24	30	218	31	52	17	40	60	54	58	62	29	20	114	39	27	14	105	59	69	37	26	31	26	51	51
498	hsa-mir-346	0	2	2	1	0	0	1	1	0	1	0	0	2	19	0	0	0	2	0	0	1	0	0	0	0	2	0	0	1	1	1	0	0	0	0	0	0	0	0	23	0	0	0	1	1	0	0	0
499	hsa-mir-34a	74	653	149	1374	228	117	818	632	612	380	362	358	610	2122	44	278	450	807	163	136	249	304	111	520	135	252	574	328	968	167	719	712	523	719	493	1494	89	111	115	415	195	443	523	357	112	126	790	153
500	hsa-mir-34b	4	17	195	18	3	5	13	4	9	13	6	5	9	68	2	6	7	8	3	3	6	1	4	3	11	4	7	5	8	2	16	6	22	17	21	10	3	2	6	9	2	2	2	3	3	3	1	4
501	hsa-mir-34c	13	114	496	121	12	23	64	17	44	37	15	11	44	583	8	13	22	29	69	8	25	6	6	8	28	18	92	31	34	22	63	37	81	75	164	40	21	6	63	60	2	24	35	20	9	16	11	20
502	hsa-mir-3529	0	0	0	0	0	0	0	0	0	0	0	0	0	0	0	0	0	0	0	0	0	0	1	0	0	0	0	0	0	0	0	0	0	0	0	0	0	0	0	0	0	0	0	0	0	0	0	0
503	hsa-mir-3591	0	0	0	0	0	0	0	0	0	0	0	0	0	0	0	0	0	0	0	0	0	0	0	0	0	0	0	0	0	0	0	0	0	0	0	0	0	0	0	0	0	0	0	0	0	0	0	0
504	hsa-mir-3605	13	6	24	4	8	20	4	2	10	23	25	24	20	10	12	3	32	6	10	4	16	11	7	30	2	8	4	4	12	18	10	5	3	15	7	58	3	4	0	24	7	8	5	13	4	10	6	5
505	hsa-mir-3606	0	0	0	0	1	1	0	0	0	0	1	0	0	0	0	0	0	0	0	0	0	0	0	0	0	0	0	0	0	0	0	0	0	0	0	0	0	0	0	0	0	0	1	0	2	0	0	0
506	hsa-mir-3607	2009	35	274	86	31	340	139	162	566	162	367	168	420	309	108	28	323	52	198	74	404	286	810	473	154	580	83	102	315	469	675	115	153	155	19	768	183	308	57	119	266	133	333	205	392	900	160	29
507	hsa-mir-3609	1	0	1	0	0	0	0	2	0	0	0	0	0	1	2	1	2	0	0	0	0	10	0	0	1	7	1	2	3	0	2	2	0	0	7	1	0	1	0	0	1	0	0	0	0	0	4	1
508	hsa-mir-361	316	2115	523	2961	968	591	1275	795	4021	1113	932	808	1007	4210	248	342	513	526	670	472	819	522	405	952	248	415	3392	579	1289	506	1533	2090	626	3816	1788	1336	345	362	1237	2725	466	2293	1278	549	494	456	900	280
509	hsa-mir-3610	6	8	1	3	4	1	7	0	9	2	3	3	0	5	2	3	1	0	5	5	5	0	21	1	2	9	5	0	1	6	12	3	2	9	20	4	7	2	6	1	4	12	3	8	2	4	6	1
510	hsa-mir-3611	0	1	0	0	0	0	0	0	0	0	0	0	1	1	0	1	0	1	0	0	0	0	1	0	0	0	0	0	0	0	0	0	0	0	0	0	0	0	0	0	0	0	1	0	0	1	1	0
511	hsa-mir-3612	0	0	0	0	0	0	0	0	0	0	0	0	0	1	0	0	0	0	0	0	0	0	0	0	0	0	0	0	0	0	0	0	0	0	0	0	0	0	0	0	0	0	0	0	0	0	0	0
512	hsa-mir-3613	34	80	2	51	36	21	13	48	106	19	20	19	75	218	12	10	26	28	9	17	33	31	19	39	23	45	36	22	45	15	116	40	8	55	30	74	17	14	5	280	20	56	68	41	19	30	60	11
513	hsa-mir-3614	3	36	5	7	60	4	1	0	19	19	16	63	3	3	5	5	3	3	6	0	4	4	2	4	1	7	16	9	12	2	4	14	14	14	7	9	9	3	2	2	10	14	22	12	6	1	18	3
514	hsa-mir-3615	5	24	12	9	12	5	54	5	9	5	3	8	1	42	4	1	3	2	1	5	1	4	12	5	9	8	8	1	28	5	7	49	8	125	25	37	2	4	7	15	10	44	30	8	6	2	24	0
515	hsa-mir-3616	0	0	0	0	0	0	0	1	0	0	0	0	1	0	0	2	0	0	0	1	0	0	1	0	1	0	1	0	0	1	0	0	0	0	0	0	0	0	0	1	0	0	0	0	1	0	0	0
516	hsa-mir-3617	0	0	0	0	0	0	0	0	0	0	0	0	0	0	0	0	0	0	0	0	0	1	0	0	0	0	0	0	0	0	0	0	0	0	0	0	0	1	0	1	0	1	0	0	1	0	0	0
517	hsa-mir-3618	1	0	0	0	1	0	0	0	1	0	0	0	0	2	0	0	0	0	0	0	0	0	0	0	0	0	1	0	1	0	0	1	0	0	0	0	0	1	0	0	0	0	1	0	1	0	4	0
518	hsa-mir-3619	0	1	1	0	2	1	1	0	3	1	1	0	1	5	0	0	0	0	0	0	0	2	0	2	0	1	0	0	2	1	0	0	2	5	0	2	0	0	0	1	0	3	5	0	0	0	1	2
519	hsa-mir-362	11	60	5	45	28	30	19	28	124	22	9	24	26	446	2	10	12	15	11	5	12	23	3	16	27	15	346	6	97	9	47	55	27	37	19	67	19	7	9	208	14	19	18	37	4	9	40	7
520	hsa-mir-3620	0	1	2	0	3	2	0	0	1	0	0	3	0	2	0	0	2	0	0	0	0	0	1	1	0	1	0	0	0	0	0	1	0	1	1	1	2	1	0	0	0	0	2	0	0	0	3	0
521	hsa-mir-3621	0	0	0	0	0	0	0	0	0	0	0	0	0	0	0	0	0	0	0	0	0	0	0	0	0	0	0	0	0	0	0	0	0	0	0	0	0	0	0	0	0	0	0	0	0	0	0	0
522	hsa-mir-3622a	0	0	3	1	0	0	2	0	2	0	0	1	0	2	0	0	0	0	1	0	0	0	0	0	0	0	0	1	0	1	0	0	0	0	4	0	0	0	1	2	0	0	0	0	0	1	0	0
523	hsa-mir-3622b	0	0	0	1	0	0	0	0	0	0	0	2	1	0	0	0	0	0	0	0	0	0	0	0	0	0	0	0	0	0	0	0	0	0	2	0	0	0	0	0	0	0	4	0	0	0	0	0
524	hsa-mir-363	13	193	15	49	31	5	57	28	29	22	33	4	126	18	18	20	1	11	16	35	115	0	91	3	4	25	38	7	19	51	108	21	38	29	18	58	16	13	10	30	13	209	9	105	1	29	154	47
525	hsa-mir-3646	0	0	0	0	0	0	0	0	0	0	0	0	0	0	0	0	0	0	0	0	1	0	0	0	0	0	0	0	0	0	0	0	0	0	0	0	0	0	0	0	0	0	0	0	0	0	0	0
526	hsa-mir-3648	3	5	7	6	9	1	3	0	11	11	3	0	8	2	1	0	2	0	1	2	0	0	3	4	12	2	22	4	17	9	2	12	3	2	3	1	3	1	1	6	0	6	3	7	2	3	14	1
527	hsa-mir-3649	0	0	0	0	0	0	0	0	0	0	0	0	0	0	0	0	0	0	0	0	0	0	0	0	0	0	0	0	0	0	0	0	0	0	0	0	0	0	0	0	0	0	0	0	0	0	0	0
528	hsa-mir-3650	0	0	1	0	0	0	0	0	0	0	0	0	0	1	0	0	0	0	0	1	0	0	0	0	0	0	0	0	0	1	0	0	0	1	0	2	0	0	0	0	1	0	0	0	0	0	0	0
529	hsa-mir-3651	1	5	1	0	2	0	2	2	4	1	1	0	4	20	0	2	0	0	1	0	3	1	3	2	4	6	4	1	54	2	8	3	4	4	0	11	1	0	1	3	10	1	1	3	1	2	15	2
530	hsa-mir-3652	3	0	1	2	1	1	1	4	3	3	3	3	2	8	3	1	2	1	3	4	1	1	2	3	2	6	0	1	5	6	2	2	2	1	10	2	4	1	2	0	0	0	1	1	8	0	1	0
531	hsa-mir-3653	41	13	30	20	4	29	17	41	49	28	34	40	34	30	7	28	57	72	16	9	32	63	77	49	15	49	11	5	67	35	43	14	53	16	10	97	28	39	19	7	17	7	35	22	15	35	15	45
532	hsa-mir-3654	0	0	0	0	0	0	0	0	0	0	0	0	0	1	0	0	0	0	0	0	1	0	2	0	5	2	0	0	1	0	0	0	0	0	0	0	0	0	0	0	4	0	2	1	0	4	0	0
533	hsa-mir-3655	0	0	0	1	0	0	2	1	6	0	1	3	1	2	1	1	2	1	0	1	0	0	3	2	0	3	2	0	3	0	4	1	0	2	7	1	0	1	0	0	0	1	0	0	0	1	0	0
534	hsa-mir-3656	0	0	0	1	0	0	0	0	0	0	0	0	0	0	0	0	0	0	0	0	0	0	1	0	0	0	0	0	0	0	0	0	0	0	0	0	0	0	0	0	0	0	0	0	0	0	0	0
535	hsa-mir-3657	0	0	0	0	0	0	0	0	0	0	0	0	0	0	0	0	0	0	0	0	0	0	0	0	0	0	0	0	0	0	0	0	0	0	0	0	0	0	0	0	0	0	0	0	0	0	0	0
536	hsa-mir-3658	0	0	0	0	0	0	0	0	0	0	0	0	0	0	0	0	0	0	0	0	0	0	0	0	0	0	0	0	0	0	0	1	0	0	0	0	0	0	0	0	1	0	0	0	0	0	0	0
537	hsa-mir-3659	0	0	0	0	0	0	0	0	0	0	0	0	0	1	0	0	0	0	0	0	0	0	0	0	0	0	0	0	0	0	0	0	0	0	0	1	0	0	0	0	0	0	0	0	0	0	0	0
538	hsa-mir-365a	76	470	355	291	138	119	148	312	1072	178	279	498	441	406	60	143	141	299	95	190	232	233	224	333	151	54	781	258	104	329	412	395	251	360	1224	626	217	222	67	404	93	72	283	228	115	98	388	77
539	hsa-mir-365b	73	471	351	295	137	118	151	301	1061	177	279	485	435	403	61	143	142	296	95	190	232	233	221	331	154	54	792	254	103	327	410	388	245	366	1226	625	215	220	70	405	91	70	281	235	116	94	386	73
540	hsa-mir-3660	0	0	0	0	0	0	0	0	0	0	0	0	0	0	0	0	0	0	0	0	0	0	0	0	4	0	0	0	0	0	0	0	0	0	0	0	0	0	0	1	0	0	0	0	0	0	0	0
541	hsa-mir-3661	0	0	0	0	0	0	0	0	0	0	0	0	0	1	0	0	0	0	0	0	0	0	0	0	0	0	0	0	0	0	0	0	0	0	0	0	0	0	0	0	0	0	0	0	0	0	0	0
542	hsa-mir-3662	0	0	0	0	4	1	0	4	3	1	0	1	1	3	0	2	0	0	2	0	0	0	1	4	0	3	9	0	2	1	0	5	1	0	1	5	3	1	0	2	0	1	5	0	0	1	7	1
543	hsa-mir-3663	0	0	0	0	0	0	0	0	0	0	0	0	0	2	0	0	0	0	0	0	0	0	0	0	0	0	0	0	0	0	0	0	0	0	0	0	0	0	0	0	0	0	0	0	0	0	0	0
544	hsa-mir-3664	6	0	2	1	0	4	0	3	76	0	3	1	1	0	1	0	0	0	2	1	2	20	3	2	20	0	1	0	15	2	0	3	0	1	0	2	2	0	1	0	5	9	2	6	1	0	14	1
545	hsa-mir-3665	0	0	0	0	0	0	0	0	0	0	0	0	0	0	0	0	0	0	0	0	0	0	0	0	0	0	0	0	0	0	0	0	0	0	0	0	0	0	0	0	0	0	0	0	0	0	0	0
546	hsa-mir-3666	0	0	0	0	0	0	0	0	0	0	0	0	0	0	0	0	0	0	0	0	0	0	0	0	0	0	0	0	0	0	0	0	0	0	0	0	0	0	0	0	0	0	0	0	0	0	0	0
547	hsa-mir-3667	0	1	0	0	3	1	0	0	0	0	0	0	0	0	0	0	0	0	0	0	0	0	0	0	1	0	0	0	2	0	0	1	0	0	1	0	1	0	0	0	0	0	0	0	0	0	1	1
548	hsa-mir-3668	0	0	0	0	0	0	0	0	0	0	0	0	0	0	0	0	0	0	0	0	0	0	0	0	0	0	0	0	0	0	0	0	0	0	0	0	0	0	0	0	0	0	0	0	0	0	0	0
549	hsa-mir-3669	0	0	0	0	0	0	0	0	0	0	0	0	0	0	0	0	0	0	0	0	0	0	0	0	0	0	0	0	0	0	0	0	0	0	0	0	0	0	0	0	0	0	0	0	0	0	0	0
550	hsa-mir-367	0	0	0	0	0	0	0	0	0	0	0	0	0	0	0	0	0	0	0	0	0	0	0	0	0	0	0	0	0	0	0	0	0	0	0	0	0	0	0	0	0	0	0	0	0	0	0	0
551	hsa-mir-3670-1	0	0	0	0	0	0	0	0	0	0	0	0	0	0	0	0	0	0	0	0	0	0	0	0	0	0	0	0	0	0	0	0	0	0	0	0	0	0	0	0	0	0	0	0	0	0	0	0
552	hsa-mir-3670-2	0	0	0	0	0	0	0	0	0	0	0	0	0	0	0	0	0	0	0	0	0	0	0	0	0	0	0	0	0	0	0	0	0	0	0	0	0	0	0	0	0	0	0	0	0	0	0	0
553	hsa-mir-3671	0	0	0	0	0	0	0	0	0	0	0	0	0	0	0	0	0	0	0	0	0	0	0	0	0	0	0	0	0	0	0	0	0	0	0	0	0	0	0	0	0	0	0	0	0	0	0	0
554	hsa-mir-3672	0	0	0	0	0	0	0	0	0	0	0	0	0	0	0	0	0	0	0	0	0	0	0	0	0	0	0	0	0	0	0	0	0	0	0	0	0	0	0	0	0	0	0	0	0	0	0	0
555	hsa-mir-3673	0	0	0	0	0	0	0	0	0	0	0	0	0	0	0	0	0	0	0	0	0	0	0	0	0	0	0	0	0	0	0	0	0	0	0	0	0	0	0	0	0	0	0	0	0	0	0	0
556	hsa-mir-3674	0	0	0	0	0	0	0	0	0	0	0	0	0	0	0	0	0	0	0	0	0	0	0	0	0	0	0	0	0	0	0	0	0	0	0	0	0	0	0	0	0	0	0	0	0	0	0	0
557	hsa-mir-3675	0	0	1	0	0	0	0	0	0	0	0	0	0	0	0	0	0	0	0	0	0	0	0	0	0	0	0	0	0	0	0	0	0	0	0	0	0	0	0	0	0	0	0	0	0	0	0	0
558	hsa-mir-3677	15	40	3	15	34	8	66	14	19	12	9	109	9	17	2	7	4	0	5	8	3	13	4	20	90	13	20	0	38	49	30	34	6	21	145	62	77	1	5	36	12	55	58	82	27	6	34	2
559	hsa-mir-3678	1	0	4	1	0	1	7	3	0	2	5	1	0	3	1	0	1	0	0	1	1	2	6	3	0	0	2	0	0	3	5	5	1	4	6	0	2	1	3	1	0	1	0	2	6	1	5	0
560	hsa-mir-3679	0	1	0	0	0	0	0	0	0	0	0	0	0	0	0	0	0	0	0	0	0	0	0	1	0	0	0	0	0	0	0	0	0	1	0	2	0	0	0	1	0	0	0	0	0	0	1	0
561	hsa-mir-3680-1	0	1	0	1	3	0	2	0	1	0	0	0	0	1	0	1	0	0	0	3	1	0	0	0	2	0	0	1	0	0	0	1	0	0	1	0	0	0	0	2	0	4	1	1	0	0	1	0
562	hsa-mir-3680-2	0	0	1	0	2	0	0	0	0	0	0	0	0	0	0	0	0	1	0	0	0	0	0	0	1	0	0	1	1	0	0	0	0	1	0	1	1	0	0	1	0	1	0	0	0	1	0	0
563	hsa-mir-3681	0	0	0	0	0	0	0	0	1	0	0	0	0	0	0	0	0	0	0	1	0	0	0	0	0	0	0	0	1	0	0	0	0	0	0	0	0	0	0	1	0	0	0	0	0	0	0	0
564	hsa-mir-3682	1	3	0	6	5	0	3	2	4	2	1	1	1	4	1	0	0	3	0	0	0	0	3	0	2	1	6	0	5	1	0	3	0	4	3	2	0	1	5	10	2	8	1	4	3	0	3	0
565	hsa-mir-3683	0	0	0	0	0	0	0	0	0	0	0	0	0	0	0	0	0	0	0	0	0	0	0	0	0	0	0	0	0	0	0	0	0	0	0	0	0	0	0	0	0	0	0	0	0	0	0	0
566	hsa-mir-3684	0	0	0	2	2	1	2	0	6	0	1	0	0	0	0	0	1	0	0	0	0	0	0	0	0	0	0	0	2	0	2	3	0	1	0	1	1	0	0	0	2	1	1	2	0	0	0	0
567	hsa-mir-3685	0	0	0	0	0	0	0	0	0	0	0	0	0	0	0	0	0	0	0	0	0	0	0	0	0	0	0	0	0	0	0	0	0	0	0	0	0	0	0	0	0	0	0	0	0	0	0	0
568	hsa-mir-3686	0	0	0	0	0	0	0	0	0	0	0	0	0	0	0	0	0	0	0	0	0	0	0	0	0	0	0	0	0	0	0	0	0	0	0	0	0	0	0	0	0	0	0	0	0	0	0	0
569	hsa-mir-3687	2	3	0	0	2	2	0	2	2	0	2	1	4	0	0	0	0	0	0	0	0	2	6	0	15	3	6	1	7	4	3	5	2	1	0	3	2	0	0	1	0	4	1	3	0	0	7	1
570	hsa-mir-3688-1	0	1	0	0	0	0	0	0	0	0	0	0	0	0	0	0	0	0	0	0	0	0	1	1	0	0	0	0	0	0	0	2	0	0	0	2	0	0	1	0	0	0	0	0	0	0	1	0
571	hsa-mir-3688-2	0	0	0	0	0	0	0	0	0	0	0	0	0	0	0	0	0	0	0	0	0	0	0	0	0	0	0	0	0	0	0	0	0	0	0	0	0	0	0	0	0	0	0	0	0	0	0	0
572	hsa-mir-3689a	0	0	0	0	0	0	0	0	0	0	0	0	0	0	0	0	0	0	0	0	0	0	0	0	1	0	0	0	0	0	0	0	0	0	0	0	0	0	1	0	0	0	0	0	0	0	0	0
573	hsa-mir-3689b	0	0	0	0	0	0	0	0	0	0	0	0	0	0	0	0	0	0	0	0	0	0	0	0	0	0	0	0	0	0	0	0	0	0	0	0	0	0	0	0	0	0	0	0	0	0	0	0
574	hsa-mir-3689c	0	0	0	0	0	0	0	0	0	0	0	0	0	0	0	0	0	0	0	0	0	0	0	0	0	0	0	0	0	0	0	0	0	0	0	0	0	0	0	0	0	0	0	0	0	0	0	0
575	hsa-mir-3689d-1	0	0	0	0	0	0	0	0	0	0	0	0	0	0	0	0	0	0	0	0	0	0	0	0	0	0	0	0	0	0	0	0	0	0	0	0	0	0	0	0	0	0	0	0	0	0	0	0
576	hsa-mir-3689d-2	0	0	0	0	0	0	0	0	0	0	0	0	0	0	0	0	0	0	0	0	0	0	0	0	0	0	0	0	0	0	0	0	0	0	0	0	0	0	0	0	0	0	0	0	0	0	0	0
577	hsa-mir-3689e	0	0	0	0	0	0	0	0	0	0	0	0	0	0	0	0	0	0	1	0	0	0	0	0	0	0	0	0	0	0	0	0	0	0	0	0	0	0	0	0	0	0	0	0	0	0	0	0
578	hsa-mir-3689f	0	0	0	0	0	0	0	0	0	0	0	0	0	0	0	0	0	0	0	0	0	0	0	0	1	0	0	0	0	0	0	0	0	0	0	0	0	0	0	0	0	0	0	0	0	0	0	0
579	hsa-mir-369	10	129	5	113	16	48	59	61	23	50	31	6	53	570	3	11	8	23	23	16	35	7	22	5	2	5	25	47	24	7	94	51	27	10	52	83	16	23	2	64	3	72	14	19	10	25	48	12
580	hsa-mir-3690-1	0	2	1	3	4	1	4	2	4	6	2	0	3	1	0	0	0	0	2	1	2	2	0	1	0	0	2	0	1	0	0	3	0	1	9	8	1	1	1	8	2	3	0	0	0	1	1	0
581	hsa-mir-3690-2	0	0	0	0	0	0	0	0	0	0	0	0	0	0	0	0	0	0	0	0	0	0	0	0	0	0	0	0	0	0	0	0	0	0	0	0	0	0	0	0	0	0	0	0	0	0	0	0
582	hsa-mir-3691	0	1	0	0	14	1	1	0	1	0	1	0	0	2	0	1	0	0	0	0	0	0	0	1	4	0	1	1	3	0	0	2	0	0	0	0	0	2	0	4	0	0	0	4	0	0	1	0
583	hsa-mir-3692	0	0	0	0	0	0	0	0	0	0	0	0	0	0	0	0	0	0	0	0	0	0	0	0	0	0	0	0	0	0	0	1	0	1	0	0	0	0	0	0	0	0	0	0	0	0	0	0
584	hsa-mir-370	2	59	16	119	15	23	48	30	18	48	42	17	47	498	4	6	19	17	55	36	71	3	22	39	5	5	15	25	14	20	51	40	14	28	90	114	10	16	19	40	0	41	13	23	15	17	18	14
585	hsa-mir-3713	0	0	0	0	0	0	0	0	0	0	0	0	0	0	0	0	0	0	0	0	0	0	0	0	0	0	0	0	0	0	0	0	0	0	0	0	0	0	0	0	0	0	0	0	0	0	0	0
586	hsa-mir-3714	0	0	0	0	0	0	0	0	0	0	0	0	0	0	0	0	0	0	0	0	0	0	0	0	0	0	0	0	0	0	0	0	0	0	0	0	0	0	0	0	0	0	0	0	0	0	0	0
587	hsa-mir-371a	0	0	0	0	0	0	0	0	0	0	0	0	0	0	0	0	0	0	2	0	0	0	0	0	0	0	1	0	0	0	0	0	0	0	0	0	0	0	0	0	0	0	0	0	0	0	0	0
588	hsa-mir-371b	0	0	1	0	0	0	0	0	0	0	0	0	2	0	0	0	1	0	0	0	0	0	0	0	0	0	0	0	0	0	0	0	0	0	0	2	0	0	0	0	0	0	0	0	0	0	0	0
589	hsa-mir-372	0	10	0	2	0	1	2	0	8	2	1	0	0	0	0	4	0	0	1	1	1	0	0	2	0	0	12	0	0	1	0	9	0	1	2	0	2	2	0	1	0	0	0	1	1	0	0	3
590	hsa-mir-373	0	2	0	0	0	0	0	1	0	0	0	0	0	0	0	0	0	0	0	1	0	0	0	0	0	0	0	0	2	0	0	0	0	0	0	0	0	0	0	1	0	0	0	0	0	0	0	0
591	hsa-mir-374a	1652	3930	135	2822	2426	1167	507	2172	9310	2226	2260	815	2144	5332	377	1035	781	1149	2047	2595	1592	714	875	1191	998	366	7034	1089	2353	1532	2778	5072	640	4267	12587	1772	1276	1139	1581	5832	1246	3073	3181	958	1883	1286	2161	498
592	hsa-mir-374b	163	553	44	362	95	233	219	128	410	97	117	62	191	523	44	169	51	188	78	156	123	82	107	95	177	50	546	150	132	81	161	183	74	192	243	222	95	81	36	523	162	334	145	93	221	145	189	66
593	hsa-mir-374c	17	0	0	0	0	17	0	7	0	1	1	0	6	0	0	0	0	0	1	9	2	0	7	0	6	0	0	0	0	1	0	0	3	0	0	3	7	11	0	0	19	0	0	0	23	14	0	0
594	hsa-mir-375	39507	4568	17951	72807	4070	43467	21638	45666	951384	66714	148235	38308	24725	11758	152417	27765	189064	19923	146254	9397	96307	45909	40344	69981	21761	3685	235540	44572	2893	143991	55669	2932	16545	677461	151889	3343	14950	91079	316195	832	339	23268	1895	14868	71271	17639	15976	107689
595	hsa-mir-376a-1	0	16	0	17	1	5	5	11	2	6	7	3	7	94	0	5	0	5	2	1	4	2	3	6	2	0	1	3	3	0	10	3	5	5	4	10	1	0	1	3	1	1	2	6	1	2	2	2
596	hsa-mir-376a-2	0	5	0	3	0	1	1	3	1	0	1	0	3	53	0	0	0	1	0	1	1	0	1	0	0	1	0	1	2	2	7	0	2	1	0	7	0	0	0	3	0	0	2	0	1	0	1	1
597	hsa-mir-376b	2	17	0	16	2	3	2	5	0	5	4	2	7	86	0	2	0	4	3	1	5	0	2	4	1	1	6	5	6	2	9	4	2	2	5	10	1	4	3	5	0	4	0	3	2	3	6	3
598	hsa-mir-376c	5	57	0	72	4	20	6	18	14	23	9	3	31	257	5	5	2	24	6	5	7	2	7	7	3	2	20	24	18	7	48	15	10	15	13	32	4	5	4	19	2	18	5	9	11	10	28	3
599	hsa-mir-377	1	37	7	64	3	13	24	9	4	25	6	1	17	114	2	5	6	11	12	6	19	0	1	5	1	3	5	12	3	4	21	9	1	5	16	36	9	4	6	18	0	21	9	10	3	5	12	4
600	hsa-mir-378a	166	2088	208	2032	526	262	840	372	1863	333	246	237	810	5058	124	88	107	114	228	311	452	182	224	335	343	144	1024	97	1391	148	278	747	105	1308	929	901	76	159	348	6872	576	781	457	184	203	127	1941	267
601	hsa-mir-378b	0	0	0	0	0	0	0	0	0	0	0	0	0	0	0	0	0	0	0	0	0	0	0	0	0	0	0	0	0	0	0	0	0	0	0	0	0	0	0	1	0	0	0	0	0	0	0	0
602	hsa-mir-378c	12	50	3	43	15	13	7	7	34	12	4	8	22	54	5	0	4	1	8	17	12	19	11	7	10	5	19	3	24	4	3	27	3	21	13	20	4	4	5	64	30	22	7	5	9	11	18	2
603	hsa-mir-378d-1	1	2	0	3	0	0	1	0	1	0	0	0	1	0	0	0	0	0	0	1	2	1	1	0	0	0	0	0	0	0	0	4	0	2	0	1	0	0	0	7	1	2	2	0	0	0	0	0
604	hsa-mir-378d-2	0	2	0	0	0	0	1	0	1	0	1	0	2	1	0	0	0	0	0	0	0	0	1	0	0	0	1	0	0	0	0	4	0	2	1	0	0	0	0	3	1	4	0	1	0	1	1	0
605	hsa-mir-378e	0	0	0	0	0	0	0	0	0	0	0	0	0	0	0	0	0	0	0	0	0	0	0	0	0	0	0	0	0	0	0	0	0	0	0	0	0	0	0	0	0	0	0	0	0	0	0	0
606	hsa-mir-378f	0	0	0	0	0	0	0	0	0	0	0	0	1	0	0	0	0	0	0	1	0	0	3	0	0	0	0	0	0	1	0	0	0	1	0	0	0	0	0	0	1	0	0	0	0	2	0	0
607	hsa-mir-378g	0	0	0	1	0	0	0	0	0	1	0	0	0	0	0	0	0	0	0	0	0	0	0	0	0	0	0	0	0	0	0	0	0	0	0	0	0	0	0	0	0	0	0	0	0	0	0	0
608	hsa-mir-378h	0	0	0	0	0	0	0	0	0	0	0	0	0	0	0	0	0	0	0	0	0	0	0	0	0	0	0	0	0	0	0	0	0	0	0	0	0	0	0	0	0	0	0	0	0	0	0	0
609	hsa-mir-378i	2	1	0	0	0	0	0	0	1	0	0	0	0	0	0	0	0	0	0	0	0	0	0	0	0	0	0	0	1	0	0	0	0	0	0	0	0	0	0	0	1	0	0	0	0	3	0	0
610	hsa-mir-378j	0	0	0	0	0	0	0	0	0	0	0	0	0	0	0	0	0	0	0	0	0	0	0	0	0	0	0	0	0	0	0	0	0	0	0	0	0	0	0	0	0	0	0	0	0	0	0	0
611	hsa-mir-379	636	7430	334	9934	1812	2392	3696	1783	1741	4418	2921	976	2650	27392	765	648	405	824	3558	3028	5047	194	2683	965	389	337	1789	1479	1337	1365	4978	3600	627	1340	11138	3654	1075	1993	1366	2966	150	3146	1102	922	1289	2650	2119	634
612	hsa-mir-380	0	2	0	10	1	1	3	3	1	6	5	0	4	58	1	0	2	0	1	2	3	1	0	0	0	1	2	2	0	1	2	5	1	1	13	5	0	0	2	8	0	10	2	1	0	0	0	3
613	hsa-mir-381	23	408	14	709	107	63	121	81	173	156	104	32	83	1221	17	26	22	44	92	62	124	15	52	46	8	12	91	59	88	26	159	358	40	98	276	104	25	25	63	117	4	232	45	45	34	39	141	40
614	hsa-mir-382	12	168	41	232	33	92	161	88	40	169	121	55	151	1187	28	31	24	70	96	61	137	10	62	72	13	19	53	86	39	42	171	107	37	52	195	198	30	61	37	80	3	111	44	54	34	54	74	54
615	hsa-mir-383	1	5	0	3	393	7	44	0	0	0	0	1	0	22	0	1	0	0	1	0	0	0	1	0	0	0	3	0	0	0	0	1	0	0	2	1	1	1	0	0	0	0	0	1	0	0	0	11
616	hsa-mir-384	0	0	0	0	0	0	0	0	0	0	0	0	0	0	0	0	0	0	0	0	0	0	0	0	0	0	0	0	0	0	0	0	0	0	0	0	0	0	0	0	0	0	0	0	0	0	0	0
617	hsa-mir-3907	0	0	0	0	0	0	0	1	0	0	0	0	0	0	0	0	0	0	0	0	0	0	0	0	0	0	0	0	0	0	0	0	0	0	0	0	0	0	0	0	0	0	0	0	0	0	0	0
618	hsa-mir-3908	0	0	0	0	0	0	0	0	0	0	0	0	0	0	0	0	0	0	0	0	0	0	0	0	0	0	0	0	0	0	0	0	0	0	0	0	0	0	0	0	0	0	0	0	0	0	0	0
619	hsa-mir-3909	0	1	0	3	2	0	1	0	3	2	3	1	0	1	0	2	0	0	2	0	3	1	1	2	1	0	1	1	1	1	0	0	2	3	5	6	0	0	0	3	1	2	2	1	0	0	0	0
620	hsa-mir-3910-1	0	0	0	0	0	0	0	0	0	0	0	0	0	0	0	0	0	0	0	0	0	0	0	0	0	0	0	0	0	0	0	0	0	0	0	0	0	0	0	0	0	0	0	0	0	0	0	0
621	hsa-mir-3910-2	0	3	0	0	1	0	0	0	0	1	1	2	0	7	0	1	0	1	0	0	0	0	1	0	0	0	0	0	3	1	0	1	0	0	0	0	0	1	0	0	0	0	0	1	0	0	1	0
622	hsa-mir-3911	0	0	3	0	1	0	2	0	0	0	0	0	0	0	0	0	0	0	0	1	0	0	0	0	3	0	0	0	0	0	1	0	0	0	0	1	1	0	0	0	0	1	1	0	0	0	1	0
623	hsa-mir-3912	1	6	0	7	4	0	2	3	14	1	3	2	0	12	0	1	1	1	1	3	4	1	0	0	1	3	10	0	3	2	3	6	1	4	11	1	1	1	1	10	0	0	2	1	3	0	4	0
624	hsa-mir-3913-1	4	23	2	28	5	6	23	4	46	13	20	7	13	36	2	4	11	8	12	12	12	3	3	3	8	9	22	14	12	6	22	35	3	21	11	30	2	17	12	60	3	24	12	7	7	5	26	1
625	hsa-mir-3913-2	0	0	0	0	0	0	0	0	0	0	0	0	0	0	0	0	0	0	0	0	0	0	0	0	0	0	0	0	0	0	0	0	0	0	0	0	0	0	0	0	0	0	0	0	0	0	0	0
626	hsa-mir-3914-1	0	0	0	0	0	0	0	0	0	0	0	0	0	0	0	0	0	0	0	0	0	0	0	1	0	0	0	0	1	0	0	0	0	0	0	0	0	0	0	0	0	0	0	0	0	0	0	0
627	hsa-mir-3914-2	0	0	0	0	0	0	0	0	0	0	0	0	0	0	0	0	0	0	0	0	0	0	0	0	0	0	0	0	0	0	0	0	0	0	0	0	0	0	0	0	0	0	0	0	0	0	0	0
628	hsa-mir-3915	0	0	1	0	0	0	0	0	0	0	0	0	0	0	0	0	0	0	0	0	0	0	0	0	0	0	0	0	0	0	0	0	0	0	0	0	0	0	0	0	0	0	0	0	0	0	0	0
629	hsa-mir-3916	0	0	0	0	0	0	0	0	0	0	0	0	0	0	0	0	0	0	0	0	0	0	0	0	0	1	0	0	0	0	0	0	0	0	0	0	0	0	0	0	0	0	0	0	0	0	0	0
630	hsa-mir-3917	3	14	3	10	14	3	8	4	8	5	5	1	2	15	1	0	0	1	3	7	2	4	1	4	11	2	6	0	2	5	5	12	0	12	6	11	3	2	2	8	9	0	2	0	2	2	6	1
631	hsa-mir-3918	0	0	0	0	0	0	0	0	0	0	0	0	2	0	0	0	0	0	0	0	0	0	0	0	0	0	1	0	0	0	0	0	0	0	0	0	0	0	0	0	0	1	0	0	0	0	0	0
632	hsa-mir-3919	1	2	0	2	0	0	0	0	0	0	1	0	0	0	0	0	0	3	0	0	8	0	9	0	0	0	0	0	1	0	0	0	0	7	0	0	0	0	1	0	0	0	0	0	0	1	1	0
633	hsa-mir-3920	0	0	1	0	0	0	0	0	0	0	0	0	0	0	0	1	1	0	0	0	0	0	0	0	0	0	0	0	0	0	0	1	0	0	0	0	0	0	0	8	0	1	0	0	0	0	0	0
634	hsa-mir-3921	0	0	0	0	0	0	0	0	0	0	0	0	0	0	0	0	0	0	0	0	0	0	0	0	0	0	0	0	0	0	0	0	0	0	0	0	0	0	0	0	0	0	0	0	0	0	0	0
635	hsa-mir-3922	0	1	0	1	0	1	5	4	1	2	0	2	2	5	2	0	0	0	1	2	0	3	0	2	2	1	0	0	4	1	0	3	0	2	1	2	0	3	0	4	4	2	3	0	2	2	0	0
636	hsa-mir-3923	0	0	0	0	0	0	0	0	0	1	0	0	0	0	0	0	0	0	0	1	0	0	0	0	68	0	0	0	0	0	0	0	0	0	0	0	0	0	0	1	0	0	0	0	0	0	0	0
637	hsa-mir-3924	0	0	0	0	0	0	0	0	0	0	0	0	0	0	0	0	0	0	0	0	0	0	0	0	0	0	0	0	0	0	0	0	0	0	0	0	0	0	0	0	0	0	0	0	0	0	0	0
638	hsa-mir-3925	0	0	0	0	0	0	0	0	0	0	0	0	0	0	0	0	0	0	0	0	0	1	0	0	0	0	0	0	0	0	0	0	0	0	0	0	0	0	0	0	0	1	0	0	0	0	1	0
639	hsa-mir-3926-1	1	6	2	12	2	7	4	6	1	14	9	5	8	1	0	1	2	3	4	2	5	0	2	4	0	0	1	2	1	3	27	0	2	5	4	25	5	3	3	0	0	4	1	2	1	7	0	3
640	hsa-mir-3926-2	1	3	0	2	0	1	1	0	0	2	1	0	5	0	0	0	0	1	3	2	1	0	0	0	0	0	1	2	0	1	4	1	0	0	1	1	0	1	3	1	0	0	0	0	0	1	0	0
641	hsa-mir-3927	0	0	0	0	0	0	0	0	1	0	1	0	0	0	0	0	0	0	0	0	0	0	0	0	0	0	0	0	0	0	1	0	0	0	0	1	0	0	0	0	0	0	0	0	0	0	0	0
642	hsa-mir-3928	6	6	10	3	4	5	6	6	7	5	5	10	8	9	6	2	7	1	0	2	5	3	1	11	10	12	2	1	5	6	4	3	4	25	5	73	5	0	0	9	5	8	19	5	0	3	8	1
643	hsa-mir-3929	0	0	0	0	0	0	0	0	0	0	0	0	0	0	0	0	0	0	0	0	0	0	0	0	1	0	0	0	0	0	0	0	0	0	0	0	1	0	0	0	0	0	0	0	0	0	0	0
644	hsa-mir-3934	1	6	2	9	10	6	4	1	14	4	5	3	12	9	1	0	1	1	5	1	0	6	1	10	6	0	4	1	15	3	10	18	1	4	9	8	0	1	4	1	9	19	18	3	1	0	5	3
645	hsa-mir-3935	0	0	0	0	0	0	0	0	0	0	0	0	0	0	0	0	0	0	0	0	0	0	0	0	0	0	0	0	1	0	0	0	0	0	0	0	0	0	0	0	0	0	0	0	0	0	0	0
646	hsa-mir-3936	0	1	1	0	0	0	0	0	1	0	0	0	0	1	0	0	0	1	0	0	0	0	0	0	0	0	2	0	1	0	0	1	0	0	0	0	1	0	0	0	0	0	0	0	1	0	0	0
647	hsa-mir-3937	0	0	0	0	0	0	0	0	0	0	0	0	0	0	0	0	0	0	0	0	0	0	0	0	0	0	0	0	0	0	0	0	0	0	0	0	0	0	0	0	0	0	0	0	0	0	0	0
648	hsa-mir-3938	0	0	0	0	0	0	0	0	0	0	0	0	0	0	0	0	0	0	0	0	0	0	0	0	0	0	0	0	0	0	0	0	0	0	0	0	0	0	0	0	0	0	1	0	0	0	0	0
649	hsa-mir-3939	0	0	0	0	1	0	1	0	0	0	0	0	0	0	0	0	0	0	0	0	0	0	0	0	0	0	1	0	0	0	0	1	0	0	0	0	0	0	0	0	0	0	0	0	0	0	0	0
650	hsa-mir-3940	7	1	5	5	2	5	2	2	3	2	0	1	2	4	2	1	0	0	3	0	1	5	2	3	0	7	3	0	3	0	1	3	0	17	0	3	3	0	1	3	2	4	7	1	12	2	2	1
651	hsa-mir-3941	2	1	0	1	2	0	2	0	5	1	1	1	0	1	0	1	0	0	1	0	0	1	0	2	6	0	1	1	1	2	0	3	3	0	1	0	1	0	1	1	0	2	0	0	0	0	0	2
652	hsa-mir-3942	1	1	1	2	15	0	0	0	6	2	1	1	0	0	1	0	0	0	2	0	0	0	0	0	0	0	1	0	2	0	0	6	0	1	2	0	1	0	0	1	0	3	3	1	0	0	0	0
653	hsa-mir-3943	0	0	0	0	0	0	0	1	0	0	0	0	0	0	0	0	0	0	0	0	0	0	0	0	0	0	1	0	0	0	0	0	0	0	0	2	0	0	0	0	0	0	0	0	0	0	0	0
654	hsa-mir-3944	0	0	1	0	1	0	0	0	1	0	0	0	0	1	0	0	0	0	0	0	2	1	1	1	0	0	1	0	0	0	0	0	0	2	0	0	1	0	0	0	0	0	0	1	0	0	0	0
655	hsa-mir-3945	0	0	0	0	0	0	0	0	0	0	0	0	0	0	0	0	0	0	0	0	0	0	0	0	0	0	0	0	0	0	0	0	0	0	0	0	0	0	0	0	0	1	1	0	0	0	0	0
656	hsa-mir-3960	0	0	0	0	0	0	0	0	0	0	0	0	0	0	0	0	0	0	0	0	0	0	0	0	0	0	0	0	0	0	0	0	0	0	0	0	0	0	0	0	0	0	0	0	0	0	0	0
657	hsa-mir-3972	0	0	0	0	0	0	0	0	0	0	0	0	0	0	0	0	0	0	0	0	0	0	0	0	0	0	0	0	0	0	0	0	0	0	0	0	0	0	0	0	0	0	0	0	0	0	0	0
658	hsa-mir-3973	0	0	0	0	0	0	0	0	0	0	0	0	0	0	0	0	0	0	0	0	0	0	0	0	0	0	0	0	0	0	0	0	0	0	0	0	0	0	0	0	0	0	0	0	0	0	0	0
659	hsa-mir-3974	0	0	0	0	0	0	0	0	0	0	0	0	0	0	0	0	0	0	0	0	0	0	0	0	0	0	0	0	0	0	0	0	0	0	0	0	0	0	0	0	0	0	0	0	0	0	0	0
660	hsa-mir-3975	0	0	0	0	0	0	0	0	0	0	0	0	0	0	0	0	0	0	0	0	0	0	0	0	0	0	0	0	0	0	0	0	0	0	0	0	0	0	0	0	0	0	0	0	0	0	0	0
661	hsa-mir-3976	0	0	0	0	0	0	0	0	0	0	0	0	0	0	0	0	0	0	0	0	0	0	0	0	0	0	0	0	0	0	0	0	0	0	0	0	0	0	0	0	0	0	0	0	0	0	0	0
662	hsa-mir-3977	0	0	0	0	0	0	0	0	0	0	0	0	0	0	0	0	0	0	0	0	0	0	0	0	0	0	0	0	0	0	0	0	0	0	0	0	0	0	0	0	0	0	0	0	0	0	0	0
663	hsa-mir-3978	0	0	0	0	0	0	0	0	0	0	0	0	0	0	0	0	0	0	0	0	0	0	0	0	0	0	0	0	0	0	0	0	0	0	0	0	0	0	0	0	0	0	0	0	0	0	0	0
664	hsa-mir-409	23	223	95	198	49	99	214	174	87	281	165	82	117	1736	28	64	46	104	217	70	172	13	46	137	26	11	90	128	42	53	326	108	71	47	230	354	44	84	32	136	12	167	78	80	63	62	65	108
665	hsa-mir-410	2	127	8	165	31	21	71	23	32	38	25	11	27	886	3	9	7	15	43	42	56	2	11	16	3	3	36	24	21	18	46	35	9	36	101	32	7	15	13	98	0	56	20	11	24	15	30	12
666	hsa-mir-411	0	99	3	98	17	12	18	19	12	34	20	12	21	353	3	2	1	14	22	15	38	1	10	12	2	3	15	17	19	3	56	36	6	10	80	39	7	8	2	19	4	29	15	8	14	11	29	1
667	hsa-mir-412	2	86	1	8	25	29	10	22	3	90	5	1	23	504	3	4	1	2	65	0	11	0	10	32	0	5	8	13	12	3	68	34	17	17	60	8	3	3	1	15	0	31	11	2	17	12	3	16
668	hsa-mir-421	3	20	0	9	18	5	9	8	14	10	3	2	3	20	0	1	0	4	0	5	2	8	3	4	19	2	19	0	10	1	4	23	0	19	15	10	12	2	2	21	4	47	10	7	13	6	11	3
669	hsa-mir-422a	0	0	0	0	0	0	0	0	0	0	0	0	0	0	0	0	0	0	0	0	0	0	0	0	0	0	0	0	0	0	0	0	0	0	0	0	0	0	0	0	0	0	0	0	0	0	0	0
670	hsa-mir-423	125	585	464	603	477	268	653	468	1189	335	406	526	453	1477	111	141	238	419	253	218	251	425	159	567	462	436	1260	168	435	391	514	1024	225	688	563	1221	125	160	226	802	234	1005	678	1185	358	137	650	179
671	hsa-mir-424	331	851	76	374	215	850	210	164	231	664	189	126	1155	1401	81	322	188	85	386	64	313	157	133	194	370	95	427	274	598	225	462	434	59	360	767	533	367	103	59	1316	249	281	368	352	355	183	1362	66
672	hsa-mir-425	1495	2216	672	908	1101	697	1270	1811	1960	2097	659	1127	685	1614	206	505	210	854	141	251	404	410	385	709	874	1269	2110	1313	1103	649	1042	787	952	849	897	903	987	638	528	849	439	513	819	1258	436	192	3136	2410
673	hsa-mir-4251	0	0	0	0	0	0	0	0	0	0	0	0	0	0	0	0	0	0	0	0	0	0	0	0	0	0	0	0	0	0	0	0	0	0	0	0	0	0	0	0	0	0	0	0	0	0	0	0
674	hsa-mir-4252	0	0	0	0	0	0	0	0	0	0	0	0	0	0	0	0	0	0	0	0	0	0	0	0	0	0	0	0	0	0	0	0	0	0	0	0	0	0	0	0	0	0	0	0	0	0	0	0
675	hsa-mir-4253	0	0	0	0	0	0	0	0	0	0	0	0	0	0	0	0	0	0	0	0	0	0	0	0	0	0	0	0	0	0	0	0	0	0	0	0	0	0	0	0	0	0	0	0	0	0	0	0
676	hsa-mir-4254	0	0	0	0	0	0	0	0	0	0	0	0	0	0	0	0	0	0	0	0	0	0	0	0	0	0	0	0	0	0	0	0	0	0	0	1	0	0	0	0	0	1	0	0	0	0	0	0
677	hsa-mir-4255	0	0	0	0	0	0	0	0	0	0	0	0	0	0	0	0	0	0	0	0	0	0	0	0	0	0	0	0	0	0	0	0	0	0	0	0	0	0	0	0	0	0	0	0	0	0	0	0
678	hsa-mir-4256	0	0	0	0	0	0	0	0	0	0	0	0	0	0	0	0	0	0	0	0	0	0	0	0	0	0	0	0	0	0	0	0	0	0	0	0	0	0	0	0	0	0	0	0	0	0	0	0
679	hsa-mir-4257	0	0	0	0	0	0	0	0	0	0	0	0	0	0	0	0	0	0	0	0	0	0	0	0	0	0	0	0	0	0	0	0	0	0	0	0	0	0	0	0	0	0	0	0	0	0	0	0
680	hsa-mir-4258	0	0	0	0	0	0	0	0	0	0	0	0	0	0	0	0	0	0	0	0	0	0	0	0	0	0	0	0	0	0	0	0	0	0	0	0	0	0	0	0	0	0	0	0	0	0	0	0
681	hsa-mir-4259	0	0	0	0	0	0	0	0	0	0	0	0	0	0	0	0	0	0	0	0	0	0	0	0	0	0	0	0	0	0	0	0	0	0	0	0	0	0	0	0	0	0	0	0	0	0	0	0
682	hsa-mir-4260	0	0	0	0	0	0	0	0	0	0	0	0	0	0	0	0	0	0	0	0	0	0	0	0	0	0	0	0	0	0	0	0	0	0	0	0	0	0	0	0	0	0	0	0	0	0	0	0
683	hsa-mir-4261	0	0	0	0	0	0	0	0	0	0	0	0	0	0	0	0	0	0	0	0	0	0	0	0	0	0	0	0	0	0	0	0	0	0	0	0	0	0	0	0	0	0	0	0	0	0	0	0
684	hsa-mir-4262	0	0	0	0	0	0	0	0	0	0	0	0	0	0	0	0	0	0	0	0	0	0	0	0	0	0	0	0	0	0	0	0	0	0	0	0	0	0	0	0	0	0	0	0	0	0	0	0
685	hsa-mir-4263	0	0	0	0	0	0	0	0	0	0	0	0	0	0	0	0	0	0	0	0	0	0	0	0	0	0	0	0	0	0	0	0	0	0	0	0	0	0	0	0	0	0	0	0	0	0	0	0
686	hsa-mir-4264	0	0	0	0	0	0	0	0	0	0	0	0	0	0	0	0	0	0	0	0	0	0	0	0	0	0	0	0	0	0	0	0	0	0	0	0	0	0	0	0	0	0	0	0	0	0	0	0
687	hsa-mir-4265	0	0	0	0	0	0	0	0	0	0	0	0	0	0	0	0	0	0	0	0	0	0	0	0	0	0	0	0	0	0	0	0	0	0	0	0	0	0	0	0	0	0	0	0	0	0	0	0
688	hsa-mir-4266	0	0	0	0	0	0	0	0	0	0	0	0	0	0	0	0	0	0	0	0	0	0	0	0	0	0	0	0	0	0	0	0	0	0	0	0	0	0	0	0	0	0	0	0	0	0	0	0
689	hsa-mir-4267	0	0	0	0	0	0	0	0	0	0	0	0	0	0	0	0	0	0	0	0	0	0	0	0	0	0	0	0	0	0	0	0	0	0	0	0	0	0	0	0	0	0	0	0	0	0	0	0
690	hsa-mir-4268	0	0	0	0	0	0	0	0	0	0	0	0	0	0	0	0	0	0	0	0	0	0	0	0	0	0	0	0	0	0	0	0	0	0	0	0	0	0	0	0	0	0	0	0	0	0	0	0
691	hsa-mir-4269	0	0	0	0	0	0	0	0	0	0	0	0	0	0	0	0	0	0	0	0	0	0	0	0	0	0	0	0	0	0	0	0	0	0	0	0	0	0	0	0	0	0	0	0	0	0	0	0
692	hsa-mir-4270	0	0	0	0	0	0	0	0	0	0	0	0	0	0	0	0	0	0	0	0	0	0	0	0	0	0	0	0	0	0	0	0	0	0	0	0	0	0	0	0	0	0	0	0	0	0	0	0
693	hsa-mir-4271	0	0	0	0	0	0	0	0	0	0	0	0	0	0	0	0	0	0	0	0	0	0	0	0	0	0	0	0	0	0	0	0	0	0	0	0	0	0	0	0	0	0	0	0	0	0	0	0
694	hsa-mir-4272	0	0	0	0	0	0	0	0	0	0	0	0	0	0	0	0	0	0	0	0	0	0	0	0	0	0	0	0	0	0	0	0	0	0	0	0	0	0	0	0	0	0	0	0	0	0	0	0
695	hsa-mir-4273	0	0	0	0	0	0	0	0	0	0	0	0	0	0	0	0	0	0	0	0	0	0	0	0	0	0	0	0	0	0	0	0	0	0	0	0	0	0	0	0	0	0	0	0	0	0	0	0
696	hsa-mir-4274	0	0	0	0	0	0	0	0	0	0	0	0	0	0	0	0	0	0	0	0	0	0	0	0	0	0	0	0	0	0	0	0	0	0	0	0	0	0	0	0	0	0	0	0	0	0	0	0
697	hsa-mir-4275	0	0	0	0	0	0	0	0	0	0	0	0	0	0	0	0	0	0	0	0	0	0	0	0	0	0	0	0	0	0	0	0	0	0	0	0	0	0	0	0	0	0	0	0	0	0	0	0
698	hsa-mir-4276	0	0	0	0	0	0	0	0	0	0	0	0	0	0	0	0	0	0	0	0	0	0	0	0	0	0	0	0	0	0	0	0	0	0	0	0	0	0	0	0	0	0	0	0	0	0	0	0
699	hsa-mir-4277	0	0	0	0	0	0	0	0	0	0	0	0	0	0	0	0	0	0	0	0	0	0	0	0	0	0	0	0	0	0	0	0	0	0	0	0	0	0	0	0	0	0	0	0	0	0	0	0
700	hsa-mir-4278	0	0	0	0	0	0	0	0	0	0	0	0	0	0	0	0	0	0	0	0	0	0	0	0	0	0	0	0	0	0	0	0	0	0	0	0	0	0	0	0	0	0	0	0	0	0	0	0
701	hsa-mir-4279	0	0	0	0	0	0	0	0	0	0	0	0	0	0	0	0	0	0	0	0	0	0	0	0	0	0	0	0	0	0	0	0	0	0	0	0	0	0	0	0	0	0	0	0	0	0	0	0
702	hsa-mir-4280	0	0	0	0	0	0	0	0	0	0	0	0	0	0	0	0	0	0	0	0	0	0	0	0	0	0	0	0	0	0	0	0	0	0	0	0	0	0	0	0	0	0	0	0	0	0	0	0
703	hsa-mir-4281	0	0	0	0	0	0	0	0	0	0	0	0	0	0	0	0	0	0	0	0	0	0	0	0	0	0	0	0	0	0	0	0	0	0	0	0	0	0	0	0	0	0	0	0	0	0	0	0
704	hsa-mir-4282	0	0	0	0	0	0	0	0	0	0	0	0	0	0	0	0	0	0	0	0	0	0	0	0	0	0	0	0	0	0	0	0	0	0	0	0	0	0	0	0	0	0	0	0	0	0	0	0
705	hsa-mir-4283-1	0	0	0	0	0	0	0	0	0	0	0	0	0	0	0	0	0	0	0	0	0	0	0	0	0	0	0	0	0	0	0	0	0	0	0	0	0	0	0	0	0	0	0	0	0	0	0	0
706	hsa-mir-4283-2	0	0	0	0	0	0	0	0	0	0	0	0	0	0	0	0	0	0	0	0	0	0	0	0	0	0	0	0	0	0	0	0	0	0	0	0	0	0	0	0	0	0	0	0	0	0	0	0
707	hsa-mir-4284	0	0	0	0	0	0	0	0	0	0	0	0	0	0	0	0	0	0	0	0	0	1	0	0	0	0	0	0	0	0	0	0	0	0	0	0	0	0	0	0	0	0	0	0	0	0	0	0
708	hsa-mir-4285	0	0	0	0	0	0	0	0	0	0	0	0	0	0	0	0	0	0	0	0	0	0	0	0	0	0	0	0	0	0	0	0	0	0	0	0	0	0	0	0	0	0	0	0	0	0	0	0
709	hsa-mir-4286	0	0	0	1	0	0	1	0	0	1	0	0	2	1	0	1	0	0	0	0	0	0	0	0	0	0	0	0	0	0	2	0	0	0	0	1	0	0	1	1	0	1	0	0	0	0	0	0
710	hsa-mir-4287	0	0	0	0	0	0	0	0	0	0	0	0	0	0	0	0	0	0	0	0	0	0	0	0	0	0	0	0	0	0	0	0	0	0	0	0	0	0	0	0	0	0	0	0	0	0	0	0
711	hsa-mir-4288	0	0	0	0	0	0	0	0	0	0	0	0	0	0	0	0	0	0	0	0	0	0	0	0	0	0	0	0	0	0	0	0	0	0	0	0	0	0	0	0	0	0	0	0	0	0	0	0
712	hsa-mir-4289	0	0	0	0	0	0	0	0	0	0	0	0	0	0	0	0	0	0	0	0	0	0	0	0	0	0	0	0	0	0	0	0	0	0	0	0	0	0	0	0	0	0	0	0	0	0	0	0
713	hsa-mir-429	452	560	56	611	606	213	538	434	1335	74	285	421	478	236	81	229	54	844	14	170	570	203	278	244	756	94	1229	255	882	369	219	1085	144	618	426	549	322	109	27	13	130	397	145	283	171	124	558	224
714	hsa-mir-4290	0	0	0	0	0	0	0	0	0	0	0	0	0	0	0	0	0	0	0	0	0	0	0	0	0	0	0	0	0	0	0	0	0	0	0	0	0	0	0	0	0	0	0	0	0	0	0	0
715	hsa-mir-4291	0	0	0	0	0	0	0	0	0	0	0	0	0	0	0	0	0	0	0	0	0	0	0	0	0	0	0	0	0	0	0	0	0	0	0	0	0	0	0	0	0	0	0	0	0	0	0	0
716	hsa-mir-4292	0	0	0	0	0	0	0	0	0	0	0	0	0	0	0	0	0	0	0	0	0	0	0	0	0	0	0	0	0	0	0	0	0	0	0	0	0	0	0	0	0	0	0	0	0	0	0	0
717	hsa-mir-4293	0	0	0	0	0	0	0	0	0	0	0	0	0	0	0	0	0	0	0	0	0	0	0	0	0	0	0	0	0	0	0	0	0	0	0	0	0	0	0	0	0	0	0	0	0	0	0	0
718	hsa-mir-4294	0	0	0	0	0	0	0	0	0	0	0	0	0	0	0	0	0	0	0	0	0	0	0	0	0	0	0	0	0	0	0	0	0	0	0	0	0	0	0	0	0	0	0	0	0	0	0	0
719	hsa-mir-4295	0	0	0	0	0	0	0	0	0	0	0	0	0	0	0	0	0	0	0	0	0	0	0	0	0	0	0	0	0	0	0	0	0	0	0	0	0	0	0	0	0	0	0	0	0	0	0	0
720	hsa-mir-4296	0	0	0	0	0	0	0	0	0	0	0	0	0	0	0	0	0	0	0	0	0	0	0	0	0	0	0	0	0	0	0	0	0	0	0	0	0	0	0	0	0	0	0	0	0	0	0	0
721	hsa-mir-4297	0	0	0	0	0	0	0	0	0	0	0	0	0	0	0	0	0	0	0	0	0	0	0	0	0	0	0	0	0	0	0	0	0	0	0	0	0	0	0	0	0	0	0	0	0	0	0	0
722	hsa-mir-4298	0	0	0	0	0	0	0	0	0	0	0	0	0	0	0	0	0	0	0	0	0	0	0	0	0	0	0	0	0	0	0	0	0	0	0	0	0	0	0	0	0	0	0	0	0	0	0	0
723	hsa-mir-4299	0	0	0	0	0	0	0	0	0	0	0	0	0	0	0	0	0	0	0	0	0	0	0	0	0	0	0	0	0	0	0	0	0	0	0	0	0	0	0	0	0	0	0	0	0	0	0	0
724	hsa-mir-4300	0	0	0	0	0	0	0	0	0	0	0	0	0	0	0	0	0	0	0	0	0	0	0	0	0	0	0	0	0	0	0	0	0	0	0	0	0	0	0	0	0	0	0	0	0	0	0	0
725	hsa-mir-4301	0	0	0	0	0	0	0	0	0	0	0	0	0	0	0	0	0	0	0	0	0	0	0	0	0	0	0	0	0	0	0	0	0	0	0	0	0	0	0	0	0	0	0	0	0	0	0	0
726	hsa-mir-4302	0	0	0	0	0	0	0	0	0	0	0	0	0	0	0	0	0	0	0	0	0	0	0	0	0	0	0	0	0	0	0	0	0	0	0	0	0	0	0	0	0	0	0	0	0	0	0	0
727	hsa-mir-4303	0	0	0	0	0	0	0	0	0	0	0	0	0	0	0	0	0	0	0	0	0	0	0	0	0	0	0	0	0	0	0	0	0	0	0	0	0	0	0	0	0	0	0	0	0	0	0	0
728	hsa-mir-4304	0	0	0	0	0	0	0	0	0	0	0	0	0	0	0	0	0	0	0	0	0	0	0	0	0	0	0	0	0	0	0	0	0	0	0	0	0	0	0	0	0	0	0	0	0	0	0	0
729	hsa-mir-4305	0	0	0	0	0	0	0	0	0	0	0	0	0	0	0	0	0	0	0	0	0	0	0	0	0	0	0	0	0	0	0	0	0	0	0	0	0	0	0	0	0	0	0	0	0	0	0	0
730	hsa-mir-4306	1	0	1	1	0	1	0	0	0	0	0	0	0	0	2	0	0	0	0	0	0	0	4	0	0	0	0	0	0	0	0	0	2	1	0	0	0	0	0	0	0	0	0	0	0	0	0	0
731	hsa-mir-4307	0	0	0	0	0	0	0	0	0	0	0	0	0	0	0	0	0	0	0	0	0	0	0	0	0	0	0	0	0	0	0	0	0	0	0	0	0	0	0	0	0	0	0	0	0	0	0	0
732	hsa-mir-4308	0	0	0	0	0	0	0	0	0	0	0	0	0	0	0	0	0	0	0	0	0	0	0	0	0	0	0	0	0	0	0	0	0	0	0	0	0	0	0	0	0	0	0	0	0	0	0	0
733	hsa-mir-4309	0	0	0	0	0	0	0	0	0	0	0	0	0	0	0	0	0	0	0	0	0	0	0	0	0	0	0	0	0	0	0	0	0	0	0	0	0	0	0	0	0	0	0	0	0	0	0	0
734	hsa-mir-431	5	75	9	86	13	8	42	71	21	52	41	28	29	803	0	6	12	33	76	41	49	2	5	32	4	4	25	38	10	12	64	18	29	9	63	104	7	18	24	66	2	35	13	16	13	18	28	31
735	hsa-mir-4310	0	0	0	0	0	0	0	0	0	0	0	0	0	0	0	0	0	0	0	0	0	0	0	0	0	0	0	0	0	0	0	0	0	0	0	0	0	0	0	0	0	0	0	0	0	0	0	0
736	hsa-mir-4311	0	0	0	0	0	0	0	0	0	0	0	0	0	0	0	0	0	0	0	0	0	0	0	0	0	0	0	0	0	0	0	0	0	0	0	0	0	0	0	0	0	0	0	0	0	0	0	0
737	hsa-mir-4312	0	0	0	0	0	0	0	0	0	0	0	0	0	0	0	0	0	0	0	0	0	0	0	0	0	0	0	0	0	0	0	0	0	0	0	0	0	0	0	0	0	0	0	0	0	0	0	0
738	hsa-mir-4313	0	0	0	0	0	0	0	0	0	0	0	0	0	0	0	0	0	0	0	0	0	0	0	0	0	0	0	0	0	0	0	0	0	0	0	0	0	0	0	0	0	0	0	0	0	0	0	0
739	hsa-mir-4314	0	0	0	0	0	0	0	0	0	0	0	0	0	0	0	0	0	0	0	0	0	0	0	0	0	0	0	0	0	0	0	0	0	0	0	0	0	0	0	0	0	0	0	0	0	0	0	0
740	hsa-mir-4315-1	0	0	0	0	0	0	0	0	0	0	0	0	0	0	0	0	0	0	0	0	0	0	0	0	0	0	0	0	0	0	0	0	0	0	0	0	0	0	0	0	0	0	0	0	0	0	0	0
741	hsa-mir-4315-2	0	0	0	0	0	0	0	0	0	0	0	0	0	0	0	0	0	0	0	0	0	0	0	0	0	0	0	0	1	0	0	0	0	0	0	0	0	0	0	0	0	1	0	0	0	0	0	0
742	hsa-mir-4316	0	0	0	0	0	0	0	0	0	0	0	0	0	0	0	0	0	0	0	0	0	0	0	0	0	0	0	0	0	0	0	0	0	0	0	0	0	0	0	0	0	0	0	0	0	0	0	0
743	hsa-mir-4317	0	0	0	0	0	0	0	0	0	0	0	0	0	0	0	0	0	0	0	0	0	0	0	0	0	0	0	0	0	0	0	0	0	0	0	0	0	0	0	0	0	0	0	0	0	0	0	0
744	hsa-mir-4318	0	0	0	0	0	0	0	0	0	0	0	0	0	0	0	0	0	0	0	0	0	0	0	0	0	0	0	0	0	0	0	0	0	0	0	0	0	0	0	0	0	0	0	0	0	0	0	0
745	hsa-mir-4319	0	0	0	0	0	0	0	0	0	0	0	0	0	0	0	0	0	0	0	0	0	0	0	0	0	0	0	0	0	0	0	0	0	0	0	0	0	0	0	0	0	0	0	0	0	0	0	0
746	hsa-mir-432	9	70	8	83	11	24	52	14	15	40	23	8	34	631	2	6	2	6	27	8	40	1	16	18	2	0	16	13	13	14	33	15	6	21	54	40	2	9	14	36	1	24	10	10	6	8	21	13
747	hsa-mir-4320	0	0	0	0	0	0	0	0	0	0	0	0	0	0	0	0	0	0	0	0	0	0	0	0	0	0	0	0	0	0	0	0	0	0	0	0	0	0	0	0	0	0	0	0	1	0	0	0
748	hsa-mir-4321	0	0	0	0	0	0	0	0	0	0	0	0	0	0	0	0	0	0	0	0	0	0	0	0	0	0	0	0	0	0	0	0	0	0	0	0	0	0	0	0	0	0	0	0	0	0	0	0
749	hsa-mir-4322	0	0	0	0	0	0	0	0	0	0	0	0	0	0	0	0	0	0	0	0	1	0	0	0	0	0	0	0	0	0	0	0	0	0	0	0	0	0	0	0	0	0	0	0	0	0	0	0
750	hsa-mir-4323	0	0	0	0	0	0	0	0	0	0	0	0	0	0	0	0	0	0	0	0	0	0	0	0	0	0	0	0	0	0	0	0	0	0	0	0	0	0	0	0	0	0	0	0	0	0	0	0
751	hsa-mir-4324	0	0	0	0	0	0	0	0	0	0	0	0	0	0	0	0	0	0	0	0	0	0	0	0	0	0	0	0	0	0	0	0	0	0	0	0	0	0	0	0	0	0	0	0	0	0	0	0
752	hsa-mir-4325	0	0	0	0	0	0	0	0	0	0	0	0	0	0	0	0	0	0	0	0	0	0	0	0	0	0	0	0	0	0	0	0	0	0	0	0	0	0	0	0	0	0	0	0	0	0	0	0
753	hsa-mir-4326	4	31	33	14	0	2	0	33	13	15	0	13	13	130	7	21	4	1	24	2	0	2	4	15	1	17	40	18	32	12	13	17	19	18	0	58	28	1	9	49	3	49	26	0	13	0	44	1
754	hsa-mir-4327	0	0	0	0	0	0	0	0	0	0	0	0	0	0	0	0	0	0	0	0	0	0	0	0	0	0	0	0	0	0	0	0	0	0	0	0	0	0	0	0	0	0	0	0	0	0	0	0
755	hsa-mir-4328	0	0	0	0	0	0	0	0	0	0	0	0	0	0	0	0	0	0	0	0	0	0	0	0	0	0	0	0	0	0	0	0	0	0	0	0	0	0	0	0	0	0	0	0	0	0	0	0
756	hsa-mir-4329	0	0	0	0	0	0	0	0	0	0	0	0	0	0	0	0	0	0	0	0	0	0	0	0	0	0	0	0	0	0	0	0	0	0	0	0	0	0	0	0	0	0	0	0	0	0	0	0
757	hsa-mir-433	1	9	3	18	2	7	9	2	2	2	0	4	10	70	2	1	0	1	3	2	8	0	3	4	1	1	4	5	1	2	13	7	4	2	1	18	3	2	5	6	0	10	1	2	4	1	1	2
758	hsa-mir-4330	0	0	0	0	0	0	0	0	0	0	0	0	0	0	0	0	0	0	0	0	0	0	0	0	0	0	0	0	0	0	0	0	0	0	0	0	0	0	0	0	0	0	0	0	0	0	0	0
759	hsa-mir-4417	0	0	0	0	0	0	0	0	0	0	0	0	0	0	0	0	0	0	0	0	0	0	0	0	0	0	0	0	0	0	0	0	0	0	0	0	0	0	0	0	0	0	0	0	0	0	0	0
760	hsa-mir-4418	0	0	0	0	0	0	0	0	0	0	0	0	0	0	0	0	0	0	0	0	0	0	0	0	0	0	0	0	0	0	0	0	0	0	0	0	0	0	0	0	0	0	0	0	0	0	0	0
761	hsa-mir-4419a	0	0	0	0	0	0	0	0	0	0	0	0	0	0	0	0	0	0	0	0	0	0	0	0	0	0	0	0	0	0	0	0	0	0	0	0	0	0	0	0	0	0	0	0	0	0	0	0
762	hsa-mir-4419b	0	1	0	0	0	0	0	0	0	0	0	0	0	0	0	0	0	0	0	0	0	0	0	0	0	2	0	0	0	0	0	0	0	0	0	0	0	0	0	0	0	0	0	0	0	0	0	0
763	hsa-mir-4420	0	0	0	0	0	0	0	0	0	0	0	0	0	0	0	0	0	0	0	0	0	0	0	0	0	0	0	0	0	0	0	0	0	0	0	0	0	0	0	0	0	0	0	0	0	0	0	0
764	hsa-mir-4421	0	0	0	0	0	0	0	0	0	0	0	0	1	0	0	0	0	0	0	0	0	0	0	0	0	0	0	0	0	0	0	0	0	0	0	1	0	0	0	0	0	0	0	0	0	0	0	0
765	hsa-mir-4422	0	0	1	0	1	0	0	0	0	0	3	0	0	0	0	0	0	0	0	0	0	0	0	0	0	0	0	0	0	0	0	0	0	1	0	0	0	0	0	0	0	0	0	0	0	0	0	0
766	hsa-mir-4423	0	0	0	2	2	0	1	2	3	2	0	0	0	3	1	0	0	0	0	0	0	0	0	2	0	0	0	0	0	0	1	0	0	3	11	6	1	3	0	0	1	0	0	1	0	0	1	1
767	hsa-mir-4424	0	0	0	1	1	1	0	0	3	0	0	0	0	1	0	1	0	1	0	0	0	1	0	0	0	0	4	0	2	7	0	6	0	0	1	2	2	0	0	2	1	1	1	0	0	1	0	0
768	hsa-mir-4425	0	0	0	0	0	0	0	0	0	0	0	0	0	0	0	0	0	0	0	0	0	0	0	0	0	0	0	0	6	0	0	0	0	0	0	0	0	0	0	0	0	0	0	0	0	0	0	0
769	hsa-mir-4426	0	0	0	0	0	0	0	0	0	0	0	0	0	0	0	0	0	0	0	0	0	0	0	0	1	0	0	0	0	0	0	0	0	0	0	0	0	0	0	0	0	0	0	0	0	0	0	0
770	hsa-mir-4427	0	0	0	0	0	0	1	0	0	0	0	0	0	0	0	0	0	0	0	0	0	1	0	0	0	0	0	0	0	0	0	0	0	0	0	0	0	0	0	0	0	0	0	0	0	0	0	0
771	hsa-mir-4428	0	0	0	0	0	0	0	0	0	0	0	0	0	0	0	0	0	0	0	0	0	0	0	0	0	0	0	0	0	0	0	0	0	0	0	0	0	0	0	0	0	0	0	0	0	0	0	0
772	hsa-mir-4429	0	0	0	0	0	0	0	0	0	0	0	0	0	0	0	0	0	0	0	1	0	0	1	0	0	0	0	0	0	0	0	0	0	0	0	0	0	0	0	0	0	0	0	0	0	1	0	0
773	hsa-mir-4430	0	0	0	0	0	0	0	0	0	0	0	0	0	0	0	0	0	0	0	0	0	0	0	0	0	0	0	0	0	0	0	0	0	0	0	0	0	0	0	0	0	0	0	0	0	0	0	0
774	hsa-mir-4431	0	1	0	1	1	0	0	0	0	0	0	0	0	0	0	0	0	0	0	0	0	0	0	0	2	0	0	0	4	0	0	0	0	0	0	0	0	0	0	0	0	0	0	0	0	0	0	0
775	hsa-mir-4432	0	0	0	0	0	0	0	0	0	0	0	0	0	0	0	0	0	0	0	0	0	0	0	0	0	0	0	0	0	0	0	0	0	0	0	0	0	0	0	0	0	0	0	0	0	0	0	0
776	hsa-mir-4433	0	0	0	0	0	0	0	0	0	0	0	0	0	0	0	0	0	0	0	0	0	0	0	0	0	0	0	0	7	0	0	0	0	1	0	0	0	0	0	0	0	0	0	0	0	0	0	0
777	hsa-mir-4433b	0	0	0	0	0	0	0	0	0	0	0	0	0	0	0	0	0	0	0	0	0	0	0	0	0	0	0	0	0	0	1	0	0	0	0	0	0	0	0	1	0	0	0	0	0	0	0	0
778	hsa-mir-4434	0	0	0	0	2	0	0	0	0	2	0	0	0	3	0	0	2	0	2	1	0	0	0	0	0	0	1	0	0	0	0	0	0	0	3	0	0	1	1	0	0	0	0	0	0	1	0	0
779	hsa-mir-4435-1	0	0	0	0	0	0	0	0	0	0	0	0	0	0	0	0	0	0	0	0	0	0	0	0	0	0	0	0	0	0	0	0	0	0	0	0	0	0	0	0	0	0	0	0	0	0	0	0
780	hsa-mir-4435-2	0	4	0	0	0	0	0	0	0	0	0	0	0	0	0	0	0	0	0	0	0	0	0	0	0	0	0	0	0	0	0	0	0	0	0	0	0	0	0	2	0	0	0	0	0	0	0	0
781	hsa-mir-4436a	0	0	0	0	0	0	0	0	0	0	0	0	0	0	0	0	0	0	0	0	0	0	0	0	0	0	0	0	0	0	0	0	0	0	0	0	0	0	0	0	0	0	0	0	0	0	0	0
782	hsa-mir-4436b-1	0	0	0	0	0	0	0	0	0	0	0	0	1	0	0	0	0	0	0	0	0	0	0	0	0	0	0	0	0	0	0	0	0	0	0	0	0	0	0	0	0	0	0	0	0	0	0	0
783	hsa-mir-4436b-2	0	0	0	0	0	0	0	0	0	0	0	0	0	0	0	0	0	0	0	0	0	0	0	0	0	0	0	0	0	0	0	0	0	0	0	0	0	0	0	0	0	0	0	0	0	0	0	0
784	hsa-mir-4437	0	0	0	0	0	0	0	0	0	0	0	0	0	0	0	0	0	0	0	0	0	0	0	0	0	0	0	0	0	0	0	0	0	0	0	0	0	0	0	0	0	0	0	0	0	0	0	0
785	hsa-mir-4438	0	0	0	0	0	0	0	0	0	0	0	0	0	0	0	0	0	0	0	0	0	0	0	0	0	0	0	0	0	0	0	0	0	0	0	0	0	0	0	0	0	0	0	0	0	0	0	0
786	hsa-mir-4439	0	0	0	0	0	0	0	0	0	0	0	0	0	0	0	0	0	0	0	0	0	0	0	0	0	0	0	0	0	0	0	0	0	0	0	0	0	0	0	0	0	0	0	0	0	0	0	0
787	hsa-mir-4440	0	0	0	0	0	0	0	0	0	0	0	0	0	0	0	0	0	0	0	0	0	0	0	0	0	0	0	0	0	0	0	0	0	0	0	0	0	0	0	0	0	0	0	0	0	0	0	0
788	hsa-mir-4441	0	0	0	0	0	0	0	0	0	0	0	0	0	0	0	0	0	0	0	0	0	0	0	0	0	0	0	0	0	0	0	0	0	0	0	0	0	0	0	0	0	0	0	0	0	0	0	0
789	hsa-mir-4442	4	2	3	1	1	1	1	0	1	1	2	0	0	1	0	0	1	0	0	3	1	1	3	2	1	0	0	0	0	0	0	0	0	4	0	1	1	0	0	2	1	0	2	0	3	3	0	0
790	hsa-mir-4443	0	0	0	0	2	0	2	0	1	1	1	2	1	1	0	0	0	0	1	0	1	0	2	0	0	0	0	0	0	1	2	2	0	4	1	0	0	1	0	1	0	1	2	4	0	0	0	0
791	hsa-mir-4444-1	3	2	0	2	1	2	2	3	7	2	1	0	2	2	1	1	0	1	2	1	1	2	13	1	2	4	2	1	0	8	3	3	0	5	1	1	2	0	0	1	1	7	2	1	3	1	5	0
792	hsa-mir-4444-2	0	3	1	0	0	1	0	1	7	0	1	0	0	2	0	0	0	0	0	0	0	0	6	1	3	1	1	0	3	5	3	3	0	3	2	1	0	1	0	1	3	2	0	1	0	1	1	0
793	hsa-mir-4445	0	0	0	0	0	0	0	0	0	0	0	0	0	0	0	0	0	0	0	0	0	0	0	0	0	0	0	0	0	0	0	0	0	0	0	0	0	0	0	0	0	0	0	0	0	0	0	0
794	hsa-mir-4446	0	2	1	0	0	0	3	0	2	1	1	0	1	1	0	0	0	0	0	2	0	5	0	0	0	2	9	1	0	0	0	2	0	1	3	9	2	0	1	0	0	1	0	7	0	1	4	0
795	hsa-mir-4447	0	0	0	0	0	0	0	0	0	0	0	0	0	0	0	0	0	0	0	0	0	0	0	0	0	0	0	0	0	0	0	0	0	0	0	0	0	0	0	0	0	0	0	0	0	0	0	0
796	hsa-mir-4448	0	0	0	1	0	0	0	0	0	0	0	0	0	0	0	0	0	0	0	0	0	0	0	0	0	0	0	0	0	0	0	0	0	0	0	0	0	0	0	0	0	0	0	0	0	0	0	0
797	hsa-mir-4449	0	0	1	2	1	1	4	1	2	4	1	3	0	3	0	0	0	1	1	0	1	2	1	1	2	2	0	0	2	2	3	0	0	5	7	3	3	1	0	1	1	2	1	0	0	0	4	0
798	hsa-mir-4450	0	0	0	0	0	0	0	0	0	0	0	0	0	0	0	0	0	0	0	0	0	0	0	0	0	0	0	0	0	0	0	0	0	0	0	0	0	0	0	0	0	0	0	0	0	0	0	0
799	hsa-mir-4451	1	0	0	0	0	1	0	0	0	0	0	0	1	0	0	0	0	0	0	0	1	1	0	0	3	8	0	0	0	0	0	0	0	0	0	0	0	0	0	0	0	0	1	0	0	0	0	0
800	hsa-mir-4452	0	0	0	0	0	0	0	0	0	0	0	0	0	0	0	0	0	0	0	0	0	0	0	0	0	0	0	0	0	0	0	0	0	0	0	0	0	0	0	0	0	0	0	0	0	0	0	0
801	hsa-mir-4453	0	2	0	0	0	1	0	0	2	2	0	1	0	0	1	0	0	0	0	0	0	3	0	0	0	0	1	0	2	2	0	2	0	0	0	1	0	1	1	0	1	0	1	0	0	0	0	0
802	hsa-mir-4454	0	0	0	1	0	0	8	1	0	0	1	0	0	0	0	1	0	0	0	0	1	0	0	0	0	0	0	0	0	3	0	1	1	1	0	1	0	1	0	1	1	0	0	4	0	1	0	0
803	hsa-mir-4455	0	0	0	0	0	0	0	0	0	0	0	0	0	0	0	0	0	0	0	0	0	0	0	0	0	0	0	0	0	0	0	0	0	0	0	0	0	0	0	0	0	0	0	0	0	0	0	0
804	hsa-mir-4456	0	0	0	0	0	0	0	0	0	0	0	0	0	0	0	0	0	0	0	0	0	0	0	0	0	0	0	0	0	0	0	0	0	0	0	0	0	0	0	0	0	0	0	0	0	0	0	0
805	hsa-mir-4457	0	0	0	0	0	0	0	0	0	0	0	0	0	0	0	0	0	0	0	0	0	1	0	0	0	0	0	0	0	0	0	0	0	1	0	0	0	0	0	0	5	0	0	0	0	0	0	0
806	hsa-mir-4458	0	0	0	0	0	0	0	0	0	0	0	0	0	0	0	0	0	0	0	0	0	0	0	0	0	0	0	0	0	0	0	0	0	0	0	0	0	0	0	0	0	0	0	0	0	0	0	0
807	hsa-mir-4459	0	0	0	0	0	0	0	0	0	0	0	0	0	0	0	0	0	0	0	0	0	0	0	0	0	0	0	0	0	0	0	0	0	0	0	0	0	0	0	0	0	0	0	0	0	0	0	0
808	hsa-mir-4460	0	0	0	0	0	0	0	0	0	0	0	0	0	0	0	0	0	0	0	0	0	0	0	0	0	0	0	0	0	0	0	0	0	0	0	0	0	0	0	0	0	0	0	0	0	0	0	0
809	hsa-mir-4461	1	8	0	5	0	1	2	2	0	1	1	2	1	0	0	0	1	0	0	0	3	0	7	0	1	1	5	0	8	0	2	0	0	3	0	1	7	1	0	1	0	1	0	3	1	0	1	0
810	hsa-mir-4462	0	0	0	0	0	0	0	0	0	0	0	0	0	0	0	0	0	0	0	0	0	0	0	0	0	0	0	0	0	0	0	0	0	0	0	0	0	0	0	0	0	0	0	0	0	0	0	0
811	hsa-mir-4463	0	0	0	0	0	0	0	0	0	0	0	0	0	0	0	0	0	0	0	0	0	0	0	0	0	0	0	0	0	0	0	0	0	0	0	0	0	0	0	0	0	0	0	0	0	0	0	0
812	hsa-mir-4464	0	0	0	0	0	0	0	0	0	0	0	0	0	0	0	0	0	0	0	0	0	0	0	0	0	0	0	0	0	0	0	0	0	0	0	0	0	0	0	0	0	0	0	0	0	0	0	0
813	hsa-mir-4465	0	0	0	0	0	0	0	0	0	0	0	0	0	0	0	0	0	0	0	0	0	0	0	0	0	0	0	0	0	0	0	0	0	0	0	0	0	0	0	0	0	0	0	0	0	0	0	0
814	hsa-mir-4466	0	0	0	0	0	1	1	0	0	0	1	1	0	0	0	0	0	0	0	0	1	1	1	0	3	1	0	0	0	0	0	0	2	0	0	1	0	0	0	1	2	1	5	0	0	0	1	0
815	hsa-mir-4467	0	0	0	0	0	0	0	0	0	0	0	0	0	1	0	0	0	0	0	0	0	0	0	0	0	0	1	0	0	0	0	0	0	0	0	0	0	0	0	0	0	0	0	0	0	0	0	0
816	hsa-mir-4468	0	0	0	0	0	0	0	0	0	0	0	0	0	0	0	0	0	0	0	0	0	0	0	0	0	0	0	0	0	0	0	0	0	0	0	0	0	0	0	0	0	0	0	0	0	0	0	0
817	hsa-mir-4469	0	0	0	0	1	0	0	0	1	0	0	0	0	0	0	0	0	0	1	1	1	0	1	0	0	2	0	0	0	0	0	1	0	0	1	0	1	0	1	0	0	0	0	0	0	0	0	0
818	hsa-mir-4470	0	0	0	1	0	0	0	0	0	0	1	1	1	2	1	0	0	0	0	0	1	2	1	1	0	1	1	0	0	1	0	1	0	3	2	4	0	2	0	2	0	2	1	0	0	0	3	0
819	hsa-mir-4471	0	0	0	0	0	0	0	0	0	0	0	0	0	0	0	0	0	0	0	0	0	0	0	0	0	0	0	0	0	0	0	0	0	0	0	0	0	0	0	0	1	0	0	0	0	0	0	0
820	hsa-mir-4472-1	0	0	0	0	0	0	0	0	0	0	0	0	0	0	0	0	0	0	0	0	0	0	0	0	0	0	0	0	0	0	0	0	0	0	0	0	0	0	0	0	0	0	0	0	0	0	0	0
821	hsa-mir-4472-2	0	0	0	0	0	0	0	0	0	0	0	0	0	0	0	0	0	0	0	0	0	0	0	0	0	0	0	0	0	0	0	0	0	0	0	0	0	0	0	0	0	0	0	0	0	0	0	0
822	hsa-mir-4473	1	3	2	1	2	1	2	1	0	3	4	5	1	1	2	3	3	0	0	1	1	0	1	4	1	0	1	1	1	1	1	0	0	3	0	2	0	1	0	2	5	0	2	2	0	4	0	1
823	hsa-mir-4474	0	0	0	0	1	1	0	0	0	0	0	2	0	0	0	0	0	0	0	0	0	0	0	0	0	0	0	0	0	0	0	0	1	1	0	0	0	0	0	0	0	1	0	0	0	0	0	0
824	hsa-mir-4475	0	0	0	0	0	0	0	0	0	0	0	0	0	0	0	0	0	0	0	0	0	0	0	0	0	0	0	0	0	0	0	0	0	0	0	0	0	0	0	0	0	0	0	0	0	0	0	0
825	hsa-mir-4476	0	0	0	0	0	0	0	0	0	0	0	0	0	0	0	0	0	0	0	0	0	0	0	0	0	0	0	0	0	0	0	0	0	0	0	0	0	0	0	0	0	0	0	0	0	0	0	0
826	hsa-mir-4477a	0	0	0	0	0	0	0	0	0	0	0	0	0	0	0	0	0	0	0	0	0	0	0	0	0	0	0	0	0	0	0	0	0	0	0	0	0	0	0	0	0	0	1	0	0	0	0	0
827	hsa-mir-4477b	0	0	0	0	0	0	0	0	0	0	0	0	0	2	0	0	0	0	0	0	0	0	0	0	1	0	1	0	1	0	0	0	0	0	0	0	0	0	0	0	0	0	0	0	0	0	0	0
828	hsa-mir-4478	0	0	0	0	0	0	0	0	0	0	0	0	0	0	0	0	0	0	0	0	0	0	0	0	0	0	0	0	0	0	0	0	0	0	0	0	0	0	0	0	0	0	0	1	0	0	0	0
829	hsa-mir-4479	0	0	0	0	0	0	0	0	0	0	0	0	0	0	0	0	0	0	0	0	0	0	0	0	0	0	0	0	0	0	0	0	0	0	0	0	0	0	0	2	0	0	0	0	0	0	0	0
830	hsa-mir-448	0	0	0	0	0	0	0	0	0	0	0	0	0	0	0	0	0	0	0	0	0	0	0	0	0	0	0	0	0	0	0	0	0	0	0	0	0	0	0	0	0	0	0	0	0	0	0	0
831	hsa-mir-4480	0	0	0	0	0	0	0	0	0	0	0	0	1	0	0	0	0	0	0	0	0	0	0	0	0	0	0	0	1	0	0	1	0	0	0	0	0	0	0	0	0	1	0	0	0	0	0	0
832	hsa-mir-4481	0	0	0	0	0	0	0	0	0	0	0	0	0	0	0	0	0	0	0	0	0	0	0	0	0	0	0	0	0	0	0	0	0	0	0	0	0	0	0	0	0	0	0	0	0	0	0	0
833	hsa-mir-4482	0	0	0	1	0	0	0	1	0	0	0	0	0	2	0	0	0	0	0	0	0	0	0	1	0	0	2	0	1	0	0	5	0	2	0	0	0	0	0	0	0	1	0	0	0	0	6	0
834	hsa-mir-4483	0	0	0	0	0	0	0	0	0	0	0	0	0	0	0	0	0	0	0	0	0	0	0	0	0	0	0	0	0	0	0	0	0	0	0	0	0	0	0	0	0	0	0	0	0	0	0	0
835	hsa-mir-4484	3	1	0	0	0	0	1	0	1	1	0	1	0	0	0	1	1	0	2	1	0	0	0	2	0	1	0	0	0	0	2	0	0	2	1	0	0	0	0	0	0	2	1	0	3	1	0	0
836	hsa-mir-4485	0	0	0	0	0	0	0	0	0	0	0	0	0	0	0	0	0	0	0	0	0	0	0	0	0	0	0	0	0	0	0	0	0	0	0	0	0	0	0	0	0	0	0	0	0	0	0	0
837	hsa-mir-4486	0	0	0	0	0	0	0	0	0	0	0	0	0	0	0	0	0	0	0	0	0	0	0	0	0	0	0	0	0	0	0	0	0	0	0	0	0	0	0	0	0	0	0	0	0	0	0	0
838	hsa-mir-4487	0	0	0	0	0	0	0	1	0	0	1	0	0	1	0	0	2	0	0	0	0	0	1	0	1	0	0	0	0	0	0	0	0	0	0	0	0	0	0	0	0	0	1	0	0	0	0	0
839	hsa-mir-4488	0	0	0	0	0	0	0	0	0	0	0	0	0	0	0	0	0	0	0	0	0	0	0	0	0	0	0	0	0	0	0	0	0	0	0	0	0	0	0	0	0	0	0	0	0	0	0	0
840	hsa-mir-4489	0	0	0	0	0	0	0	0	0	0	0	0	0	0	0	0	0	0	0	0	0	0	0	0	0	0	0	0	0	0	0	0	0	0	0	0	0	0	0	0	0	0	0	0	0	0	0	0
841	hsa-mir-4490	0	0	0	0	0	0	0	0	0	0	0	0	0	0	0	0	0	0	0	0	0	0	0	0	0	0	0	0	0	0	0	0	0	0	0	0	0	0	0	0	0	0	0	0	0	0	0	0
842	hsa-mir-4491	0	1	0	1	1	1	0	0	0	1	0	2	1	0	2	0	0	0	0	0	0	0	3	0	0	0	0	0	5	0	1	0	0	1	1	0	0	0	0	1	3	3	1	0	0	1	0	0
843	hsa-mir-4492	0	0	0	1	0	0	1	0	1	2	2	1	3	0	0	0	1	0	1	1	1	1	3	2	2	1	0	0	0	0	1	0	0	5	8	1	2	1	0	0	0	0	0	1	0	3	0	0
844	hsa-mir-4493	0	0	0	0	0	0	0	0	0	0	0	0	0	0	0	0	0	0	0	0	0	0	0	0	0	0	0	0	0	0	0	0	0	0	0	0	0	0	0	0	0	0	0	0	0	0	0	0
845	hsa-mir-4494	0	0	0	0	0	0	0	0	0	1	0	0	0	1	0	0	0	0	0	0	1	0	0	0	0	0	0	0	0	0	0	0	0	0	0	0	0	0	0	0	0	0	0	0	0	0	0	0
846	hsa-mir-4495	0	0	0	0	0	0	0	0	0	0	0	0	0	0	0	0	0	0	0	0	0	0	0	0	0	0	0	0	0	0	0	0	0	0	0	0	0	0	0	0	0	0	0	0	0	0	0	0
847	hsa-mir-4496	0	0	0	0	0	0	0	0	0	0	0	0	0	0	0	0	0	0	0	0	0	0	0	0	0	0	0	1	0	0	0	0	0	0	0	0	0	0	0	0	0	0	0	0	0	0	0	0
848	hsa-mir-4497	0	0	0	0	0	0	0	0	0	0	0	0	0	0	0	0	0	0	0	0	0	0	0	0	0	0	0	0	0	0	0	0	0	0	0	0	0	0	0	0	0	0	0	0	0	0	0	0
849	hsa-mir-4498	0	0	0	0	0	0	0	0	0	0	1	0	0	0	0	0	0	0	0	0	0	0	0	0	0	0	0	0	1	0	0	0	0	0	0	0	0	0	0	0	0	0	0	0	0	0	0	0
850	hsa-mir-4499	0	0	0	0	0	0	0	0	0	0	0	0	0	0	0	0	0	0	0	0	0	0	0	0	0	0	0	0	0	0	0	0	0	0	0	0	0	0	0	0	0	0	0	0	0	0	0	0
851	hsa-mir-449a	0	0	1	0	0	2	586	12	340	1	0	5	181	4	3	6	0	0	0	20	86	0	1	0	0	147	2	47	1	30	122	0	1	1	569	0	94	14	1	7	0	2	0	24	5	79	1	53
852	hsa-mir-449b	2	0	0	0	0	0	143	0	31	0	3	3	39	0	1	0	0	0	0	4	27	1	0	0	0	23	0	4	0	11	22	0	0	0	112	0	27	4	0	3	0	1	0	11	0	11	0	4
853	hsa-mir-449c	0	0	0	0	1	0	60	1	26	0	0	0	11	1	1	0	0	0	0	4	8	1	0	0	0	15	0	0	0	4	1	0	0	1	69	0	17	0	0	0	0	0	0	1	0	8	0	7
854	hsa-mir-4500	0	0	0	0	0	0	0	0	0	0	0	0	0	0	0	0	0	0	0	0	0	0	0	0	0	0	0	0	0	0	0	0	0	0	0	0	0	0	0	0	0	0	0	0	0	0	0	0
855	hsa-mir-4501	1	4	4	1	4	1	10	7	34	0	0	0	4	0	3	1	1	1	0	1	0	0	3	0	0	0	8	1	28	15	1	0	0	12	11	8	9	0	0	0	0	14	0	0	2	0	9	1
856	hsa-mir-4502	0	0	0	0	0	0	0	0	0	0	0	0	0	0	0	0	0	0	0	0	0	0	0	0	0	0	0	0	1	0	0	0	0	0	0	0	0	0	0	0	0	0	0	0	0	0	0	0
857	hsa-mir-4503	0	0	0	0	0	0	0	0	0	0	0	0	0	0	0	0	0	0	0	0	0	0	0	0	0	0	0	0	0	0	0	0	0	0	0	0	0	0	0	0	0	0	0	0	0	0	0	0
858	hsa-mir-4504	0	0	0	0	0	0	0	0	0	0	0	0	0	0	0	0	0	0	0	0	0	0	0	0	0	0	1	0	0	0	0	0	0	0	0	0	0	0	0	0	0	0	0	0	0	0	0	0
859	hsa-mir-4505	0	1	0	0	0	0	0	0	1	1	0	0	1	0	1	0	0	0	0	0	0	0	0	0	0	0	0	0	0	0	0	0	0	0	0	0	2	0	0	0	0	0	0	0	0	0	1	0
860	hsa-mir-4506	0	0	0	0	0	0	0	0	0	0	0	0	0	0	0	0	0	0	0	0	0	0	0	0	0	0	0	0	0	0	0	0	0	0	0	0	0	0	0	0	0	0	0	0	0	0	0	0
861	hsa-mir-4507	0	0	0	0	0	0	0	0	0	0	0	0	0	0	0	0	0	0	0	0	0	0	0	0	0	0	0	0	0	0	0	0	0	0	0	0	0	0	0	0	0	0	0	0	0	0	0	0
862	hsa-mir-4508	0	0	0	0	0	0	0	0	0	0	0	0	0	0	0	0	0	0	0	0	0	0	0	0	0	0	0	0	0	0	0	0	0	0	0	0	0	0	0	0	0	0	0	0	0	0	0	0
863	hsa-mir-4509-1	0	0	0	0	0	0	0	0	0	0	0	0	0	0	0	0	0	0	0	0	0	0	0	0	0	0	0	0	0	0	0	0	0	0	0	0	0	0	0	0	0	0	0	0	0	0	0	0
864	hsa-mir-4509-2	0	0	0	0	0	0	0	0	0	0	0	0	0	0	0	0	0	0	0	0	0	0	0	0	0	0	0	0	0	0	0	0	0	0	0	0	0	0	0	0	0	0	0	0	0	0	0	0
865	hsa-mir-4509-3	0	0	0	0	0	0	0	0	0	0	0	0	0	0	0	0	0	0	0	0	0	0	0	0	0	0	0	0	0	0	0	0	0	0	0	0	0	0	0	0	0	0	0	0	0	0	0	0
866	hsa-mir-450a-1	5	85	2	24	4	23	20	6	16	25	10	7	42	93	4	14	6	6	10	4	19	0	5	11	4	0	23	9	15	5	28	21	3	23	15	50	10	1	7	112	9	14	14	15	2	4	50	3
867	hsa-mir-450a-2	3	87	3	32	7	15	13	12	10	22	7	4	56	89	5	12	6	6	22	4	9	0	6	4	6	1	30	19	17	6	17	16	2	8	22	49	6	6	6	112	4	11	9	18	6	5	49	1
868	hsa-mir-450b	13	245	3	136	15	88	80	46	46	134	30	9	124	277	25	17	14	11	62	19	31	6	8	22	20	6	84	35	43	25	87	88	3	90	69	170	28	24	33	255	18	100	63	66	41	15	183	12
869	hsa-mir-4510	0	2	0	1	0	1	0	0	0	0	1	0	1	2	0	0	0	0	0	0	1	0	0	1	0	0	1	1	0	0	1	0	0	3	0	0	0	5	0	1	0	1	0	0	0	0	2	0
870	hsa-mir-4511	0	0	0	0	0	0	0	0	0	0	0	0	0	0	0	0	0	0	0	0	0	0	0	0	0	0	0	0	0	0	0	0	0	0	0	0	0	0	0	0	0	0	0	0	0	1	0	0
871	hsa-mir-4512	0	0	0	0	0	0	0	0	0	0	0	0	0	0	0	0	0	0	0	0	0	0	0	0	0	0	0	0	0	0	0	0	0	0	0	0	0	0	0	0	0	0	0	0	0	0	0	0
872	hsa-mir-4513	0	0	0	0	0	0	0	0	0	0	0	0	0	0	0	0	0	0	0	0	0	0	0	0	0	0	0	0	0	0	0	0	0	0	0	0	0	0	0	0	0	0	0	0	0	0	0	0
873	hsa-mir-4514	0	0	0	0	0	0	0	0	0	0	0	0	0	0	0	0	0	0	0	0	0	0	0	0	0	0	0	0	0	0	0	0	0	0	0	0	0	0	0	0	0	0	0	0	0	0	0	0
874	hsa-mir-4515	0	0	0	0	2	1	0	1	0	0	1	0	1	1	1	0	0	0	0	1	0	1	0	0	3	0	0	0	0	0	1	0	0	2	0	2	0	0	0	0	0	0	0	0	0	0	0	0
875	hsa-mir-4516	0	0	0	0	0	0	0	0	0	0	0	0	0	0	0	0	0	0	0	0	0	0	0	0	0	0	0	0	0	0	0	0	0	0	0	0	0	0	0	0	0	0	0	0	0	0	0	0
876	hsa-mir-4517	0	0	0	0	0	0	0	0	0	1	0	0	0	0	0	0	0	0	0	0	0	0	0	0	0	0	1	0	0	0	0	1	0	0	0	0	0	1	0	0	0	0	0	1	0	0	1	0
877	hsa-mir-4518	0	0	0	0	0	0	0	0	0	0	0	1	0	0	0	0	0	0	0	0	0	0	0	0	0	0	0	0	0	0	0	0	0	0	0	0	0	0	0	0	0	0	0	0	0	0	0	0
878	hsa-mir-4519	0	0	0	0	0	0	0	0	2	0	0	1	2	0	2	0	0	0	1	0	0	0	0	1	1	1	0	0	0	0	2	1	1	0	0	0	1	0	0	0	0	0	1	0	1	0	0	0
879	hsa-mir-451a	188	1442	17	3888	315	135	111	142	336	326	137	84	401	559	33	64	54	756	198	255	184	73	153	263	100	113	476	78	130	209	141	266	256	865	390	185	111	69	349	579	191	326	159	185	428	362	829	292
880	hsa-mir-451b	0	0	0	0	0	0	0	0	0	0	0	0	0	0	0	0	0	0	0	0	0	0	0	0	0	0	0	0	0	0	0	0	0	0	0	0	0	0	0	0	0	0	0	0	0	0	0	0
881	hsa-mir-452	29	345	12	412	506	44	21	14	337	147	34	49	153	278	9	6	18	20	27	70	114	11	57	24	355	18	62	17	46	19	179	49	29	53	167	159	127	20	35	171	318	34	32	33	9	22	44	24
882	hsa-mir-4520a	0	0	0	2	0	0	0	0	0	0	0	0	0	0	0	0	0	0	0	0	0	0	0	0	0	0	0	0	0	0	0	0	0	0	0	0	0	0	0	0	0	0	0	0	0	0	0	0
883	hsa-mir-4520b	0	0	0	1	0	0	0	0	0	0	0	0	0	0	0	0	0	0	0	0	0	0	0	0	0	0	0	0	0	0	0	0	0	0	0	0	0	0	0	0	0	0	0	0	0	0	0	0
884	hsa-mir-4521	1	0	0	6	6	0	0	1	4	1	2	3	2	3	0	1	0	3	1	0	0	2	1	4	3	0	1	0	4	0	1	1	6	0	0	4	0	2	3	1	2	0	0	2	0	1	4	1
885	hsa-mir-4522	0	0	1	0	0	1	2	0	1	0	0	2	0	0	1	0	1	0	1	0	0	0	0	1	1	0	0	0	0	2	0	2	0	1	2	1	1	0	0	0	0	1	0	1	1	1	0	0
886	hsa-mir-4523	0	0	0	0	0	0	3	0	1	1	0	0	0	4	0	0	0	1	2	2	1	0	2	0	1	0	1	0	0	0	0	7	0	0	0	1	1	0	0	0	0	3	2	0	0	0	0	0
887	hsa-mir-4524a	0	1	1	0	0	0	0	0	2	0	0	0	1	1	1	1	0	0	0	0	0	0	0	0	0	0	0	0	0	0	0	0	0	0	0	0	0	0	0	2	0	2	0	0	0	0	0	0
888	hsa-mir-4524b	0	0	0	0	0	0	0	0	0	0	0	0	0	0	0	0	0	0	0	0	0	0	0	0	0	0	0	0	0	0	0	0	0	0	0	0	0	0	0	0	0	0	0	0	0	0	0	0
889	hsa-mir-4525	0	1	0	0	0	0	0	1	0	0	0	0	0	1	0	0	0	0	0	0	0	1	0	1	0	0	0	0	2	0	0	0	0	0	0	2	0	0	0	1	0	0	0	0	0	0	0	0
890	hsa-mir-4526	0	0	0	0	1	0	0	0	0	0	0	0	3	0	0	0	0	0	0	0	0	0	0	1	0	1	0	0	0	0	0	0	0	0	0	0	0	1	0	0	0	0	0	0	0	0	0	0
891	hsa-mir-4527	0	0	0	0	0	0	0	0	0	0	0	0	0	0	0	0	0	0	0	0	0	0	0	0	1	0	0	0	0	0	0	0	0	0	0	0	0	0	0	0	0	0	0	0	0	0	0	0
892	hsa-mir-4528	0	0	0	0	0	0	0	0	0	0	0	0	0	0	0	0	0	0	0	0	0	0	0	0	0	0	0	0	0	0	0	0	0	0	0	0	0	0	0	0	0	0	0	0	0	0	0	0
893	hsa-mir-4529	0	0	0	2	0	1	0	0	1	1	0	0	2	1	0	0	0	0	1	0	1	0	0	0	0	0	1	0	0	0	0	0	0	0	1	1	0	0	0	0	0	0	0	0	0	0	1	0
894	hsa-mir-4530	0	0	0	0	0	0	0	0	0	0	0	0	0	0	0	0	0	0	0	0	0	0	0	0	0	0	0	0	0	0	0	0	0	0	0	0	0	0	0	0	0	0	0	0	0	0	0	0
895	hsa-mir-4531	0	0	0	0	0	0	0	0	0	0	0	0	0	0	0	0	0	0	0	0	0	0	0	0	0	0	0	0	0	0	0	0	0	0	0	0	0	0	0	0	0	0	0	0	0	0	0	0
896	hsa-mir-4532	0	0	0	5	1	0	1	0	0	0	3	0	1	1	0	0	0	0	0	0	1	0	1	1	0	1	2	0	0	2	5	0	0	0	0	0	0	0	0	0	0	0	0	0	0	0	0	0
897	hsa-mir-4533	0	0	0	0	1	0	0	0	0	0	0	0	0	0	0	1	0	0	0	0	0	0	0	0	1	0	1	0	0	0	0	0	0	0	0	3	0	0	0	2	1	0	0	0	0	0	0	0
898	hsa-mir-4534	0	0	0	0	0	0	0	0	0	0	0	0	0	0	0	0	0	0	0	0	0	0	0	0	0	0	0	0	0	0	0	0	0	0	0	0	0	0	0	0	0	0	0	0	0	0	0	0
899	hsa-mir-4535	0	0	0	0	0	0	0	0	0	0	0	0	0	0	0	0	0	0	0	0	0	0	0	0	0	0	0	0	0	0	0	0	0	0	0	0	0	0	0	0	0	0	0	0	0	0	0	0
900	hsa-mir-4536-1	0	1	0	1	0	1	0	0	2	1	0	0	0	3	1	0	1	0	1	2	1	0	1	0	0	1	4	1	3	0	0	0	1	0	0	2	0	0	0	2	1	0	0	2	0	2	1	0
901	hsa-mir-4536-2	0	0	0	0	0	0	0	0	0	0	0	0	0	0	0	1	0	0	0	0	0	0	0	0	0	0	0	0	0	0	0	0	0	0	0	0	0	0	0	0	0	0	0	0	0	0	0	0
902	hsa-mir-4537	0	0	0	0	0	0	0	0	0	0	0	0	0	0	0	0	0	0	0	0	0	0	0	0	0	0	0	0	0	0	0	0	0	0	0	0	0	0	0	0	0	0	0	0	0	0	0	0
903	hsa-mir-4538	0	0	0	0	0	0	0	0	0	0	0	0	0	0	0	0	0	0	0	0	0	0	0	0	0	0	0	0	0	0	0	0	0	0	0	0	0	0	0	0	0	0	0	0	0	0	0	0
904	hsa-mir-4539	0	0	0	0	0	0	0	0	0	0	0	0	0	0	0	0	0	0	0	0	0	0	0	0	0	0	0	0	0	0	0	0	0	0	0	0	0	0	0	0	0	0	0	0	0	0	0	0
905	hsa-mir-454	18	35	12	22	35	29	19	30	84	32	15	17	24	92	7	6	15	15	6	12	15	54	11	29	17	15	111	39	32	17	43	72	18	24	17	68	8	6	4	82	20	60	48	30	28	15	31	8
906	hsa-mir-4540	0	0	0	0	0	0	0	0	0	0	0	0	0	0	0	0	0	0	0	0	0	0	0	0	0	0	0	0	0	0	0	0	0	0	0	0	0	0	0	0	0	0	0	0	0	0	0	0
907	hsa-mir-455	1623	315	430	784	3283	311	1022	472	1151	469	376	763	571	4043	204	371	411	496	337	101	744	216	359	533	2724	149	72	91	407	422	1641	296	212	1309	133	675	101	528	153	3109	1223	1373	1474	385	265	250	1061	155
908	hsa-mir-4632	0	0	0	1	0	0	0	0	0	0	0	1	0	0	0	0	0	0	0	0	1	0	0	0	0	0	0	0	0	0	0	1	0	2	0	0	0	0	0	4	0	0	0	0	0	0	0	0
909	hsa-mir-4633	0	0	0	0	0	0	0	0	0	0	0	0	0	0	0	0	0	0	0	0	0	0	0	0	0	0	0	0	0	0	0	0	0	0	0	0	0	0	0	0	0	0	0	0	0	0	0	0
910	hsa-mir-4634	0	0	0	0	0	0	0	0	1	0	0	0	0	0	0	0	0	0	0	0	0	0	0	0	0	0	0	0	0	0	0	0	0	0	1	0	0	0	0	0	0	0	0	0	0	0	0	0
911	hsa-mir-4635	0	0	0	0	0	0	0	0	0	0	0	0	0	0	0	0	0	0	0	0	0	0	0	0	0	0	0	0	0	0	0	0	0	0	0	0	0	0	0	0	0	0	0	0	0	0	0	0
912	hsa-mir-4636	4	1	1	1	1	2	1	1	3	0	0	0	0	10	1	0	0	0	0	0	3	0	1	2	0	0	1	0	0	2	1	1	0	2	0	5	0	0	1	29	1	0	0	0	0	0	1	0
913	hsa-mir-4637	0	0	0	0	0	0	0	0	0	0	0	0	0	0	0	0	0	0	0	0	0	0	0	0	0	0	0	0	0	0	0	0	0	0	0	0	0	0	0	0	0	0	0	0	0	0	0	0
914	hsa-mir-4638	1	0	4	1	4	4	4	2	4	4	4	7	5	8	5	0	3	3	2	0	2	9	1	10	7	2	0	2	2	2	2	2	0	5	5	8	0	3	0	5	2	5	4	10	2	2	4	1
915	hsa-mir-4639	1	1	1	0	1	1	0	0	0	0	0	0	0	0	1	0	0	0	0	0	0	2	0	1	0	0	0	0	0	0	0	0	0	1	0	2	0	1	0	0	1	0	0	0	1	0	0	0
916	hsa-mir-4640	0	1	0	0	0	0	2	1	2	0	0	0	3	0	0	2	0	1	0	0	0	4	0	1	3	0	0	0	0	1	1	2	1	2	0	3	0	0	3	0	1	0	3	1	0	0	3	0
917	hsa-mir-4641	0	0	0	0	0	0	0	0	0	0	0	0	0	0	0	0	0	0	0	0	0	0	0	0	0	0	0	0	0	0	0	0	0	0	0	2	0	0	0	0	0	0	0	0	1	0	0	0
918	hsa-mir-4642	0	0	0	0	0	0	0	0	0	0	0	0	0	0	0	0	0	0	0	0	0	0	0	0	0	0	0	0	0	0	0	0	0	0	0	0	0	0	0	0	0	0	0	0	0	0	0	0
919	hsa-mir-4643	0	0	0	0	0	0	0	0	0	0	0	0	0	0	0	1	0	0	0	0	0	0	0	0	0	0	0	0	0	0	0	0	0	0	0	0	0	0	0	0	0	0	0	0	0	0	0	0
920	hsa-mir-4644	0	0	0	0	0	0	0	0	0	0	1	0	0	0	0	0	0	0	0	0	0	0	0	0	0	0	0	0	0	0	0	0	0	0	0	0	0	0	0	0	0	0	0	0	0	0	0	0
921	hsa-mir-4645	1	1	0	0	2	2	3	2	2	2	0	1	1	1	0	0	3	0	0	1	2	0	2	2	0	1	0	0	2	0	1	0	0	2	0	1	0	1	0	1	3	2	0	0	0	1	0	0
922	hsa-mir-4646	0	0	0	0	0	0	0	1	0	0	0	0	0	0	0	0	0	0	0	0	0	0	0	0	0	0	0	0	0	0	0	0	1	0	0	0	0	0	0	0	0	0	0	0	0	0	0	0
923	hsa-mir-4647	0	1	0	0	1	0	0	0	0	0	0	0	0	0	0	0	0	0	2	0	0	0	0	0	0	0	0	0	1	0	0	0	0	2	0	1	0	0	0	1	0	0	0	0	0	0	2	0
924	hsa-mir-4648	0	1	0	0	1	0	0	0	0	0	0	0	0	0	0	0	0	0	0	0	1	1	0	0	0	0	1	0	1	0	0	1	0	0	0	0	0	0	0	0	0	0	0	0	1	0	1	0
925	hsa-mir-4649	0	1	0	1	0	0	4	2	0	0	1	2	0	4	0	0	0	0	0	1	0	0	0	0	0	0	0	0	3	0	1	1	1	1	1	5	0	1	0	5	1	3	1	0	0	1	5	0
926	hsa-mir-4650-1	0	0	0	0	0	0	0	0	0	0	0	0	0	0	0	0	0	0	0	0	0	0	0	0	0	0	0	0	0	0	0	0	0	0	0	0	0	0	0	0	0	0	0	0	0	0	0	0
927	hsa-mir-4650-2	0	0	0	0	0	0	0	0	0	0	0	0	0	0	0	0	0	0	0	0	0	0	0	0	0	0	0	0	0	0	0	0	0	0	0	0	0	0	0	0	0	0	0	0	0	0	0	0
928	hsa-mir-4651	0	0	1	0	0	2	0	0	0	0	0	0	0	0	0	0	0	0	0	0	0	0	0	0	0	0	0	0	0	0	0	0	0	0	0	0	0	0	0	0	1	0	0	0	0	0	0	0
929	hsa-mir-4652	0	0	0	0	0	0	0	0	0	0	0	0	0	0	0	0	0	0	0	1	0	0	0	0	3	0	0	0	0	0	0	0	0	0	0	0	7	0	0	0	0	11	0	0	0	0	7	0
930	hsa-mir-4653	0	0	0	0	0	0	0	0	0	0	0	0	0	0	0	0	0	0	0	0	0	0	0	0	1	0	0	0	0	0	0	0	0	0	0	0	0	0	0	0	0	0	0	1	0	0	1	0
931	hsa-mir-4654	1	0	1	0	1	1	0	0	2	0	1	0	0	1	1	0	0	0	0	0	1	0	0	0	0	0	0	0	0	0	0	3	0	1	3	0	0	0	0	0	0	0	2	0	0	0	0	1
932	hsa-mir-4655	0	0	0	0	0	0	0	0	0	0	0	0	0	0	0	0	0	0	0	0	0	0	0	0	0	0	0	0	0	0	0	0	0	0	0	0	0	0	0	0	0	1	0	0	0	0	0	0
933	hsa-mir-4656	0	0	0	0	0	0	0	0	0	0	0	0	0	0	0	0	0	0	0	0	0	0	0	0	0	0	0	0	0	0	0	0	0	0	0	0	0	0	0	0	0	0	0	0	0	0	0	0
934	hsa-mir-4657	0	0	0	0	0	0	0	0	1	0	0	0	2	0	1	0	0	1	0	0	0	0	0	0	0	0	0	0	0	0	0	0	0	2	0	0	0	0	0	0	0	1	1	0	0	0	1	0
935	hsa-mir-4658	0	0	0	0	7	1	0	0	1	0	0	3	0	0	0	0	0	0	0	0	1	1	0	1	0	1	0	0	1	0	0	1	0	2	0	0	3	0	0	0	1	1	0	2	1	0	2	0
936	hsa-mir-4659a	0	0	0	0	0	0	0	0	0	0	0	0	0	0	0	0	0	0	0	0	0	0	0	0	0	0	0	0	1	0	0	0	0	0	0	1	0	0	0	0	0	0	0	1	0	0	1	0
937	hsa-mir-4659b	0	0	0	0	0	0	0	0	0	0	0	0	0	0	0	0	0	0	0	0	0	0	0	0	0	0	0	0	1	0	0	0	0	0	0	0	0	0	0	0	0	0	0	0	0	0	0	0
938	hsa-mir-466	0	0	0	0	0	0	0	0	0	0	0	0	2	0	0	0	0	0	0	0	0	0	0	0	1	0	1	0	0	1	0	1	0	0	0	1	0	0	0	0	0	1	0	0	0	1	0	0
939	hsa-mir-4660	0	1	1	3	3	3	0	3	3	3	4	1	2	1	1	8	1	1	0	2	1	1	1	0	1	0	3	0	2	0	2	3	0	2	1	4	1	1	2	11	0	4	1	2	1	0	3	2
940	hsa-mir-4661	10	14	1	3	21	5	1	2	19	11	3	3	4	11	4	1	0	2	4	8	3	10	4	7	4	13	28	3	65	2	10	22	0	6	14	29	8	8	13	31	3	30	3	11	8	9	8	1
941	hsa-mir-4662a	48	103	15	97	30	68	5	36	98	58	114	31	177	44	21	9	12	62	34	30	42	3	38	77	41	608	83	15	52	12	76	131	10	46	674	458	104	74	65	1899	4	72	31	22	15	10	107	29
942	hsa-mir-4662b	1	1	0	0	0	0	0	0	0	0	0	0	0	0	0	0	0	0	0	0	0	0	0	0	0	1	0	0	0	0	0	1	0	0	0	0	0	0	0	5	0	1	0	0	0	1	1	1
943	hsa-mir-4663	0	0	0	0	0	0	0	0	0	0	0	0	0	0	0	0	0	0	0	0	0	0	0	0	0	0	0	0	0	0	0	0	0	0	0	0	0	0	0	0	0	0	0	0	0	0	0	0
944	hsa-mir-4664	1	0	3	0	17	1	0	0	1	0	1	6	0	0	0	0	0	0	0	0	0	0	0	6	2	1	5	0	0	5	2	0	0	2	2	11	10	0	0	0	0	1	1	7	0	0	4	0
945	hsa-mir-4665	1	0	0	0	0	0	1	1	1	0	0	0	0	1	0	0	0	0	0	0	1	0	0	4	0	0	0	0	3	1	1	3	0	3	0	3	0	1	0	2	0	1	0	3	0	0	1	0
946	hsa-mir-4666a	0	0	0	0	0	1	0	1	0	0	0	0	0	0	0	0	0	0	0	1	1	0	0	0	0	0	0	0	1	0	1	0	1	1	0	0	0	0	0	0	0	0	1	0	0	0	0	0
947	hsa-mir-4666b	0	0	0	0	0	0	0	0	0	0	0	0	0	0	0	0	0	0	0	0	0	0	0	0	0	0	0	0	0	0	0	0	0	0	0	0	0	0	0	0	0	0	0	0	0	0	0	1
948	hsa-mir-4667	0	0	0	0	0	0	0	1	0	0	0	0	0	0	0	0	0	0	0	0	1	0	0	1	0	0	1	0	0	0	0	0	0	0	0	0	0	0	0	0	0	1	0	0	0	0	0	0
949	hsa-mir-4668	15	6	13	4	5	12	8	17	79	12	16	41	12	13	4	11	3	13	4	2	5	31	3	9	16	37	16	32	16	71	29	18	4	5	3	45	12	4	0	3	6	5	18	12	14	5	10	3
950	hsa-mir-4669	0	0	0	0	0	0	1	0	0	0	0	0	0	0	0	0	0	0	0	0	0	0	0	2	0	0	0	0	0	0	0	0	0	1	0	0	0	0	0	0	0	0	0	0	0	0	3	0
951	hsa-mir-4670	0	0	0	0	0	0	0	0	0	0	0	0	0	1	0	1	0	0	0	0	0	0	0	1	0	0	0	0	0	0	0	1	0	1	0	0	0	0	0	0	0	0	0	0	0	0	0	0
952	hsa-mir-4671	0	0	0	0	2	0	0	0	0	0	0	0	0	0	0	0	0	0	0	0	0	0	0	0	0	0	0	0	0	0	0	0	0	0	0	1	0	0	0	0	0	0	0	0	0	0	0	0
953	hsa-mir-4672	0	0	0	0	0	0	0	0	0	0	0	0	0	0	0	0	0	0	0	0	0	0	0	0	0	0	0	0	0	0	0	0	0	0	0	0	1	0	0	0	0	0	1	0	0	0	0	0
954	hsa-mir-4673	0	0	0	0	1	1	0	0	0	0	0	0	0	0	0	0	0	0	0	0	0	0	0	0	0	0	0	0	0	0	0	0	0	0	0	0	0	0	0	0	0	0	0	0	0	0	0	0
955	hsa-mir-4674	0	0	0	0	3	0	0	0	0	0	0	1	1	0	0	0	0	0	0	0	0	0	0	1	1	0	0	0	0	0	0	0	0	2	1	1	0	0	0	0	1	2	1	0	0	0	1	0
956	hsa-mir-4675	0	0	0	0	0	0	0	0	0	0	0	11	0	0	0	3	0	0	0	0	0	0	0	0	1	3	0	0	0	0	0	2	0	0	4	0	3	0	5	0	0	0	6	0	0	0	1	0
957	hsa-mir-4676	0	1	1	2	0	0	0	0	4	0	0	0	0	3	0	0	0	0	0	1	0	1	0	0	0	1	2	0	1	0	1	2	0	2	0	0	0	0	0	1	0	0	1	0	0	1	0	1
958	hsa-mir-4677	19	45	6	22	51	18	28	16	127	22	40	13	38	63	13	10	18	20	24	8	16	23	8	44	16	16	25	13	42	24	46	109	9	56	26	53	14	20	7	111	32	40	50	35	16	11	48	11
959	hsa-mir-4678	0	0	0	0	0	0	0	0	0	0	0	0	0	0	0	0	0	0	0	0	0	0	0	0	0	0	0	0	0	0	0	1	0	0	0	0	0	1	0	0	0	0	0	0	0	0	1	0
960	hsa-mir-4679-1	0	0	0	0	0	0	0	0	0	0	0	0	0	0	0	0	0	0	0	0	0	0	0	0	0	0	0	0	0	0	0	0	0	0	0	0	0	0	0	0	0	0	0	0	0	0	0	0
961	hsa-mir-4679-2	0	0	0	2	0	0	0	0	0	0	0	0	0	1	0	0	0	0	0	0	0	0	0	0	0	0	0	0	0	0	0	0	0	0	0	0	0	0	0	0	0	0	0	0	0	0	0	0
962	hsa-mir-4680	0	0	0	0	0	0	1	2	3	2	4	0	0	0	0	1	0	0	0	0	1	0	0	1	0	1	3	0	2	2	3	4	2	1	1	0	1	1	0	0	0	1	2	1	0	0	1	0
963	hsa-mir-4681	0	0	0	0	0	0	0	0	0	0	0	0	0	0	0	0	0	0	0	0	0	0	0	0	0	0	0	0	0	0	0	0	0	0	0	0	0	0	0	0	0	0	0	0	0	0	0	0
964	hsa-mir-4682	0	0	0	0	0	0	0	0	0	0	0	0	0	0	0	0	0	0	0	0	0	0	0	0	0	0	0	0	0	0	0	0	0	0	0	0	0	0	0	0	0	0	0	0	0	0	0	0
965	hsa-mir-4683	0	1	1	0	3	0	1	0	6	0	0	0	2	1	0	0	0	0	0	0	0	0	0	1	0	0	1	1	0	0	3	1	1	0	0	0	0	0	0	0	0	1	0	0	0	0	0	1
966	hsa-mir-4684	0	0	0	0	0	1	0	0	0	0	0	0	0	0	0	0	0	0	0	0	0	0	0	0	1	0	0	0	0	0	0	0	0	0	0	0	0	0	0	0	0	2	0	0	0	0	0	0
967	hsa-mir-4685	0	0	0	2	0	0	3	0	1	0	1	1	0	3	0	0	1	0	1	0	0	0	1	0	0	1	0	0	1	0	0	0	1	0	0	1	0	0	0	1	0	1	0	0	0	0	2	1
968	hsa-mir-4686	0	0	0	0	0	0	0	0	0	0	0	0	0	0	0	0	0	0	0	0	0	0	0	0	0	0	0	0	0	0	0	0	0	0	0	0	0	0	0	0	0	0	0	1	0	0	0	0
969	hsa-mir-4687	0	1	0	0	0	0	0	0	1	0	0	0	0	1	0	1	0	0	0	0	0	0	0	0	0	0	0	0	1	0	1	2	0	0	0	0	0	0	0	1	0	2	0	0	0	0	0	0
970	hsa-mir-4688	0	0	0	0	0	0	0	0	0	0	0	0	0	1	0	0	0	0	0	0	0	0	0	0	0	0	0	0	0	0	0	0	0	0	0	0	0	0	0	0	0	0	0	0	0	0	0	0
971	hsa-mir-4689	0	0	0	0	0	0	0	0	0	0	0	0	0	0	0	0	0	0	0	0	0	0	0	0	0	0	0	0	0	0	0	0	0	0	0	0	0	0	0	0	0	0	0	0	0	0	0	0
972	hsa-mir-4690	0	1	0	1	0	1	0	0	1	0	1	0	0	0	0	0	0	0	0	0	1	1	0	0	0	0	0	0	0	0	0	0	1	1	1	0	1	0	0	2	0	0	0	0	0	0	1	0
973	hsa-mir-4691	0	0	0	0	1	0	0	0	0	0	0	0	0	0	0	0	0	0	0	0	0	0	0	1	0	0	0	0	0	0	0	2	0	1	0	0	1	0	0	0	0	1	0	0	0	0	1	0
974	hsa-mir-4692	0	0	1	0	0	0	0	0	0	0	0	0	0	0	0	0	0	0	0	0	0	0	0	0	0	0	0	0	0	0	0	0	0	0	0	0	0	0	0	0	0	0	0	0	0	0	0	0
975	hsa-mir-4693	0	0	0	0	0	0	0	0	0	0	0	0	0	0	0	0	0	0	0	0	0	0	0	0	0	0	0	0	0	0	0	0	0	0	0	0	0	0	0	0	0	0	0	0	0	0	0	0
976	hsa-mir-4694	0	0	0	0	0	0	0	0	0	0	0	0	0	0	0	0	1	0	0	0	0	0	1	2	0	0	0	0	0	0	0	0	0	0	0	0	0	0	0	0	0	0	0	0	0	0	0	0
977	hsa-mir-4695	0	0	0	0	0	0	0	0	0	0	0	0	0	0	1	0	0	1	0	0	0	0	0	0	0	0	0	0	0	0	0	0	0	0	0	0	0	0	0	0	0	0	0	0	0	0	0	0
978	hsa-mir-4696	0	0	0	0	0	0	0	0	0	0	0	0	0	0	0	0	0	0	0	0	0	0	0	0	0	0	0	0	0	0	0	0	0	0	0	0	0	0	0	0	1	0	0	0	0	0	0	0
979	hsa-mir-4697	0	0	0	0	0	0	0	0	0	0	0	9	0	0	0	0	0	0	0	0	0	0	0	0	0	0	1	0	0	0	0	0	0	0	0	0	0	0	0	0	0	0	0	0	0	0	0	0
980	hsa-mir-4698	0	0	0	0	0	0	1	0	0	0	0	0	0	0	0	0	0	0	0	0	0	0	0	0	0	0	0	0	0	0	0	0	0	0	0	0	0	0	0	0	0	0	0	0	0	0	0	0
981	hsa-mir-4699	0	0	0	0	0	0	0	0	0	0	0	0	0	0	0	0	0	0	1	0	0	0	0	0	0	0	2	0	0	0	0	0	0	0	0	0	0	0	0	0	0	0	0	0	0	0	0	0
982	hsa-mir-4700	0	0	0	0	0	0	0	0	0	1	1	1	2	1	0	0	0	1	0	0	0	0	0	0	0	0	0	0	0	0	0	0	0	1	0	0	2	0	0	0	0	0	5	0	1	0	2	0
983	hsa-mir-4701	0	1	0	0	0	0	1	2	0	0	1	0	0	0	0	0	0	0	0	0	0	1	1	0	0	0	1	0	0	0	0	0	1	0	0	0	0	0	0	0	0	0	0	0	0	0	0	0
984	hsa-mir-4703	0	0	0	0	0	0	0	0	0	0	0	0	0	0	0	0	0	0	0	0	0	0	0	0	0	0	0	0	0	0	0	0	0	0	0	0	0	0	0	0	0	0	0	0	0	0	0	0
985	hsa-mir-4704	0	0	0	0	0	0	0	0	0	0	1	0	0	0	0	0	0	0	0	0	0	0	0	0	0	0	0	0	0	0	0	0	0	0	0	0	0	0	0	0	0	0	0	0	0	0	0	0
986	hsa-mir-4705	0	0	0	4	0	0	0	1	0	0	0	0	1	0	0	0	0	0	0	0	0	0	0	0	1	0	0	0	0	0	1	0	0	0	0	0	0	0	0	0	0	0	0	0	0	0	0	0
987	hsa-mir-4706	0	0	0	0	0	0	1	0	0	0	0	0	1	0	0	0	0	0	0	0	0	0	0	0	0	1	0	0	0	0	0	0	0	0	0	0	0	0	0	1	0	0	0	0	0	0	0	0
988	hsa-mir-4707	0	0	2	1	0	0	1	2	3	0	5	0	0	2	1	0	0	0	0	0	1	0	1	1	0	1	1	0	0	0	0	6	0	0	0	3	0	1	0	0	1	1	2	0	0	1	1	0
989	hsa-mir-4708	1	0	0	0	0	0	0	0	0	0	0	0	0	0	0	0	0	0	0	0	0	0	0	0	0	0	0	0	0	0	0	0	0	0	0	0	0	0	0	0	0	0	0	0	0	0	0	0
990	hsa-mir-4709	1	5	1	10	3	2	3	2	1	2	6	9	1	4	0	2	1	0	2	3	3	0	2	0	1	0	3	1	5	0	2	6	2	2	10	4	2	4	4	2	5	2	2	2	7	2	3	3
991	hsa-mir-4710	1	0	0	0	0	0	1	0	3	0	0	1	0	0	0	0	0	0	0	0	1	1	0	3	1	0	0	0	0	1	0	0	0	1	0	0	0	0	0	0	0	0	0	0	0	0	0	1
992	hsa-mir-4711	0	0	0	0	0	1	0	0	0	0	0	0	0	0	0	0	0	0	0	0	0	0	0	0	0	0	0	0	0	0	0	0	0	0	0	0	1	0	0	0	0	0	0	0	0	0	0	0
993	hsa-mir-4712	0	0	0	0	0	0	0	0	0	0	0	0	0	1	0	0	0	0	0	0	0	0	0	0	0	0	0	0	1	1	0	0	0	0	0	0	0	0	0	0	0	0	0	0	0	0	0	0
994	hsa-mir-4713	0	0	0	0	0	0	0	0	0	0	0	0	0	0	0	0	0	0	0	0	0	0	0	0	0	0	3	0	0	0	0	0	0	0	0	1	0	0	0	0	0	0	0	1	0	0	0	0
995	hsa-mir-4714	1	0	0	0	0	4	4	1	7	0	1	2	3	0	0	0	0	0	0	0	1	3	0	1	1	2	2	2	1	2	2	1	0	5	0	5	0	0	1	1	0	6	1	2	1	0	0	1
996	hsa-mir-4715	0	0	0	0	0	0	0	0	0	0	0	0	0	0	0	0	0	0	0	0	0	0	0	0	0	0	0	0	0	0	0	0	0	0	0	0	0	1	0	0	0	0	0	0	0	0	0	0
997	hsa-mir-4716	0	1	0	0	0	0	0	0	0	1	0	0	1	0	0	0	0	0	0	0	0	0	0	0	1	0	0	0	0	0	0	0	0	0	0	0	0	0	0	0	0	0	1	0	0	0	0	0
998	hsa-mir-4717	0	1	0	0	0	0	0	0	0	1	0	0	1	0	0	0	0	0	0	0	1	0	0	0	0	0	0	0	0	0	1	0	1	0	0	0	0	0	0	0	1	1	0	0	0	0	1	0
999	hsa-mir-4718	0	0	0	0	1	0	0	0	0	0	0	0	0	0	0	0	0	0	0	0	0	0	0	0	0	0	0	0	0	0	0	0	0	0	0	0	0	0	0	0	0	0	0	0	0	0	0	0
1000	hsa-mir-4719	0	0	0	0	0	0	0	0	0	0	0	0	0	0	0	0	0	0	0	0	0	0	0	0	0	0	0	0	0	0	0	0	0	0	0	0	0	0	0	0	0	0	0	0	0	0	0	0
1001	hsa-mir-4720	0	0	0	0	0	0	0	0	0	0	0	0	0	0	0	0	0	0	0	0	0	0	0	0	0	0	0	0	0	0	0	0	0	0	0	0	0	0	0	0	0	0	0	0	0	0	0	0
1002	hsa-mir-4721	0	0	0	0	0	0	0	0	0	0	0	0	0	0	0	0	0	0	0	0	0	0	0	0	0	0	0	0	0	0	0	0	0	0	0	0	0	0	0	0	0	0	0	0	0	0	0	0
1003	hsa-mir-4722	0	0	0	0	0	0	0	0	0	0	0	0	0	0	0	0	0	0	0	0	0	0	0	0	0	0	0	0	0	0	0	0	0	0	0	0	0	0	0	1	0	0	0	0	0	0	0	0
1004	hsa-mir-4723	0	0	0	0	1	0	0	0	0	0	0	0	0	0	0	0	0	0	0	0	0	1	0	0	0	0	0	0	0	0	0	0	0	1	0	0	0	0	0	0	0	0	1	1	0	0	0	0
1005	hsa-mir-4724	0	1	2	0	24	1	4	0	4	8	2	36	3	4	0	2	6	2	1	0	0	9	2	7	0	0	3	3	0	7	3	13	7	2	1	0	11	4	0	0	1	2	5	16	7	0	1	0
1006	hsa-mir-4725	0	1	2	0	0	0	1	0	0	0	0	0	0	0	0	0	0	0	0	0	0	1	0	0	0	0	1	0	0	0	0	0	0	0	1	0	0	0	0	0	0	1	0	1	0	0	2	0
1007	hsa-mir-4726	0	0	0	0	4	0	0	1	0	0	0	1	0	0	0	0	0	0	2	2	0	1	0	0	0	0	4	1	1	1	0	1	2	3	4	4	3	0	0	0	0	12	1	0	0	0	2	1
1008	hsa-mir-4727	0	0	0	0	0	0	2	0	1	1	2	2	1	1	0	0	1	0	1	0	0	1	0	0	0	0	0	0	0	0	1	0	0	0	2	1	0	0	1	2	0	3	0	1	0	0	0	0
1009	hsa-mir-4728	2	3	8	9	3	2	10	3	11	38	12	9	5	6	4	1	2	4	0	3	4	7	6	1	1	2	3	0	2	2	3	10	7	5	4	12	1	2	2	1	2	32	7	85	0	1	14	1
1010	hsa-mir-4729	0	0	0	0	0	0	0	0	0	0	0	0	0	0	0	0	0	0	0	0	0	0	0	1	0	0	0	0	0	0	0	0	0	0	0	0	0	0	0	0	0	0	0	0	0	0	0	0
1011	hsa-mir-4730	0	0	0	0	0	0	0	0	0	0	0	1	0	0	0	0	0	0	0	0	0	1	0	0	0	0	0	0	0	0	0	0	0	0	0	0	0	0	0	0	0	0	0	0	0	0	0	0
1012	hsa-mir-4731	0	0	0	1	0	0	1	0	0	0	1	0	0	0	0	0	0	0	1	0	0	0	0	0	0	0	0	0	0	0	0	0	0	0	0	0	0	0	0	0	0	0	0	0	0	0	0	0
1013	hsa-mir-4732	0	2	1	2	0	0	0	0	0	0	0	0	0	0	0	0	0	0	0	0	0	0	0	0	0	0	0	0	0	1	0	0	0	2	0	0	0	0	0	0	1	1	0	0	1	0	0	1
1014	hsa-mir-4733	0	0	0	0	1	0	0	1	3	1	0	1	2	0	0	0	0	0	0	0	0	0	0	1	0	0	0	0	0	0	0	0	0	0	0	0	0	0	0	0	0	0	0	0	1	1	1	1
1015	hsa-mir-4734	0	0	0	0	0	0	0	0	0	0	0	0	0	0	0	0	0	0	0	0	0	0	0	0	0	0	0	0	0	0	0	0	0	0	2	0	0	0	0	0	0	0	0	0	0	0	0	0
1016	hsa-mir-4735	0	0	0	0	0	0	0	0	1	0	0	0	1	3	0	0	1	0	0	0	0	0	0	0	0	0	0	0	0	0	0	0	1	0	0	0	0	0	0	0	0	0	0	1	0	0	0	0
1017	hsa-mir-4736	0	0	0	0	0	0	0	0	0	2	0	0	0	0	0	0	0	0	0	0	0	0	1	1	0	0	1	0	0	0	1	2	0	0	0	0	1	1	0	0	0	0	0	0	0	0	0	0
1018	hsa-mir-4737	0	0	0	0	0	0	0	0	0	0	0	0	0	0	0	0	0	0	0	0	0	0	0	0	0	0	0	0	0	0	0	0	0	0	0	0	0	0	0	0	0	0	0	0	0	0	0	0
1019	hsa-mir-4738	0	0	0	0	0	1	0	1	4	0	1	0	0	0	0	0	0	0	1	0	0	0	4	2	2	0	1	1	0	1	0	0	0	4	0	2	2	0	2	0	1	1	0	0	0	0	1	0
1020	hsa-mir-4739	0	1	0	0	0	0	0	0	0	0	0	0	0	0	0	0	0	0	0	0	0	0	0	0	0	0	0	0	0	0	0	0	0	0	0	0	0	0	0	0	0	0	0	0	0	0	0	0
1021	hsa-mir-4740	0	0	0	1	0	0	0	0	1	0	0	0	0	3	0	0	0	0	0	0	0	0	0	0	0	0	0	0	0	1	0	0	1	0	1	0	0	0	0	3	0	1	0	0	0	0	0	0
1022	hsa-mir-4741	1	0	0	0	0	0	1	1	0	0	0	0	0	0	0	0	0	1	1	0	0	0	1	0	7	0	1	0	0	0	0	0	1	1	0	1	0	1	1	1	0	0	2	0	1	0	0	0
1023	hsa-mir-4742	1	2	4	5	9	2	1	3	8	2	3	7	2	4	1	0	1	6	1	2	1	4	0	1	2	5	1	0	2	0	4	1	1	8	3	5	2	0	0	4	0	3	9	2	0	0	8	1
1024	hsa-mir-4743	0	0	0	0	2	0	0	0	0	0	0	0	0	0	0	0	0	0	0	0	0	0	0	0	0	0	0	0	1	0	0	0	0	1	0	0	0	0	1	0	0	1	0	0	0	0	0	0
1025	hsa-mir-4744	0	0	0	1	0	0	0	0	0	0	0	0	0	0	0	0	0	0	0	0	0	0	0	0	0	0	1	0	0	0	0	0	0	0	0	0	0	0	0	0	0	0	0	0	0	0	1	0
1026	hsa-mir-4745	0	0	7	0	4	0	2	0	0	0	1	2	0	0	0	0	1	0	0	0	0	0	0	0	1	2	0	0	3	0	0	0	0	0	0	0	0	0	0	0	0	0	1	0	0	0	1	0
1027	hsa-mir-4746	0	24	6	4	20	2	4	2	11	1	3	4	4	30	2	4	3	1	3	2	7	7	0	6	13	3	12	2	7	1	17	63	6	11	29	9	3	4	9	44	12	4	21	4	1	3	25	1
1028	hsa-mir-4747	0	0	0	0	0	0	0	0	0	0	0	0	0	0	0	0	0	0	0	0	0	0	0	0	0	0	0	0	0	0	0	0	0	0	0	0	0	0	0	0	0	0	0	0	0	0	0	0
1029	hsa-mir-4748	0	0	0	0	0	0	0	0	0	0	0	0	0	0	0	0	0	1	0	0	0	0	0	0	0	0	0	0	0	0	0	0	0	0	0	0	0	0	0	0	0	0	0	0	0	0	0	0
1030	hsa-mir-4749	0	0	0	1	0	0	0	0	0	0	1	1	0	0	0	0	1	0	1	0	0	0	1	0	0	1	0	0	1	0	1	0	0	0	0	1	3	0	0	1	0	0	0	0	0	0	1	0
1031	hsa-mir-4750	0	0	1	0	0	0	0	0	0	0	0	0	0	0	0	0	0	0	0	0	0	0	0	0	0	0	0	0	0	1	0	0	0	0	0	1	0	0	0	0	0	0	0	0	0	0	0	0
1032	hsa-mir-4751	0	0	0	0	0	0	0	0	0	0	0	0	0	0	0	0	0	0	0	0	0	1	0	0	0	0	0	0	0	0	0	0	0	1	0	0	0	0	0	0	0	0	0	0	0	0	0	0
1033	hsa-mir-4752	0	0	0	0	0	0	0	0	0	0	0	0	0	0	0	0	0	0	0	0	0	0	0	0	0	0	0	0	0	0	0	0	0	0	0	0	0	0	0	0	0	0	0	0	0	0	0	0
1034	hsa-mir-4753	0	1	0	2	1	1	1	0	0	0	1	0	1	1	1	0	1	0	0	0	0	0	0	0	1	1	1	0	0	1	0	1	0	0	0	0	1	0	0	0	0	0	1	0	0	0	0	0
1035	hsa-mir-4754	0	0	0	1	0	0	0	0	0	0	0	1	1	1	0	0	1	1	0	0	0	2	0	0	0	0	0	0	2	0	0	0	0	3	0	1	0	0	0	0	0	1	0	1	0	0	2	0
1036	hsa-mir-4755	1	2	0	0	0	0	0	0	3	0	1	1	0	0	0	0	1	0	0	0	0	1	1	0	2	0	1	0	0	0	0	1	0	0	0	0	1	0	0	0	0	0	0	0	0	0	0	0
1037	hsa-mir-4756	4	0	0	0	0	0	0	0	2	0	0	1	0	0	0	0	0	0	0	0	0	0	0	0	0	0	0	0	0	6	0	2	0	0	0	0	0	0	0	0	0	0	16	2	0	0	0	0
1038	hsa-mir-4757	0	0	0	1	0	0	0	0	2	1	0	0	0	0	0	0	0	0	0	0	1	0	0	1	0	0	0	0	0	0	0	0	0	0	0	0	0	0	0	0	0	0	0	0	0	0	0	0
1039	hsa-mir-4758	0	0	3	0	0	1	1	0	2	0	0	0	0	2	0	1	0	0	0	0	0	3	1	1	1	0	0	0	1	0	0	2	0	3	2	3	0	1	0	0	0	6	1	0	0	0	1	0
1040	hsa-mir-4759	0	0	0	0	0	0	0	0	0	0	0	0	0	0	0	0	0	0	1	2	0	0	1	0	0	0	1	0	0	1	1	1	0	0	0	0	0	0	0	0	0	0	0	0	0	0	0	0
1041	hsa-mir-4760	0	0	0	0	0	0	0	0	0	0	0	0	0	0	0	0	0	0	0	0	0	0	0	0	0	0	0	0	0	0	0	0	0	0	0	0	0	0	0	0	0	0	0	0	0	0	0	0
1042	hsa-mir-4761	0	0	0	0	0	0	0	0	0	0	0	0	0	0	0	0	0	0	0	0	0	0	0	0	0	0	0	0	0	0	0	0	0	0	0	0	0	0	0	0	0	0	0	0	0	0	0	0
1043	hsa-mir-4762	0	1	0	1	1	0	1	1	5	1	1	0	0	2	0	0	0	1	0	0	0	0	0	0	0	0	1	0	3	2	0	0	0	1	1	0	0	2	0	4	1	1	0	1	2	0	2	0
1044	hsa-mir-4763	1	0	0	0	0	0	0	0	0	0	3	0	1	0	0	0	1	2	0	1	0	0	0	3	0	0	0	0	1	0	0	1	2	6	1	2	0	0	1	0	0	0	1	0	0	0	0	0
1045	hsa-mir-4764	0	0	0	0	0	0	0	0	0	0	0	0	0	0	0	0	0	0	0	0	0	0	0	0	0	0	0	0	0	0	0	0	0	0	0	0	0	0	0	0	0	0	0	0	0	0	0	0
1046	hsa-mir-4765	0	0	0	0	0	0	0	0	0	0	0	0	0	0	0	0	0	0	0	0	0	0	0	0	0	0	0	0	0	0	0	0	0	0	0	0	0	0	0	0	0	0	0	0	0	0	0	0
1047	hsa-mir-4766	0	2	0	0	2	2	0	1	5	2	2	0	0	1	1	0	0	1	0	0	1	1	0	0	0	0	0	3	6	1	0	1	1	1	0	5	2	0	0	4	1	0	1	2	0	1	3	1
1048	hsa-mir-4767	0	0	1	1	0	0	0	0	0	1	0	0	0	0	0	0	2	0	0	0	0	0	0	0	0	1	0	0	0	0	0	0	0	0	0	2	0	0	0	1	0	0	1	0	0	0	0	0
1049	hsa-mir-4768	0	1	0	1	0	1	0	0	0	1	0	0	0	1	0	0	0	0	0	0	0	0	0	0	1	0	0	0	0	0	0	0	0	0	1	0	0	0	0	0	1	2	0	0	0	0	0	0
1050	hsa-mir-4769	0	0	0	0	0	0	0	0	1	0	1	0	0	1	0	0	0	0	0	0	0	0	0	0	0	0	0	0	0	0	0	0	0	0	0	0	0	0	0	0	0	0	0	0	0	0	0	0
1051	hsa-mir-4770	0	0	0	0	0	0	0	0	0	0	0	0	0	0	0	0	1	0	0	0	0	0	0	0	0	0	0	1	0	0	1	0	0	0	0	0	0	0	0	0	0	0	0	0	0	0	0	0
1052	hsa-mir-4771-1	0	0	0	0	0	0	0	0	0	0	0	0	0	0	0	0	0	0	0	0	0	0	0	0	0	0	0	0	0	0	0	0	0	0	0	0	0	0	0	0	0	0	0	0	0	0	0	0
1053	hsa-mir-4771-2	1	0	0	1	1	0	0	0	0	1	0	0	0	0	0	0	0	0	1	0	0	0	0	0	0	0	1	0	0	0	0	2	0	2	0	1	1	0	0	0	0	0	0	0	0	0	0	0
1054	hsa-mir-4772	7	41	6	36	16	20	3	2	20	9	7	17	11	36	8	3	0	2	3	13	19	4	3	3	0	7	9	0	14	7	11	30	0	13	21	19	7	3	9	7	27	23	7	26	6	3	4	5
1055	hsa-mir-4773-1	0	0	0	0	0	0	0	0	0	0	0	0	0	0	0	0	0	0	0	0	0	0	0	0	0	0	0	0	0	0	0	0	0	0	0	0	0	0	0	0	0	0	0	0	0	0	0	0
1056	hsa-mir-4773-2	0	1	0	0	1	0	0	1	0	0	0	0	2	0	1	0	0	0	0	0	0	0	0	2	0	0	1	0	0	0	3	0	0	0	0	3	0	1	0	1	0	1	2	0	0	0	0	0
1057	hsa-mir-4774	0	0	0	0	1	0	0	0	1	0	0	0	0	0	0	0	0	0	0	0	0	0	0	0	0	0	0	0	0	0	0	0	0	0	0	0	0	0	0	0	0	0	0	0	0	0	0	0
1058	hsa-mir-4775	0	1	0	1	2	0	0	0	0	1	0	0	0	0	1	0	0	0	0	0	0	0	0	0	1	0	1	0	0	0	0	0	0	1	0	0	0	0	0	0	0	0	0	0	0	1	0	0
1059	hsa-mir-4776-1	0	0	0	0	0	0	0	0	0	0	0	0	0	0	0	0	0	0	0	0	0	0	0	0	0	0	0	0	0	0	0	0	0	0	0	0	0	0	0	0	0	0	0	0	0	0	0	0
1060	hsa-mir-4776-2	0	0	0	0	0	0	1	0	0	0	0	0	0	0	0	0	0	0	0	0	0	0	0	0	0	0	0	0	0	0	0	0	0	0	0	0	0	0	0	0	0	0	0	0	0	0	0	0
1061	hsa-mir-4777	1	0	0	1	1	1	2	2	4	1	0	0	1	0	0	0	4	0	1	0	0	0	0	0	0	1	2	1	1	1	0	2	1	3	3	0	0	0	1	1	4	3	4	0	1	0	3	1
1062	hsa-mir-4778	0	0	0	1	0	0	0	0	0	1	0	0	0	0	0	0	0	0	0	0	0	0	0	0	0	0	0	0	0	0	0	0	0	0	0	0	0	0	0	0	0	0	0	2	0	0	0	0
1063	hsa-mir-4779	0	0	0	0	0	0	0	0	1	0	0	0	0	0	1	0	0	0	0	0	0	0	0	0	0	0	0	0	0	0	0	0	0	0	0	0	0	0	0	0	0	0	0	0	0	0	0	0
1064	hsa-mir-4780	0	0	0	1	0	0	0	0	0	0	0	0	0	0	0	0	2	0	1	0	0	0	0	0	3	0	0	0	1	1	0	0	0	0	0	0	0	0	0	0	2	0	0	0	0	0	0	0
1065	hsa-mir-4781	0	4	0	1	0	1	0	0	4	2	5	3	1	1	1	0	0	1	0	0	0	0	0	0	0	0	1	1	0	0	0	2	0	6	7	1	0	0	0	2	1	0	3	0	1	0	0	0
1066	hsa-mir-4782	1	0	0	0	0	0	0	0	0	0	0	0	0	1	0	0	0	0	0	0	0	0	0	0	0	0	0	0	2	0	0	0	0	0	1	0	0	0	0	0	1	0	0	0	0	0	2	0
1067	hsa-mir-4783	0	0	0	0	0	0	0	1	0	0	0	0	0	0	0	0	0	0	0	0	0	0	0	0	0	0	0	0	0	0	0	0	0	0	0	0	0	0	0	0	1	0	0	0	0	0	0	0
1068	hsa-mir-4784	0	1	1	0	0	4	3	2	0	2	4	2	1	1	1	0	3	0	0	0	2	0	0	1	1	1	1	0	0	4	2	0	2	0	6	9	0	0	1	2	1	2	1	0	3	0	1	3
1069	hsa-mir-4785	0	0	0	2	0	0	0	0	0	0	0	0	0	0	0	0	0	0	0	0	0	0	1	0	1	0	0	0	0	1	0	0	0	0	0	0	0	0	0	0	0	0	0	0	0	0	0	0
1070	hsa-mir-4786	2	3	0	4	11	1	1	2	2	0	1	0	0	7	0	0	1	0	0	0	3	1	0	1	3	0	4	0	0	2	0	2	0	4	4	1	0	1	2	5	0	3	2	0	1	0	5	1
1071	hsa-mir-4787	0	1	2	4	5	0	4	1	4	0	0	3	2	3	0	0	0	1	2	0	0	0	0	1	4	0	2	0	1	1	2	0	0	1	0	3	1	0	0	1	1	0	3	0	0	0	1	0
1072	hsa-mir-4788	0	1	0	2	1	0	1	0	4	0	0	0	1	0	0	0	0	0	0	0	1	1	0	0	0	0	0	1	2	0	0	1	0	0	4	1	0	0	0	2	2	3	1	0	0	0	1	0
1073	hsa-mir-4789	0	0	0	1	1	0	0	0	0	0	0	0	0	1	0	0	2	0	0	0	0	0	0	2	0	0	0	0	2	0	0	0	0	0	0	0	0	0	0	0	0	0	0	0	1	0	0	0
1074	hsa-mir-4790	1	0	0	0	0	0	0	0	5	0	1	1	0	1	0	0	1	1	0	0	1	0	0	0	0	0	0	0	0	1	0	2	0	0	2	0	0	0	0	0	0	0	0	0	0	0	0	0
1075	hsa-mir-4791	0	0	1	0	2	3	1	0	0	0	0	0	0	0	0	0	2	0	0	2	0	0	0	1	2	2	1	0	2	3	0	0	0	5	2	3	2	1	0	1	0	4	3	1	2	0	1	0
1076	hsa-mir-4792	2	1	0	0	0	0	0	0	0	0	0	0	0	0	0	0	0	0	0	0	0	0	1	0	0	0	0	0	1	0	0	0	0	0	0	0	0	0	0	0	0	0	0	0	0	0	0	0
1077	hsa-mir-4793	0	1	0	0	0	0	0	0	0	0	0	0	0	0	0	0	0	0	0	0	0	0	0	0	0	0	0	0	0	0	0	0	0	0	0	0	1	0	0	0	0	0	0	0	0	0	0	0
1078	hsa-mir-4794	0	0	0	0	0	0	0	0	0	0	0	0	0	0	0	0	0	0	2	0	0	0	0	0	1	0	0	0	0	0	0	0	0	0	0	0	0	0	0	1	1	0	0	0	0	0	0	0
1079	hsa-mir-4795	0	0	0	0	0	0	0	0	1	1	1	0	1	0	0	0	0	0	0	0	0	0	0	0	0	0	0	1	0	0	0	0	0	0	0	1	0	0	0	1	0	0	0	0	1	0	1	0
1080	hsa-mir-4796	0	2	0	0	0	0	0	0	0	0	1	0	0	0	0	0	0	0	1	0	0	0	1	0	0	0	0	0	1	0	0	0	0	0	2	2	0	0	0	3	0	1	0	0	0	1	0	0
1081	hsa-mir-4797	0	0	0	1	1	0	1	1	9	0	0	1	1	1	0	0	0	1	0	0	0	0	0	0	1	0	0	1	0	0	1	4	0	4	0	0	1	2	0	0	1	1	0	1	2	0	6	0
1082	hsa-mir-4798	0	0	0	0	0	0	0	0	0	0	0	0	0	0	0	0	0	0	0	0	0	0	1	0	0	0	0	0	0	0	0	0	0	0	0	1	0	0	0	0	1	0	0	0	0	0	0	0
1083	hsa-mir-4799	0	0	0	0	0	0	0	0	0	0	0	0	0	0	0	0	0	0	0	0	0	0	0	0	0	0	0	0	0	0	0	0	0	0	1	0	1	0	0	0	0	0	0	0	0	0	0	0
1084	hsa-mir-4800	1	0	0	2	0	0	1	2	0	0	1	2	0	0	0	0	0	0	0	1	0	0	1	1	0	0	0	0	0	0	1	3	0	1	0	0	0	1	1	0	0	0	0	1	0	0	2	0
1085	hsa-mir-4801	0	0	0	0	0	0	0	0	0	0	0	0	0	0	0	0	0	0	0	0	0	0	0	0	0	0	0	0	0	0	0	0	0	0	0	0	0	0	0	0	0	0	0	0	0	0	0	0
1086	hsa-mir-4802	0	0	1	1	2	0	2	0	6	0	0	0	0	0	0	0	0	0	0	0	0	1	0	0	2	0	0	0	2	0	0	4	1	1	0	2	0	0	0	0	0	2	1	0	0	0	0	0
1087	hsa-mir-4803	0	0	0	0	0	0	0	0	0	0	0	0	0	0	0	0	0	0	0	0	0	0	0	0	0	0	0	0	0	0	0	0	0	0	0	0	0	0	0	1	0	0	0	0	0	0	0	0
1088	hsa-mir-4804	1	0	0	0	0	0	0	0	2	0	0	0	0	0	0	0	0	0	0	1	0	1	0	0	0	0	0	0	0	0	0	0	0	0	0	0	0	0	0	0	0	0	0	0	0	0	0	0
1089	hsa-mir-483	7	17	36	118	3	20	19	6	71	12	11	4	16	5645	11	1	4	8	73	2	33	0	10	19	1	1	15	4	2	5	22	13	5	4	26	24	0	12	8	2309	2	4	12	11	1	4	8	9
1090	hsa-mir-484	74	225	277	279	427	87	390	168	154	136	249	473	458	466	59	75	379	208	67	79	200	223	72	247	557	221	124	124	181	115	611	146	120	484	302	787	157	78	117	678	124	184	216	222	49	77	204	101
1091	hsa-mir-485	1	45	17	32	7	6	20	23	8	19	11	8	21	422	1	7	9	21	21	7	15	3	5	21	4	2	10	9	4	3	20	17	13	6	32	36	7	6	2	21	1	28	7	2	3	6	19	13
1092	hsa-mir-486	34	463	20	1661	85	37	172	27	193	111	28	43	63	245	15	5	15	22	72	65	54	2	38	72	12	6	99	13	57	1085	36	508	49	232	157	66	27	21	299	140	51	297	86	42	84	73	154	42
1093	hsa-mir-486-2	0	0	0	1	0	0	0	0	0	0	0	0	0	1	0	0	0	0	0	0	0	0	0	0	0	0	0	0	0	2	0	3	0	0	0	0	1	0	0	0	0	0	0	0	0	0	0	0
1094	hsa-mir-487a	0	10	1	11	2	8	8	4	3	4	7	3	6	117	0	2	1	4	4	0	6	0	1	7	0	2	5	6	1	1	10	0	1	2	6	15	3	0	0	9	0	6	2	6	1	3	6	8
1095	hsa-mir-487b	6	42	7	79	7	15	30	15	6	19	15	5	3	346	2	3	5	6	11	4	26	1	8	11	4	3	18	23	9	9	37	16	7	5	31	34	4	10	10	22	0	22	7	7	9	10	11	2
1096	hsa-mir-488	0	3	0	8	2	2	0	1	0	2	0	2	0	14	0	0	0	0	0	0	0	0	1	0	6	0	1	0	1	0	1	1	0	0	0	0	0	0	1	1	0	3	1	0	0	0	0	0
1097	hsa-mir-489	1	1	0	21	1	1	2	1	1	3	1	1	1	7	0	2	0	0	0	0	0	0	1	0	1	3	0	1	0	0	5	0	0	1	0	13	3	2	0	2	0	1	0	1	0	4	9	0
1098	hsa-mir-490	0	0	0	0	0	0	0	0	0	0	0	0	0	0	0	0	0	0	0	0	0	0	0	0	0	0	0	0	0	0	0	0	0	0	0	0	0	0	0	14	0	2	0	0	0	0	0	0
1099	hsa-mir-491	7	5	6	32	18	5	14	22	54	9	12	19	12	12	0	8	6	18	3	6	11	18	2	18	18	5	6	3	27	11	16	19	13	12	15	37	8	4	1	20	14	2	8	8	2	2	10	12
1100	hsa-mir-492	0	0	0	1	0	0	0	0	0	0	0	0	0	0	0	0	0	0	0	0	0	0	0	0	0	0	0	0	0	1	0	0	1	0	0	0	0	0	0	0	0	1	0	0	0	0	0	0
1101	hsa-mir-493	5	97	7	39	26	29	83	56	33	84	52	30	69	751	6	36	17	42	51	43	58	11	14	44	8	9	36	63	27	23	111	35	31	22	136	96	20	30	5	54	5	64	19	34	18	18	69	32
1102	hsa-mir-494	2	13	2	15	0	4	3	6	4	5	1	1	8	62	2	7	0	4	3	0	5	0	4	2	0	0	11	7	1	2	12	5	3	0	18	13	1	3	0	10	2	0	3	4	2	5	2	3
1103	hsa-mir-495	4	78	9	56	13	30	12	23	22	30	20	10	25	450	5	16	7	18	10	5	24	9	21	8	4	5	20	23	17	6	45	14	26	12	29	42	9	16	3	35	2	20	9	12	8	9	47	17
1104	hsa-mir-496	2	20	2	31	5	8	26	3	2	15	13	3	8	150	0	3	1	1	12	10	24	0	11	6	2	1	1	5	4	1	11	3	0	2	15	17	5	10	3	19	2	17	9	1	4	8	2	2
1105	hsa-mir-497	32	172	28	545	75	92	39	79	172	81	106	82	282	183	17	68	104	67	51	47	65	6	42	90	40	47	125	57	63	36	175	106	26	109	69	178	24	35	36	56	71	103	67	53	21	44	41	20
1106	hsa-mir-498	0	0	0	0	0	0	0	0	0	0	0	0	0	1	0	0	0	0	0	0	0	0	0	0	0	0	0	0	0	0	0	0	0	0	0	3	0	0	0	1	0	0	0	0	0	0	0	0
1107	hsa-mir-4999	0	4	0	10	1	2	2	1	4	0	5	0	4	5	0	1	1	0	3	0	2	4	2	1	0	2	0	0	3	0	0	2	1	2	5	1	0	0	1	7	3	8	1	1	2	0	6	0
1108	hsa-mir-499a	3	3	0	2	1	3	2	2	9	1	0	0	1	3	0	0	0	0	1	2	0	1	1	0	4	3	4	0	0	3	3	3	0	0	0	3	0	2	0	1	1	2	0	0	2	0	1	0
1109	hsa-mir-499b	0	0	0	0	0	0	0	0	0	0	0	0	0	0	0	0	0	0	0	0	0	0	0	0	1	0	0	0	0	0	0	0	0	0	1	0	0	0	0	2	0	0	0	0	0	0	0	0
1110	hsa-mir-5000	5	8	2	12	1	6	4	4	9	4	13	2	8	9	0	0	3	2	7	4	4	6	4	6	1	0	17	4	7	12	8	13	1	1	13	11	3	10	9	28	5	14	0	12	7	4	4	3
1111	hsa-mir-5001	1	3	1	1	7	0	1	0	3	0	1	1	0	1	0	0	1	0	2	0	2	2	1	1	3	0	1	0	1	1	2	3	1	12	1	2	2	0	0	1	1	2	1	2	1	0	3	0
1112	hsa-mir-5002	1	0	0	0	1	0	1	0	0	0	0	0	0	4	0	0	0	0	0	0	0	0	0	0	1	0	0	0	3	0	2	0	0	0	0	1	0	0	0	4	0	0	0	0	0	0	0	2
1113	hsa-mir-5003	4	2	0	1	3	2	1	0	3	0	1	1	0	5	0	0	0	0	1	1	1	3	1	0	1	0	2	0	3	2	0	3	0	1	1	1	2	0	1	7	0	1	2	0	1	0	2	1
1114	hsa-mir-5004	0	0	0	0	0	0	0	0	0	0	0	0	0	0	0	0	0	0	0	0	0	0	0	0	0	0	0	0	0	0	0	0	0	0	1	0	0	0	0	0	0	0	0	0	0	0	0	0
1115	hsa-mir-5006	0	0	0	0	0	0	1	0	0	0	0	0	0	0	0	0	0	0	0	0	1	0	0	0	0	0	0	0	1	0	0	0	0	0	0	0	0	1	0	0	0	0	0	1	0	0	0	0
1116	hsa-mir-5007	0	0	0	0	0	0	0	0	0	0	0	0	0	0	0	0	0	0	0	0	0	0	0	0	0	0	0	0	0	0	0	0	0	0	0	0	0	0	0	0	0	0	0	0	0	0	0	0
1117	hsa-mir-5008	1	0	1	0	0	0	1	1	0	0	1	0	0	0	0	0	1	0	0	0	0	0	0	0	1	0	0	0	2	1	0	4	0	0	0	2	0	0	0	0	0	0	2	0	0	0	1	2
1118	hsa-mir-5009	0	0	0	0	0	0	0	0	1	0	1	0	0	2	0	0	0	0	0	2	0	1	0	0	0	0	0	0	0	0	0	0	0	0	0	0	0	0	0	0	0	0	0	1	0	0	0	0
1119	hsa-mir-500a	242	948	224	587	1001	496	467	413	2633	535	335	883	570	9892	137	194	176	305	427	444	409	1494	202	513	665	328	1951	203	1473	219	436	1341	249	925	1311	998	475	362	782	3103	233	229	532	719	358	131	842	379
1120	hsa-mir-500b	2	32	7	33	17	8	12	13	30	7	7	19	10	194	2	10	2	11	1	5	5	15	0	12	11	8	15	7	28	1	9	23	8	14	7	15	5	4	4	98	2	5	13	12	6	2	20	6
1121	hsa-mir-501	30	161	75	86	175	99	80	66	299	153	58	225	94	1081	31	42	38	49	85	78	101	334	36	90	169	66	256	33	193	46	106	100	60	229	248	260	179	76	112	485	47	47	126	170	61	22	144	95
1122	hsa-mir-5010	0	1	3	1	6	2	3	0	2	0	1	1	1	3	1	1	1	0	0	1	1	1	0	2	1	0	1	0	0	0	2	3	1	2	1	3	0	1	1	7	2	3	2	0	0	0	3	0
1123	hsa-mir-5011	0	0	0	0	0	0	0	0	0	0	0	0	0	0	0	0	0	0	0	0	0	0	0	0	0	0	0	0	0	0	0	0	0	0	0	0	0	0	0	0	0	0	0	0	0	0	0	0
1124	hsa-mir-502	7	80	13	39	28	22	22	14	68	16	13	44	14	267	3	11	5	10	3	11	19	39	13	15	26	0	27	9	43	8	16	32	17	65	16	41	16	8	4	111	9	19	21	28	10	6	28	5
1125	hsa-mir-503	6	76	19	8	33	124	14	10	40	70	12	8	37	264	4	28	18	8	27	6	30	36	6	33	45	18	57	27	26	16	32	87	8	33	28	83	49	6	4	201	35	30	46	80	91	4	171	44
1126	hsa-mir-504	12	6	2	8	0	1	4	1	1	3	0	6	2	11	0	0	0	8	2	1	9	0	4	6	14	5	7	0	3	0	0	1	1	47	3	9	1	4	0	2	0	2	0	10	6	6	3	1
1127	hsa-mir-5047	0	0	0	0	0	0	0	0	0	0	0	0	0	0	0	0	0	0	0	0	0	0	0	0	0	0	0	0	0	0	0	0	0	0	0	0	0	0	0	0	0	0	0	0	0	0	0	0
1128	hsa-mir-505	40	145	65	164	170	86	64	66	168	63	73	61	146	306	21	147	31	129	48	39	113	65	39	107	445	34	161	86	84	25	93	92	33	220	96	439	95	27	15	372	281	125	50	76	50	42	42	83
1129	hsa-mir-506	0	3	0	0	0	0	5	0	0	0	0	0	0	0	0	0	0	0	1	0	0	0	0	0	1	0	0	0	0	4	1	1	0	0	0	1	1	0	0	0	0	0	0	0	0	0	0	0
1130	hsa-mir-507	0	1	0	1	0	0	0	0	0	0	0	0	0	0	0	0	0	0	0	0	0	0	0	0	0	0	0	0	3	0	0	0	0	0	0	1	0	0	0	0	0	0	0	0	1	0	0	0
1131	hsa-mir-508	2	135	1	29	12	0	140	4	4	25	20	4	17	22	0	0	13	17	15	7	2	1	4	24	39	40	17	45	186	400	99	10	9	3	26	114	12	29	27	4	9	18	8	59	5	2	13	5
1132	hsa-mir-5087	0	0	0	0	0	1	0	0	0	0	1	0	0	0	0	0	0	0	0	0	0	0	0	0	0	0	0	0	1	0	0	0	0	1	0	0	0	0	0	0	0	0	0	0	1	1	0	0
1133	hsa-mir-5088	0	0	0	0	1	0	0	0	0	0	0	0	0	0	0	0	0	0	0	0	0	0	0	0	0	0	0	1	0	0	0	0	0	0	1	1	0	0	0	1	0	0	0	0	1	0	1	0
1134	hsa-mir-5089	0	1	0	0	15	0	0	1	58	0	0	0	0	0	0	0	0	0	0	0	0	0	3	1	0	0	1	0	0	0	0	0	0	0	0	7	0	0	0	0	0	0	0	0	0	0	0	0
1135	hsa-mir-509-1	0	2	3	4	1	2	14	4	0	1	4	6	2	4	0	1	4	6	1	1	4	1	3	4	3	9	0	9	19	4	4	2	3	0	0	18	3	7	5	0	1	4	2	8	2	3	1	6
1136	hsa-mir-509-2	0	1	1	2	2	2	16	4	0	3	3	5	5	1	4	1	2	4	4	1	3	1	2	4	11	6	3	3	20	0	6	0	7	0	2	8	4	4	4	0	4	3	4	9	1	3	0	3
1137	hsa-mir-509-3	1	3	6	2	2	2	16	1	0	4	3	8	5	4	1	1	0	6	1	4	0	0	1	5	9	6	2	2	25	4	9	2	0	0	1	14	2	5	1	1	2	1	2	4	2	0	0	1
1138	hsa-mir-5090	0	0	0	1	2	0	1	0	0	0	0	0	0	0	0	0	0	0	0	0	0	0	1	2	0	0	1	0	1	1	0	0	0	0	3	1	0	0	0	0	1	1	1	0	0	0	0	0
1139	hsa-mir-5091	1	2	0	1	1	0	2	0	4	0	2	1	1	0	0	0	1	0	0	1	0	2	2	0	0	0	1	0	0	9	0	4	0	2	4	1	0	0	1	0	0	2	0	0	2	2	1	0
1140	hsa-mir-5092	0	2	0	0	1	1	0	0	0	0	0	1	0	0	0	0	1	0	0	0	0	0	0	0	0	0	0	1	0	0	0	1	0	0	0	1	2	0	0	0	0	0	0	1	0	0	0	0
1141	hsa-mir-5093	0	0	0	0	0	0	1	0	0	0	0	0	0	0	0	0	0	0	0	0	1	0	0	0	0	0	0	0	0	1	0	0	0	0	0	0	0	0	0	0	0	0	0	0	0	0	0	0
1142	hsa-mir-5094	0	0	0	0	0	0	0	0	0	0	0	0	0	0	0	0	0	0	0	0	0	1	0	0	0	0	0	0	0	0	0	1	0	2	0	0	0	0	0	0	0	0	0	0	0	0	0	0
1143	hsa-mir-5095	0	0	0	0	0	0	0	0	0	0	0	0	0	0	0	0	0	0	0	0	0	0	0	0	0	0	0	0	0	0	0	0	0	0	0	0	0	0	0	0	0	0	0	0	0	0	0	0
1144	hsa-mir-5096	0	0	0	0	0	0	0	0	0	0	0	0	0	0	0	0	0	0	0	0	0	0	0	0	0	0	0	0	0	0	0	0	0	0	0	0	0	0	0	0	0	0	0	0	0	0	0	0
1145	hsa-mir-510	0	0	0	0	0	0	0	0	0	0	0	0	0	0	0	0	0	0	0	0	0	0	0	0	0	0	0	0	0	0	0	0	0	0	0	0	0	0	0	0	0	0	0	0	0	0	0	0
1146	hsa-mir-5100	0	0	0	0	0	0	0	0	0	0	0	0	0	0	0	0	0	0	0	0	0	0	0	0	0	0	0	0	0	0	0	0	0	1	0	0	0	0	0	0	0	0	0	0	0	0	0	0
1147	hsa-mir-511	19	66	9	67	14	23	11	4	27	52	1	14	22	21	8	5	13	13	10	12	17	15	4	11	6	8	6	1	26	8	43	15	2	49	63	46	11	5	1	52	13	6	7	4	6	11	3	16
1148	hsa-mir-512-1	0	1	0	0	1	0	1	0	1	2	2	0	0	5	0	4	0	0	3	0	1	0	0	0	0	0	2	0	0	0	0	2	1	0	1	27	10	0	0	17	6	1	3	0	1	0	0	0
1149	hsa-mir-512-2	0	0	0	1	2	0	0	0	0	1	1	0	0	9	0	5	0	0	1	0	2	0	0	0	0	0	3	0	0	0	1	1	1	0	1	33	11	0	0	19	5	0	3	0	0	1	0	0
1150	hsa-mir-513a-1	0	0	0	0	0	0	0	0	0	0	0	0	0	0	0	0	0	0	0	0	0	0	0	0	0	0	0	0	0	0	0	0	0	0	0	0	0	0	0	0	0	0	0	0	0	0	0	0
1151	hsa-mir-513a-2	0	0	0	0	0	0	0	0	0	0	0	0	0	0	0	0	0	0	0	0	0	2	0	0	0	0	0	0	0	0	0	0	0	0	0	0	0	0	0	0	0	0	0	0	0	0	0	0
1152	hsa-mir-513b	0	0	0	0	0	0	0	0	0	0	0	0	0	0	0	0	0	0	0	0	0	0	0	0	0	0	0	0	1	0	0	0	0	0	0	0	0	0	0	0	0	0	0	0	0	0	0	0
1153	hsa-mir-513c	0	0	0	0	0	0	2	0	0	0	0	0	0	1	0	0	0	0	0	0	0	0	0	0	0	0	0	1	1	0	0	0	0	0	0	3	1	0	0	0	0	0	0	0	0	0	0	0
1154	hsa-mir-514a-1	0	4	0	1	1	1	16	0	0	2	1	1	3	1	0	1	2	7	0	3	0	1	1	2	11	7	5	5	28	0	13	3	1	0	6	16	3	3	0	1	4	2	0	10	0	1	1	1
1155	hsa-mir-514a-2	0	0	1	0	2	0	20	0	0	4	3	0	2	0	0	0	0	4	0	2	0	0	0	1	7	7	2	7	12	1	14	1	1	0	1	19	3	6	1	0	2	0	0	15	0	0	0	0
1156	hsa-mir-514a-3	0	1	1	1	2	0	16	1	0	3	3	0	0	1	1	0	1	2	1	3	0	1	0	0	7	9	2	6	24	1	12	1	2	0	6	26	3	4	0	1	0	7	0	9	0	0	2	1
1157	hsa-mir-514b	0	1	0	0	0	1	0	0	0	0	0	0	0	0	0	0	0	0	0	0	0	0	0	0	0	0	0	1	0	0	1	0	0	0	0	2	0	0	0	0	0	0	0	0	0	0	0	0
1158	hsa-mir-515-1	0	0	0	1	0	0	0	0	0	0	0	0	0	0	0	0	0	0	1	0	0	0	0	0	0	0	0	0	0	0	0	0	0	1	0	5	0	0	0	3	0	0	0	0	0	0	0	0
1159	hsa-mir-515-2	0	0	0	0	0	0	0	0	0	0	0	0	0	4	0	1	0	0	0	0	0	1	0	0	0	0	0	0	0	0	0	0	0	0	0	0	0	0	0	2	0	0	0	0	0	0	0	0
1160	hsa-mir-516a-1	0	0	0	6	3	0	0	0	0	1	0	0	0	5	0	0	0	0	2	0	1	0	0	0	11	0	1	0	0	0	1	2	0	1	2	1	2	0	0	7	0	0	0	0	0	0	0	1
1161	hsa-mir-516a-2	0	1	0	4	0	1	0	0	1	1	1	0	0	1	0	2	2	0	1	0	2	1	0	0	1	0	1	0	0	0	0	0	0	1	3	1	5	0	0	4	0	1	0	0	0	0	0	0
1162	hsa-mir-516b-1	0	0	0	0	1	0	0	0	1	1	1	0	0	1	0	0	0	0	0	0	0	0	0	0	0	0	0	0	0	0	0	0	0	0	1	1	2	0	0	3	0	0	0	0	0	0	0	0
1163	hsa-mir-516b-2	0	0	0	0	0	1	0	0	0	2	0	0	0	1	0	0	0	0	0	0	0	0	0	0	0	0	0	0	0	0	0	0	0	0	0	0	1	0	0	1	0	0	0	0	0	0	0	0
1164	hsa-mir-517a	1	0	0	6	0	0	0	0	0	3	3	0	0	5	0	0	0	0	1	0	0	0	0	0	0	0	0	0	0	0	0	0	0	3	0	7	3	0	0	7	0	0	1	0	0	0	0	1
1165	hsa-mir-517b	1	0	0	6	0	0	0	0	0	3	3	0	0	5	0	0	0	0	1	0	0	0	0	0	0	0	0	0	0	0	0	0	0	3	0	7	3	0	0	7	0	0	1	0	0	0	0	1
1166	hsa-mir-517c	1	0	0	1	0	0	0	0	0	2	0	0	0	0	0	0	0	0	1	0	0	0	0	0	0	0	0	0	0	0	0	0	0	1	0	2	0	0	0	2	0	0	0	0	0	0	0	0
1167	hsa-mir-5186	0	0	0	0	0	0	0	0	0	0	0	0	0	0	0	0	0	0	0	0	0	0	0	0	0	0	0	0	0	0	0	0	0	0	0	0	0	0	0	0	0	0	0	0	0	0	0	0
1168	hsa-mir-5187	0	3	1	3	2	0	3	1	4	0	0	0	1	2	0	2	0	0	1	2	2	0	1	0	0	0	2	1	1	1	1	2	0	3	2	3	0	1	2	4	0	0	0	0	0	0	1	1
1169	hsa-mir-5188	0	0	0	0	0	0	0	0	0	0	0	1	0	0	0	0	0	0	0	0	0	0	0	0	0	0	0	0	0	0	0	0	0	0	0	0	0	0	0	0	0	0	1	0	0	0	0	0
1170	hsa-mir-5189	0	0	0	0	0	0	0	0	0	0	0	0	0	0	0	0	0	0	0	0	0	0	0	1	0	0	0	0	0	0	0	0	0	1	0	0	0	0	0	0	0	0	0	0	0	0	0	0
1171	hsa-mir-518a-1	0	0	0	0	1	0	0	0	1	0	0	1	0	2	0	0	0	0	0	0	0	0	0	0	1	0	0	0	0	0	0	0	0	1	0	1	3	0	0	6	0	0	0	0	0	0	0	0
1172	hsa-mir-518a-2	0	0	0	2	0	0	0	0	0	0	0	0	0	1	1	0	0	0	0	0	0	0	0	0	0	0	0	0	0	0	0	0	0	0	0	3	0	0	0	1	0	0	1	0	0	0	0	0
1173	hsa-mir-518b	0	0	0	2	0	0	0	0	0	0	1	0	0	7	1	0	0	0	0	0	0	0	0	1	0	0	0	0	0	0	1	0	0	0	1	11	3	0	0	10	0	0	2	0	0	0	1	0
1174	hsa-mir-518c	0	0	0	3	0	0	0	0	0	2	2	0	0	7	0	1	0	0	2	0	0	0	0	0	0	0	0	0	0	0	1	0	0	2	1	16	4	0	0	13	1	0	2	1	0	0	0	0
1175	hsa-mir-518d	0	0	0	0	0	0	0	0	0	0	0	0	0	0	0	0	0	0	0	0	0	0	0	0	0	0	0	0	0	0	0	0	0	0	0	0	0	0	0	0	0	0	0	0	0	0	0	0
1176	hsa-mir-518e	0	1	0	0	1	0	0	0	0	0	0	0	0	3	0	0	0	0	0	0	0	0	0	0	1	0	0	0	0	0	0	0	0	0	1	2	0	0	0	1	0	0	0	0	0	0	0	1
1177	hsa-mir-518f	0	0	1	3	0	5	0	0	1	1	1	0	0	4	0	0	1	1	0	0	0	0	0	0	0	0	0	1	0	0	0	3	0	1	0	12	5	0	0	14	0	1	0	0	0	0	0	0
1178	hsa-mir-5190	0	0	0	0	0	0	0	0	0	0	0	0	0	0	0	0	0	0	0	0	0	0	0	0	0	0	0	0	0	0	0	0	0	0	0	0	0	0	0	0	0	0	0	0	0	0	0	0
1179	hsa-mir-5191	0	0	0	0	0	0	0	0	1	1	0	0	0	0	0	0	0	0	0	0	0	0	0	0	0	0	0	0	0	0	0	0	0	0	0	0	0	0	0	1	0	0	0	0	0	1	0	0
1180	hsa-mir-5192	0	0	0	0	0	0	0	0	0	0	0	0	0	0	0	0	0	0	0	0	0	0	0	0	0	0	0	0	0	0	0	0	0	0	0	0	0	0	0	0	0	0	0	0	0	0	0	0
1181	hsa-mir-5193	0	1	0	0	0	0	0	0	2	0	1	2	0	0	0	0	1	0	1	0	0	0	0	0	0	0	0	0	2	0	2	0	2	1	0	0	1	1	0	2	0	0	0	1	0	0	0	0
1182	hsa-mir-5194	0	0	0	0	0	0	0	0	0	0	0	0	1	0	1	0	0	0	0	0	0	0	0	0	0	0	0	0	1	0	0	0	0	0	0	0	0	0	0	0	0	0	0	0	0	0	0	0
1183	hsa-mir-5195	0	0	0	0	0	0	0	0	0	0	0	0	0	0	0	0	0	0	0	0	0	0	0	0	0	0	0	0	1	0	0	0	0	0	0	0	0	0	0	0	0	0	0	0	0	0	0	0
1184	hsa-mir-5196	0	0	1	0	0	0	0	0	0	0	0	0	0	0	0	0	0	0	0	0	0	0	0	0	0	0	0	0	0	0	0	0	0	0	0	0	0	0	0	0	0	0	0	0	0	0	0	0
1185	hsa-mir-5197	0	0	0	0	0	0	0	0	0	0	0	0	0	0	0	0	0	0	0	0	0	0	0	0	0	0	0	0	0	0	0	0	0	0	0	0	0	0	0	0	0	0	0	0	0	0	0	0
1186	hsa-mir-519a-1	0	0	0	5	1	2	0	0	0	3	2	1	2	8	2	4	2	0	0	0	0	0	0	0	13	1	0	0	2	1	0	1	0	2	0	6	0	0	0	7	7	3	3	0	0	0	0	3
1187	hsa-mir-519a-2	0	1	0	1	6	1	0	0	0	2	3	1	0	3	0	1	0	1	1	0	0	0	0	0	5	0	0	0	0	0	0	0	0	3	0	10	5	0	0	8	3	0	0	0	1	1	0	0
1188	hsa-mir-519b	0	0	0	0	0	0	0	0	0	1	0	0	0	0	0	0	0	0	0	0	0	0	0	0	0	0	0	0	0	0	0	0	0	0	0	0	0	0	0	0	0	0	0	0	0	0	0	0
1189	hsa-mir-519c	0	0	0	1	0	0	0	0	1	2	1	0	0	2	0	0	0	0	0	0	0	0	0	0	0	0	0	0	1	0	0	0	0	0	0	1	1	1	0	1	0	2	0	0	0	0	0	0
1190	hsa-mir-519d	0	0	0	0	1	0	0	0	0	0	0	0	0	3	0	0	0	0	1	0	0	0	0	0	0	0	0	0	0	0	0	0	0	0	0	1	1	0	0	2	0	0	0	0	0	0	0	0
1191	hsa-mir-519e	0	0	0	0	0	1	0	0	0	0	0	0	0	0	0	0	0	0	0	0	0	0	0	0	0	0	0	0	0	0	0	0	0	0	0	0	0	0	0	1	0	0	0	0	0	0	0	0
1192	hsa-mir-520a	0	6	1	5	1	0	1	0	0	7	4	0	0	6	0	0	0	0	11	0	0	0	0	0	0	0	1	0	1	0	0	4	0	3	1	10	8	1	1	27	2	1	2	0	0	1	0	0
1193	hsa-mir-520b	0	1	0	1	1	1	0	0	0	2	3	1	0	7	0	2	0	1	1	0	0	0	0	0	0	0	2	0	0	0	0	0	0	3	0	13	5	0	0	9	0	0	0	0	1	0	0	0
1194	hsa-mir-520c	0	0	0	1	0	0	1	0	0	0	0	0	0	4	0	1	0	0	0	0	0	0	0	0	0	0	2	0	0	0	0	0	0	0	0	3	2	0	0	4	0	0	0	0	0	0	0	0
1195	hsa-mir-520d	0	0	0	0	0	0	0	0	0	1	0	0	0	1	0	1	0	0	0	0	0	0	0	0	0	0	0	0	2	0	0	2	0	1	0	0	2	0	0	5	0	0	0	0	0	0	0	0
1196	hsa-mir-520e	0	0	0	0	1	0	0	0	0	0	0	0	0	0	0	0	0	0	0	0	1	0	0	0	0	0	0	0	0	0	0	0	0	0	0	2	1	0	0	1	2	0	0	0	0	0	0	0
1197	hsa-mir-520f	0	0	1	0	2	0	0	0	0	0	1	0	0	2	0	1	0	1	0	0	0	0	0	0	0	0	0	0	0	0	0	0	0	0	0	3	1	0	0	3	0	0	0	0	0	0	1	0
1198	hsa-mir-520g	0	0	0	2	0	0	0	0	0	2	0	0	0	5	1	0	0	1	0	0	0	0	0	0	0	1	0	0	1	1	0	1	0	1	1	5	2	0	0	7	0	0	0	0	0	0	0	0
1199	hsa-mir-520h	0	0	0	1	0	0	0	0	0	2	0	0	0	3	0	0	0	0	0	0	0	0	0	0	0	1	0	0	1	0	0	1	0	1	0	3	2	0	0	3	0	0	0	0	0	0	0	0
1200	hsa-mir-521-1	0	0	0	1	0	0	0	0	0	0	1	0	0	0	0	0	0	0	0	0	0	0	0	0	0	0	0	0	0	0	0	0	0	0	0	0	1	0	0	0	0	0	0	0	0	0	0	0
1201	hsa-mir-521-2	0	0	0	1	0	0	0	0	0	0	0	0	0	0	0	0	0	0	0	1	0	0	0	0	0	0	0	0	0	0	0	0	0	0	0	0	0	0	0	0	0	0	0	0	0	0	0	0
1202	hsa-mir-522	0	0	0	2	3	0	0	0	0	0	0	0	0	2	0	1	0	0	0	0	0	0	0	0	5	0	0	0	0	0	0	0	0	0	0	0	7	0	0	5	1	0	0	0	0	1	0	1
1203	hsa-mir-523	0	0	0	0	0	0	0	0	0	0	1	0	0	0	0	1	0	0	0	0	0	0	0	0	0	0	0	0	0	0	0	0	0	0	0	0	0	0	0	3	1	0	0	0	0	0	0	0
1204	hsa-mir-524	0	0	0	2	0	0	0	0	0	0	0	0	0	0	0	0	0	0	0	0	0	0	0	0	0	0	0	0	0	0	0	0	0	1	0	1	0	0	0	0	0	0	0	0	0	0	0	0
1205	hsa-mir-525	0	0	0	0	1	1	0	0	1	1	0	0	0	7	1	0	0	0	3	0	0	0	0	0	0	0	0	0	1	0	0	1	0	4	0	11	4	0	0	13	0	0	1	0	0	0	0	0
1206	hsa-mir-526a-1	0	0	0	0	0	0	0	0	0	0	0	0	0	0	0	0	0	0	0	0	0	0	0	0	0	0	0	0	0	0	0	0	0	0	0	0	0	0	0	0	0	0	0	0	0	0	0	0
1207	hsa-mir-526a-2	0	0	0	0	0	0	0	0	0	0	0	0	0	0	0	0	0	0	0	0	0	0	0	0	0	0	0	0	0	0	0	0	0	0	0	0	0	0	0	1	0	0	0	0	0	0	0	0
1208	hsa-mir-526b	0	2	0	5	3	5	1	1	2	5	3	2	0	40	2	4	1	1	7	0	0	1	0	0	1	0	4	0	2	0	0	4	0	4	0	55	5	0	0	27	1	0	3	1	0	0	0	0
1209	hsa-mir-527	0	0	0	0	1	0	0	0	1	0	0	0	0	0	1	0	0	0	0	0	0	0	0	0	1	0	0	0	0	0	0	0	0	1	0	0	3	0	0	4	0	0	0	0	0	0	0	0
1210	hsa-mir-532	665	3503	700	3863	2528	1231	1916	653	9888	1735	1351	5217	2248	38576	443	588	614	987	1433	746	1943	2737	609	1236	1140	692	4085	651	4769	865	1589	5839	580	5631	2165	3325	1434	750	1828	10814	730	1656	2353	2478	806	406	2195	785
1211	hsa-mir-539	5	20	14	33	3	52	25	50	18	82	53	35	18	274	18	18	23	31	34	22	44	11	22	55	11	9	21	65	10	23	82	34	28	11	32	95	21	39	4	14	6	18	18	16	8	19	21	37
1212	hsa-mir-541	0	2	0	4	1	2	3	1	0	8	0	0	6	28	1	0	0	1	5	10	5	0	0	0	0	0	1	3	3	0	1	1	0	1	3	6	0	2	2	4	1	0	0	1	3	1	0	0
1213	hsa-mir-542	265	4652	76	1571	507	1044	887	495	1092	1207	417	151	1332	5420	270	297	162	185	1592	437	822	142	325	286	178	82	1739	397	669	506	846	1629	125	1925	2257	1016	509	311	843	4820	117	742	618	536	589	353	3781	200
1214	hsa-mir-543	0	12	3	8	3	2	12	3	5	7	4	2	6	104	0	2	1	2	5	2	5	0	1	5	0	0	3	4	1	1	7	6	3	1	4	5	1	2	1	7	0	3	1	1	0	2	3	1
1215	hsa-mir-544a	0	0	0	0	0	0	0	0	0	0	0	0	0	0	0	0	0	0	0	0	0	0	0	0	0	0	0	0	0	0	0	0	0	0	0	0	0	0	0	0	0	0	0	0	0	0	0	0
1216	hsa-mir-544b	0	1	0	0	0	0	0	0	0	0	0	0	0	0	0	0	0	0	0	0	0	0	0	0	0	0	0	0	0	0	0	0	0	1	0	4	0	0	0	0	0	0	0	1	0	0	0	0
1217	hsa-mir-545	3	2	0	1	1	3	0	0	1	3	0	2	4	1	0	1	2	1	1	1	5	1	1	1	3	0	1	0	2	2	1	1	0	3	2	7	3	1	0	3	2	3	2	0	1	2	2	0
1218	hsa-mir-548a-1	0	0	0	0	0	0	0	0	0	0	0	0	0	0	0	0	0	0	0	0	0	0	0	0	0	0	0	0	0	0	0	0	0	0	0	0	0	0	0	0	0	0	0	0	0	0	0	0
1219	hsa-mir-548a-2	0	0	0	0	0	0	0	0	0	0	0	0	0	0	0	0	0	0	0	0	0	0	0	0	0	0	0	0	0	0	0	0	0	0	0	0	0	0	0	0	0	0	0	0	0	0	0	0
1220	hsa-mir-548a-3	0	0	0	0	0	0	0	0	0	0	0	0	0	0	0	0	0	0	0	0	0	0	0	0	0	0	0	0	0	0	0	0	0	0	0	0	0	0	0	0	1	0	0	0	0	0	0	0
1221	hsa-mir-548aa-1	0	0	0	0	0	0	0	0	0	0	0	0	0	0	0	0	0	0	0	0	0	0	0	0	0	0	0	0	0	0	0	0	0	0	0	0	0	0	0	0	0	0	0	0	0	0	0	0
1222	hsa-mir-548aa-2	0	0	0	0	0	0	0	0	0	0	0	0	0	0	0	0	0	0	0	0	0	0	0	0	0	0	0	0	0	0	0	0	0	0	0	0	0	0	0	0	0	0	0	0	0	0	0	0
1223	hsa-mir-548ab	0	0	0	0	0	0	0	0	0	0	0	0	0	0	0	0	0	0	0	0	0	0	0	0	0	0	0	0	0	0	0	0	0	0	0	0	0	0	0	0	0	0	0	0	0	0	0	0
1224	hsa-mir-548ac	0	0	0	0	0	0	0	0	0	0	0	0	0	0	0	0	0	0	0	0	0	0	0	0	0	0	0	0	0	0	0	0	0	0	0	0	0	0	0	0	0	0	0	0	0	0	0	0
1225	hsa-mir-548ad	0	0	0	0	0	0	0	0	0	0	0	0	0	0	0	0	0	0	0	0	0	0	0	0	0	0	0	0	0	0	0	0	0	0	0	0	0	0	0	0	0	0	0	0	0	0	0	0
1226	hsa-mir-548ae-1	0	0	0	0	0	0	0	0	0	0	0	0	0	0	0	0	0	0	0	0	0	0	0	0	0	0	0	0	0	0	0	0	0	0	0	0	0	0	0	0	0	0	0	0	0	0	0	0
1227	hsa-mir-548ae-2	0	0	0	0	0	0	0	0	0	0	0	0	0	0	0	0	0	0	0	0	0	0	0	0	0	0	0	0	0	0	0	0	0	0	0	0	0	0	0	0	0	0	0	0	0	0	0	0
1228	hsa-mir-548ag-1	0	0	0	0	0	0	0	0	0	0	0	0	0	0	0	0	0	0	0	0	0	0	0	0	0	0	0	0	0	0	0	0	0	0	0	0	0	0	0	0	0	0	0	0	0	0	0	0
1229	hsa-mir-548ag-2	0	0	0	0	0	0	0	0	0	0	0	0	0	0	0	0	0	0	0	0	0	0	0	0	1	1	0	0	0	0	0	0	0	1	0	3	0	0	0	4	1	0	0	1	0	0	0	0
1230	hsa-mir-548ah	0	0	0	0	0	0	0	0	0	0	0	0	0	0	0	0	0	0	0	0	0	0	0	0	0	0	0	0	0	0	0	0	0	0	0	0	0	0	0	0	1	0	0	0	0	0	0	0
1231	hsa-mir-548ai	0	0	0	0	0	0	0	0	0	0	0	0	2	1	0	0	0	0	0	0	0	0	0	0	0	0	0	0	0	0	0	1	0	0	0	0	0	0	0	0	0	0	0	0	0	0	0	0
1232	hsa-mir-548aj-1	0	0	0	0	0	0	0	0	0	0	0	0	0	0	0	0	0	0	0	0	0	0	0	0	0	0	0	0	0	0	0	0	0	0	0	0	0	0	0	0	0	0	0	0	0	0	0	0
1233	hsa-mir-548aj-2	0	0	0	0	0	0	0	0	0	0	0	0	0	0	0	0	0	0	0	0	0	0	0	0	0	0	0	0	0	0	0	0	0	0	0	0	0	0	0	0	0	0	0	0	0	0	0	0
1234	hsa-mir-548ak	0	0	0	0	0	0	0	0	0	0	0	0	0	0	0	0	0	0	0	0	0	0	0	0	0	0	0	0	0	0	0	0	0	0	0	0	0	0	0	0	0	0	0	0	0	0	0	0
1235	hsa-mir-548al	0	0	0	0	0	0	1	0	0	0	1	0	0	0	0	0	0	1	0	0	0	1	0	0	0	1	0	0	0	0	0	0	0	0	0	0	0	0	0	0	0	0	0	0	0	0	0	0
1236	hsa-mir-548am	0	0	0	0	0	0	0	0	0	0	0	0	0	0	0	0	0	0	0	0	0	0	0	0	0	0	0	0	0	0	0	0	0	0	0	0	0	0	0	0	0	0	0	0	0	0	0	0
1237	hsa-mir-548an	0	0	0	0	0	0	0	0	0	0	0	0	0	0	0	0	0	0	0	0	0	0	0	0	0	0	0	0	0	0	0	0	0	0	0	0	0	0	0	0	0	0	0	0	0	0	0	0
1238	hsa-mir-548ao	0	0	0	1	1	1	0	0	0	0	0	0	0	0	0	0	0	0	0	0	0	0	0	0	0	0	0	0	0	0	0	0	0	0	0	0	0	0	0	0	0	0	0	0	0	0	0	0
1239	hsa-mir-548ap	0	0	0	0	0	0	0	0	0	0	0	0	0	0	0	0	0	0	0	0	0	0	0	0	0	0	0	0	0	0	0	0	0	1	0	0	0	0	0	0	0	0	0	0	0	0	0	0
1240	hsa-mir-548aq	0	0	0	0	0	0	0	0	0	0	0	0	0	0	0	0	0	0	0	0	0	0	0	0	0	0	0	0	0	0	0	0	0	0	0	0	0	0	0	1	0	0	0	0	0	0	0	0
1241	hsa-mir-548ar	0	1	0	0	0	0	0	0	0	0	0	0	0	0	0	0	0	0	0	0	0	0	1	0	0	0	0	0	0	0	0	0	0	0	0	0	0	0	0	0	0	0	0	0	0	0	0	0
1242	hsa-mir-548as	0	0	0	0	0	0	0	0	0	0	0	0	0	0	0	0	0	0	0	0	0	0	0	0	0	0	0	0	0	0	0	0	0	0	0	0	0	0	0	0	0	0	0	0	0	0	0	0
1243	hsa-mir-548at	0	0	0	0	0	0	1	0	2	0	0	0	0	0	0	0	2	0	0	0	0	0	0	0	0	1	0	0	0	0	0	0	0	0	0	1	0	0	0	1	0	0	0	0	0	0	0	0
1244	hsa-mir-548au	1	0	0	0	3	2	0	1	7	0	1	0	2	1	0	0	0	0	0	0	0	0	1	2	1	0	0	0	2	2	1	2	1	0	0	1	0	0	0	3	1	2	0	0	0	0	0	0
1245	hsa-mir-548av	0	1	0	0	0	0	0	0	0	0	0	0	2	0	0	0	1	0	0	0	0	0	0	0	0	0	0	0	0	0	0	0	0	0	0	0	0	0	0	0	0	0	0	0	0	0	0	0
1246	hsa-mir-548aw	0	4	0	3	0	4	0	0	1	2	1	1	2	2	0	0	1	1	1	2	0	4	0	2	1	0	0	1	0	0	3	0	0	1	0	9	0	0	0	2	0	2	0	4	0	1	1	0
1247	hsa-mir-548ax	0	0	0	0	0	0	0	0	0	0	0	0	0	0	0	0	0	0	0	0	0	0	0	0	0	0	0	0	0	0	0	0	0	0	0	0	0	0	0	0	0	0	0	0	0	0	0	0
1248	hsa-mir-548ay	0	0	0	0	0	0	0	0	1	0	0	0	0	0	0	0	0	0	0	0	0	0	0	0	0	0	0	0	0	0	0	0	0	1	0	0	0	0	0	1	0	1	0	0	1	0	0	0
1249	hsa-mir-548az	0	0	0	0	0	0	0	0	0	0	1	0	0	0	0	0	0	0	0	0	0	0	0	0	0	4	0	0	48	0	0	0	0	0	1	0	0	0	0	0	0	0	0	0	0	0	0	0
1250	hsa-mir-548b	2	5	1	5	15	2	1	5	0	1	0	2	5	10	0	0	0	0	0	0	0	3	0	3	14	0	8	1	8	7	1	5	0	7	1	30	0	1	0	7	10	28	7	2	0	0	4	0
1251	hsa-mir-548ba	0	0	0	0	0	0	0	0	0	0	0	0	0	0	0	0	0	0	0	0	0	0	1	0	0	1	0	0	0	0	0	0	0	0	0	1	0	0	0	0	0	0	0	0	0	0	2	0
1252	hsa-mir-548c	0	0	0	0	0	0	0	0	0	0	0	0	0	0	0	0	0	0	0	0	0	0	0	0	0	0	0	0	0	0	0	0	0	0	0	0	0	0	0	0	0	0	0	0	0	0	0	0
1253	hsa-mir-548d-1	0	0	0	0	0	0	0	1	0	0	0	0	0	0	0	0	0	0	0	0	0	0	0	1	0	0	0	0	3	1	0	0	0	0	0	0	0	0	0	1	1	0	0	1	0	0	1	0
1254	hsa-mir-548d-2	1	1	0	0	1	0	0	0	1	0	0	1	0	0	0	1	0	0	0	0	0	0	0	0	0	0	1	1	5	0	0	0	0	0	0	0	0	0	0	0	0	2	1	0	0	0	1	0
1255	hsa-mir-548e	1	0	0	2	2	2	1	2	19	0	1	0	1	4	1	0	1	1	0	1	0	4	0	1	0	1	8	0	4	0	4	4	0	0	1	1	2	0	2	1	3	2	4	0	4	0	0	0
1256	hsa-mir-548f-1	0	0	0	0	43	0	0	1	1	0	0	0	0	1	0	0	0	0	1	0	0	1	0	0	12	0	0	0	0	0	0	0	0	0	2	0	1	0	0	2	2	0	0	0	1	0	1	0
1257	hsa-mir-548f-2	0	0	0	0	0	0	0	0	0	0	0	0	0	0	0	0	0	0	0	0	0	0	0	0	0	0	0	0	0	0	0	0	0	0	0	0	0	0	0	0	0	0	0	0	0	0	0	0
1258	hsa-mir-548f-3	0	0	0	0	0	0	0	0	0	0	0	0	0	0	0	0	0	0	0	0	0	0	0	0	0	0	0	0	0	0	0	0	0	0	0	0	0	0	0	0	0	0	0	0	0	0	0	0
1259	hsa-mir-548f-4	0	0	0	0	0	0	0	0	0	0	0	0	0	0	0	0	0	0	0	0	0	0	0	0	0	0	0	0	0	0	0	0	0	0	0	0	0	0	0	0	0	0	0	0	0	0	0	0
1260	hsa-mir-548f-5	0	0	0	0	0	0	0	0	0	0	0	0	0	0	0	0	0	0	0	0	0	0	0	0	0	0	0	0	0	0	0	0	0	0	0	0	0	0	0	0	0	0	0	0	0	0	0	0
1261	hsa-mir-548g	0	0	0	0	0	0	0	0	0	0	0	0	0	0	0	0	0	0	0	0	0	0	0	0	0	0	0	0	0	0	0	0	0	0	0	0	0	0	0	0	0	0	0	0	0	0	0	0
1262	hsa-mir-548h-1	0	0	0	0	0	0	0	0	0	0	0	0	0	0	0	0	0	0	0	0	0	0	0	0	0	0	0	0	0	0	0	0	0	0	0	0	0	0	0	0	0	0	0	0	0	0	0	0
1263	hsa-mir-548h-2	0	0	0	0	0	0	0	0	0	0	0	0	0	0	0	0	0	0	0	0	0	0	0	0	0	0	0	0	0	0	0	0	0	0	0	0	0	0	0	0	0	0	0	0	0	0	0	0
1264	hsa-mir-548h-3	0	0	0	0	0	0	0	0	0	0	0	0	0	0	0	0	0	0	0	0	0	0	0	0	0	0	0	0	0	0	0	0	0	0	0	0	0	0	0	0	0	0	0	0	0	0	0	0
1265	hsa-mir-548h-4	0	0	0	0	0	0	0	0	0	0	0	0	0	0	0	0	0	0	0	0	0	0	0	0	0	0	0	0	0	0	0	0	0	0	0	0	0	0	0	0	0	0	0	0	0	0	0	0
1266	hsa-mir-548h-5	0	0	0	0	0	0	0	0	0	0	0	0	0	0	0	0	0	0	0	0	0	0	0	0	0	0	0	0	0	0	0	0	0	0	0	0	0	0	0	0	0	0	0	0	0	0	0	0
1267	hsa-mir-548i-1	0	0	0	0	0	0	0	0	0	0	0	0	0	0	0	0	0	0	0	0	0	0	0	0	0	0	0	0	0	0	0	0	0	0	0	0	0	0	0	0	0	0	0	0	0	0	0	0
1268	hsa-mir-548i-2	0	0	0	0	0	0	0	0	0	0	0	0	0	0	0	0	0	1	0	0	0	0	0	0	0	0	0	0	0	0	0	0	0	0	0	0	0	0	0	0	0	0	0	0	0	0	0	0
1269	hsa-mir-548i-3	0	0	0	0	0	0	0	0	0	0	0	0	0	0	0	0	0	0	0	0	0	0	0	0	0	0	0	0	0	0	0	0	0	0	0	0	0	0	0	0	0	0	0	0	0	0	0	0
1270	hsa-mir-548i-4	0	0	0	0	0	0	0	0	0	0	0	0	0	0	0	0	0	0	0	0	0	0	0	0	0	0	0	0	0	0	0	0	0	0	0	0	0	0	0	0	0	0	0	0	0	0	0	0
1271	hsa-mir-548j	0	1	0	0	1	1	0	0	3	2	2	0	0	5	1	1	0	0	1	0	1	1	2	0	0	0	4	0	4	0	0	3	0	2	0	1	0	0	0	3	0	1	0	1	0	0	2	1
1272	hsa-mir-548k	0	2	0	0	1	2	0	0	6	0	0	0	0	1	0	0	0	1	0	0	0	1	0	0	0	0	1	0	1	1	0	9	0	1	0	0	0	1	0	0	0	2	1	0	0	0	0	0
1273	hsa-mir-548l	0	0	0	1	0	1	0	0	0	0	0	1	0	0	0	0	0	0	0	1	0	0	0	0	0	0	0	0	0	0	1	0	0	1	0	0	0	0	0	1	1	0	0	0	0	1	1	0
1274	hsa-mir-548m	0	0	0	0	0	0	0	0	0	0	0	0	0	0	0	0	0	0	0	0	0	0	0	0	0	0	0	0	0	0	0	0	0	0	0	0	0	0	0	0	0	0	0	0	0	0	0	0
1275	hsa-mir-548n	0	0	0	1	1	0	0	0	0	0	0	0	0	0	0	0	0	0	1	0	0	0	0	0	0	0	0	0	0	0	0	0	0	0	0	0	0	0	0	0	0	0	0	0	0	0	0	0
1276	hsa-mir-548o	0	3	0	1	7	1	2	1	3	1	2	2	2	4	1	0	0	1	0	0	0	1	1	0	0	0	2	0	1	1	2	5	0	0	2	1	0	0	0	3	0	9	2	5	1	1	1	0
1277	hsa-mir-548o-2	0	0	0	0	0	0	0	0	0	0	0	0	0	0	0	0	0	0	0	0	0	0	0	0	0	0	0	0	0	0	0	0	0	0	0	0	0	0	0	0	0	0	0	0	0	0	0	0
1278	hsa-mir-548p	0	0	0	0	0	0	0	0	0	0	0	0	0	0	0	0	0	0	0	0	0	0	0	0	0	0	0	0	0	0	0	0	0	0	0	0	0	0	0	0	0	0	0	0	0	0	0	0
1279	hsa-mir-548q	2	2	0	0	1	0	1	1	1	1	1	1	0	0	0	0	1	0	1	0	1	0	0	0	0	1	1	0	2	0	0	0	1	0	0	0	0	0	0	1	1	0	0	0	0	0	1	0
1280	hsa-mir-548s	0	0	0	0	4	0	0	1	1	0	1	0	1	2	1	0	0	0	1	0	1	0	0	0	1	0	1	0	4	2	0	0	1	1	0	1	0	0	0	1	2	1	0	4	1	0	0	2
1281	hsa-mir-548t	0	1	0	1	0	3	1	0	6	0	0	0	0	3	0	0	0	0	0	0	0	0	0	0	0	0	2	0	0	0	0	2	0	2	0	0	0	0	0	0	1	2	1	0	0	0	2	1
1282	hsa-mir-548u	0	0	0	0	0	0	0	0	0	0	0	0	0	0	0	0	0	0	0	0	0	0	0	0	0	0	0	0	0	0	0	0	0	0	0	0	0	0	0	0	0	0	0	0	0	0	0	0
1283	hsa-mir-548v	0	1	0	3	2	2	12	7	33	0	6	8	7	15	1	9	1	4	1	0	4	14	3	7	7	3	7	0	5	8	0	2	3	13	3	6	8	4	1	6	0	8	10	14	5	1	1	2
1284	hsa-mir-548w	0	0	0	0	0	0	0	0	0	0	0	0	0	0	0	0	0	0	0	0	0	0	0	0	0	0	0	0	0	0	0	0	0	0	0	0	0	0	0	0	0	0	0	0	0	0	0	0
1285	hsa-mir-548x	0	0	0	0	0	0	0	0	0	0	0	0	0	0	0	0	0	0	0	0	0	0	0	0	0	0	0	0	0	0	0	0	0	0	0	0	0	0	0	0	0	0	0	0	0	0	0	0
1286	hsa-mir-548x-2	0	0	0	0	0	0	0	0	0	0	0	0	0	0	0	0	0	0	0	0	0	0	0	0	0	0	0	0	0	0	0	0	0	0	0	0	0	0	0	0	0	0	0	0	0	0	0	0
1287	hsa-mir-548y	0	0	0	2	0	0	0	0	0	0	0	0	1	0	0	0	0	0	0	0	0	0	0	0	20	0	0	0	0	0	0	0	0	1	0	0	0	0	0	0	0	14	0	0	0	0	0	0
1288	hsa-mir-548z	0	0	0	0	0	0	0	0	0	0	0	0	0	0	0	0	0	0	0	0	0	0	0	0	0	0	0	0	0	0	0	0	0	0	0	0	0	0	0	0	0	0	0	0	0	0	0	0
1289	hsa-mir-549a	0	0	0	1	0	0	1	3	0	0	0	0	0	1	0	0	1	0	0	1	0	0	0	0	0	0	0	0	0	0	2	0	0	1	1	1	0	1	0	0	0	0	0	0	0	0	1	0
1290	hsa-mir-550a-1	5	4	8	8	13	10	3	3	24	2	8	6	2	12	1	1	1	4	10	4	4	5	1	1	2	1	5	4	12	3	4	12	1	8	6	14	8	1	0	16	5	12	9	7	5	5	4	2
1291	hsa-mir-550a-2	4	4	6	9	9	5	3	4	26	3	9	4	6	10	0	4	6	2	5	0	5	7	3	3	6	1	3	3	12	8	8	17	3	10	8	11	4	2	0	13	6	9	12	9	4	4	3	3
1292	hsa-mir-550a-3	3	2	7	3	13	3	1	5	15	1	7	4	4	15	1	1	7	2	2	1	2	4	9	3	2	2	5	2	2	5	8	15	1	3	2	6	2	0	0	3	4	4	5	2	10	0	2	3
1293	hsa-mir-550b-1	0	0	0	0	0	0	0	0	1	0	0	0	0	0	0	0	0	0	0	0	0	0	0	0	0	0	0	0	0	0	1	0	0	0	0	1	0	1	0	0	0	0	0	0	0	0	0	0
1294	hsa-mir-550b-2	0	0	0	0	0	1	0	0	0	0	0	0	0	0	0	0	0	0	0	0	0	0	0	0	0	0	0	0	0	0	0	0	0	0	0	0	0	0	0	0	0	0	0	0	0	0	0	0
1295	hsa-mir-551a	3	1	0	5	0	0	1	0	2	0	1	0	3	0	0	0	0	0	0	0	2	0	0	0	23	0	0	0	1	0	1	0	0	0	0	0	0	0	0	1	0	0	0	0	1	0	0	0
1296	hsa-mir-551b	6	1	0	9	2	2	2	2	9	6	12	16	19	0	1	3	1	3	1	2	13	1	8	6	1	4	2	0	1	5	10	0	4	5	0	10	0	6	0	48	0	2	5	3	5	4	1	2
1297	hsa-mir-552	0	0	0	0	0	0	2	0	1	0	0	0	0	3	0	0	1	0	0	0	0	0	0	1	0	1	0	0	3	0	0	0	0	0	0	1	0	6	0	0	1	2	2	18	0	0	1	0
1298	hsa-mir-553	0	0	0	0	0	0	0	0	0	0	0	0	0	0	0	0	0	0	0	0	0	0	0	0	0	0	0	0	0	0	0	0	0	0	0	0	0	0	0	0	0	0	0	0	0	0	0	0
1299	hsa-mir-554	0	0	0	0	0	0	0	0	0	0	0	0	0	0	0	0	0	0	0	0	0	0	0	0	0	0	0	0	0	0	0	0	0	0	0	0	0	0	0	0	0	0	0	0	0	0	0	0
1300	hsa-mir-555	0	0	0	0	0	0	0	0	0	0	0	0	0	0	0	0	0	0	0	0	0	0	0	0	0	1	0	0	0	0	0	0	0	0	0	0	0	0	0	0	0	0	0	0	0	0	0	0
1301	hsa-mir-556	7	2	0	3	5	1	1	2	31	0	7	2	1	2	0	0	0	2	2	0	7	1	5	4	1	2	7	0	0	0	2	12	3	5	4	1	1	2	2	2	2	2	6	0	4	4	2	1
1302	hsa-mir-557	0	0	0	0	0	0	0	0	0	0	0	0	0	0	0	0	0	0	0	0	0	0	0	0	0	0	0	0	0	0	0	0	0	0	0	0	0	0	0	0	0	0	0	0	0	0	0	0
1303	hsa-mir-5571	0	0	0	0	2	0	0	0	0	1	0	0	0	0	0	0	0	0	0	1	0	0	0	0	0	0	1	0	4	0	0	0	0	0	1	0	0	0	0	0	2	1	0	1	0	0	0	0
1304	hsa-mir-5572	0	0	0	0	0	0	0	0	0	0	0	0	0	0	0	0	0	0	0	0	0	0	0	0	1	0	0	0	0	0	0	0	0	0	0	0	0	0	0	0	0	0	0	0	0	0	0	0
1305	hsa-mir-5579	0	1	0	0	0	0	0	0	0	1	0	0	2	3	0	0	0	0	0	0	0	1	0	0	0	1	0	0	0	0	0	0	0	1	1	0	0	0	0	2	0	0	0	0	0	0	1	0
1306	hsa-mir-558	0	0	0	0	0	0	0	0	0	0	0	0	0	0	0	0	0	0	0	0	0	0	0	0	0	0	0	0	0	0	0	0	0	0	0	0	0	0	0	0	0	0	0	0	0	0	0	0
1307	hsa-mir-5580	0	0	0	0	0	0	0	0	1	0	0	1	0	1	0	0	0	0	0	0	0	0	0	0	0	0	0	1	0	0	0	0	0	0	0	0	0	0	0	0	0	0	0	0	0	0	0	0
1308	hsa-mir-5581	0	2	1	0	2	0	1	0	3	0	2	1	0	4	1	0	0	0	1	0	0	0	0	0	0	0	2	0	2	0	3	6	1	2	1	1	0	0	0	2	1	0	2	0	0	0	2	1
1309	hsa-mir-5582	0	1	0	0	0	0	1	0	0	1	0	0	0	0	0	0	0	0	0	0	0	0	0	0	0	0	1	0	2	0	0	0	0	0	0	0	1	0	0	1	0	0	0	1	0	0	0	0
1310	hsa-mir-5583-1	0	0	0	0	0	0	0	0	0	0	0	0	0	0	0	0	0	0	0	0	0	0	0	0	0	0	0	0	0	0	0	0	0	0	0	0	0	0	0	0	0	0	0	0	0	0	0	0
1311	hsa-mir-5583-2	0	0	0	0	0	0	0	0	0	0	0	0	0	0	0	0	0	0	0	0	0	0	0	0	0	0	0	0	0	0	0	0	0	0	0	0	0	0	0	0	0	0	0	0	0	0	0	0
1312	hsa-mir-5584	0	0	0	0	0	0	0	0	0	0	0	0	0	0	0	0	0	0	0	0	0	0	0	0	0	0	0	0	0	0	0	0	0	0	1	0	0	0	0	0	0	0	0	0	0	0	0	0
1313	hsa-mir-5585	0	0	0	0	0	0	0	0	0	0	1	0	0	0	0	0	0	0	0	0	0	0	0	0	0	0	0	0	0	0	0	0	0	0	0	0	0	0	0	0	0	0	0	0	0	0	0	0
1314	hsa-mir-5586	0	29	0	8	3	8	5	2	19	21	15	3	17	24	3	4	5	8	0	14	5	2	4	8	6	2	17	6	9	10	6	31	2	40	53	9	4	9	9	21	10	33	13	7	11	2	4	5
1315	hsa-mir-5587	0	0	0	0	0	0	0	0	0	0	0	0	0	0	0	0	0	0	0	0	0	0	0	0	0	1	0	0	0	0	0	0	0	0	0	0	0	0	0	0	0	0	0	0	0	0	0	0
1316	hsa-mir-5588	0	0	0	0	0	0	0	0	0	1	0	0	0	0	0	0	0	1	0	0	0	0	0	0	0	0	0	0	0	0	0	0	0	1	0	0	0	0	0	0	1	0	0	1	0	1	0	0
1317	hsa-mir-5589	0	0	0	0	0	0	0	0	0	0	0	0	0	0	0	0	0	0	0	0	0	0	0	0	0	0	0	0	0	0	0	0	0	0	0	0	0	0	0	0	0	0	0	0	0	0	0	0
1318	hsa-mir-559	0	0	0	0	3	0	0	0	1	0	0	0	0	0	0	0	0	0	0	0	0	0	0	0	0	0	1	1	3	0	0	0	0	0	0	0	0	0	0	0	0	0	0	0	0	0	2	0
1319	hsa-mir-5590	0	0	0	0	0	0	0	0	0	0	0	0	0	0	0	0	0	0	0	0	0	0	0	0	0	0	0	0	0	0	0	0	0	0	0	0	0	0	0	0	0	0	0	0	0	0	0	0
1320	hsa-mir-5591	0	0	0	0	0	0	0	0	1	0	0	0	0	0	0	0	0	0	0	0	0	0	0	0	0	0	0	0	0	0	0	0	0	0	0	0	0	0	0	0	0	0	0	0	0	0	0	0
1321	hsa-mir-561	0	3	0	0	0	1	0	2	0	0	0	0	2	5	0	0	0	0	0	0	0	2	0	1	0	0	0	0	0	0	1	2	0	2	1	1	0	0	0	2	0	5	0	0	1	0	0	0
1322	hsa-mir-562	0	0	0	0	0	0	0	0	0	0	0	0	0	0	0	0	0	0	0	0	0	0	0	0	0	0	0	0	0	0	0	0	0	0	0	0	0	0	0	0	0	0	0	0	0	0	0	0
1323	hsa-mir-563	0	0	0	0	0	0	0	0	0	0	0	0	0	0	0	0	0	0	0	0	0	0	0	0	0	0	0	0	0	0	0	0	0	0	0	0	0	0	0	0	0	0	0	0	0	0	0	0
1324	hsa-mir-564	0	1	0	0	0	0	0	0	0	0	0	0	0	0	0	0	0	0	0	0	0	0	0	0	0	1	0	0	0	0	0	0	0	0	0	0	0	0	0	0	0	0	0	0	0	0	0	0
1325	hsa-mir-566	0	0	0	0	0	0	0	0	0	0	0	0	0	0	0	0	0	0	0	0	0	0	0	0	0	0	0	0	0	0	0	0	0	0	0	0	0	0	0	0	0	0	0	0	0	0	0	0
1326	hsa-mir-567	0	0	0	0	0	0	0	0	0	0	0	0	0	0	0	0	0	0	0	0	0	0	0	0	0	0	0	0	0	0	0	0	0	0	0	0	0	0	0	0	0	0	0	0	0	0	0	0
1327	hsa-mir-568	0	0	0	0	0	0	0	0	0	0	0	0	0	0	0	0	0	0	0	0	0	0	0	0	0	0	0	0	0	0	0	0	0	0	0	0	0	0	0	0	0	0	0	0	0	0	0	0
1328	hsa-mir-5680	0	0	1	1	0	0	0	1	1	0	0	1	0	4	0	0	0	0	1	0	0	0	0	1	0	0	2	0	0	2	1	0	0	0	1	0	2	4	1	10	0	0	0	5	0	0	2	0
1329	hsa-mir-5681a	0	0	0	0	0	0	0	0	0	0	0	0	0	1	0	0	0	0	0	0	0	0	0	0	0	0	0	0	0	0	0	0	0	0	0	0	0	0	0	0	0	1	0	0	0	0	0	0
1330	hsa-mir-5681b	0	1	0	2	0	0	0	0	1	0	0	0	2	0	0	0	0	0	0	0	0	0	0	1	1	0	0	1	0	1	2	0	1	0	0	2	0	1	0	0	0	0	2	0	0	0	1	0
1331	hsa-mir-5682	0	1	0	0	0	0	0	0	0	0	0	0	0	0	0	0	0	0	0	0	0	0	0	0	0	0	0	0	0	0	0	0	0	0	0	2	0	0	0	1	0	0	0	0	0	0	0	0
1332	hsa-mir-5683	1	107	0	920	8	10	0	3	86	55	0	3	43	83	13	7	0	7	19	24	21	1	9	18	38	8	391	2	28	27	6	21	2	4	50	22	8	5	7	14	0	8	20	44	14	3	28	7
1333	hsa-mir-5684	2	0	1	3	0	1	5	1	8	4	0	0	0	0	1	0	0	1	0	1	2	3	1	0	0	0	5	0	0	1	6	4	0	0	1	2	1	0	2	0	1	3	0	0	1	2	3	0
1334	hsa-mir-5685	1	0	0	0	0	0	1	0	1	0	0	0	0	1	0	0	0	0	0	0	0	0	0	0	0	0	0	0	0	0	0	0	0	0	2	0	0	0	2	0	0	0	0	0	0	0	0	2
1335	hsa-mir-5687	0	1	0	0	1	1	0	0	1	0	2	0	1	1	0	1	0	1	1	1	0	0	0	1	0	0	0	0	2	0	0	0	0	0	1	1	0	0	1	12	2	0	0	3	0	0	0	0
1336	hsa-mir-5688	0	0	0	0	0	0	0	0	0	0	0	0	0	0	0	0	0	0	0	0	0	0	0	0	0	0	0	0	0	0	0	0	0	0	0	0	0	0	0	0	0	0	0	0	0	0	0	0
1337	hsa-mir-5689	0	0	0	0	0	0	0	0	0	0	0	0	0	0	0	0	0	0	0	0	0	0	0	0	0	0	0	0	0	0	0	0	0	0	0	0	0	0	0	0	0	1	0	0	0	0	0	0
1338	hsa-mir-569	0	0	0	0	0	0	0	0	0	0	0	0	0	0	0	0	0	0	0	0	0	0	0	0	0	0	0	0	0	0	0	0	0	0	0	0	0	0	0	0	0	0	0	0	0	0	0	0
1339	hsa-mir-5690	0	3	0	1	2	1	1	0	3	0	1	0	2	0	1	0	1	1	1	0	0	1	0	1	0	0	0	0	2	0	0	4	0	0	0	0	1	0	1	0	1	1	0	0	0	2	2	0
1340	hsa-mir-5691	1	1	0	3	0	1	0	0	16	1	8	1	0	0	1	1	0	3	2	0	0	0	0	2	0	0	6	0	0	12	4	0	0	8	4	3	3	1	1	1	0	2	3	1	0	0	0	0
1341	hsa-mir-5692a-1	0	0	0	0	0	0	0	0	0	0	0	0	0	0	0	0	0	0	0	0	0	0	0	0	0	0	0	0	0	0	0	0	0	0	0	0	0	0	0	0	0	0	0	0	0	0	0	0
1342	hsa-mir-5692a-2	0	0	0	0	0	0	0	0	0	0	0	0	0	0	0	0	0	0	0	0	0	0	0	0	0	0	0	0	0	0	0	0	0	0	0	0	0	0	0	0	0	0	0	0	0	0	0	0
1343	hsa-mir-5692b	0	0	0	0	0	0	0	0	0	0	0	0	0	0	0	0	0	0	0	0	0	0	0	0	0	0	0	0	0	0	0	0	0	0	0	0	0	0	0	0	0	0	0	0	0	0	0	0
1344	hsa-mir-5692c-1	0	0	0	0	0	0	0	0	0	0	0	0	0	0	0	0	0	1	0	0	0	0	0	0	0	0	0	0	0	0	0	0	0	0	0	0	0	0	0	0	0	0	0	0	0	0	1	0
1345	hsa-mir-5692c-2	0	0	0	0	0	0	0	0	0	0	0	0	0	0	0	0	0	0	0	0	0	0	0	0	0	0	0	0	0	0	0	0	0	0	0	0	0	0	0	0	0	0	0	0	0	0	1	0
1346	hsa-mir-5693	0	0	0	0	0	0	0	0	0	0	0	0	0	0	0	0	0	0	0	0	0	0	0	0	0	1	0	0	1	0	0	0	0	0	0	0	0	0	0	0	0	0	0	0	0	0	0	0
1347	hsa-mir-5694	1	1	22	6	0	0	0	8	8	5	8	0	0	1	0	2	4	3	0	2	7	0	1	4	0	0	10	0	0	1	5	1	1	3	20	0	1	1	1	0	0	0	0	1	4	0	0	2
1348	hsa-mir-5695	1	0	1	0	0	5	2	5	5	1	1	0	1	1	0	1	2	1	0	1	0	4	1	0	0	0	1	0	0	0	1	4	1	0	0	5	0	1	0	0	0	1	3	0	0	0	0	1
1349	hsa-mir-5696	0	3	1	2	3	0	0	1	2	1	0	0	0	0	0	0	1	0	0	0	1	0	0	0	1	1	3	0	1	1	1	3	0	0	5	1	1	1	0	2	1	2	0	0	0	0	4	1
1350	hsa-mir-5697	0	0	0	1	0	1	1	0	1	0	0	0	0	1	0	0	0	0	0	0	0	0	0	0	0	0	0	0	0	0	0	0	0	0	0	0	0	0	0	0	0	0	0	0	0	1	0	0
1351	hsa-mir-5698	1	0	1	1	2	2	4	2	3	0	1	2	14	0	0	1	0	4	3	0	3	1	2	1	3	1	4	2	9	0	3	8	2	3	1	2	4	2	1	1	1	2	1	3	1	0	3	3
1352	hsa-mir-5699	2	2	0	8	8	1	2	0	14	2	1	3	2	6	0	1	0	1	0	0	3	1	0	2	4	1	4	1	3	2	4	6	1	4	7	2	2	1	0	6	0	2	0	0	0	0	3	2
1353	hsa-mir-570	0	4	0	0	3	1	0	1	9	0	0	0	2	1	0	0	0	1	1	0	0	1	0	2	3	0	2	1	1	0	0	4	0	0	1	1	0	2	1	2	3	0	1	0	0	2	2	0
1354	hsa-mir-5700	0	0	0	0	0	0	0	0	0	0	0	0	0	0	0	0	0	0	0	0	0	0	0	0	0	0	0	0	0	0	0	0	0	0	0	0	0	0	0	0	0	0	0	0	0	0	0	0
1355	hsa-mir-5701-1	1	0	0	0	0	0	0	0	0	0	0	1	0	0	0	0	0	0	0	0	0	0	1	0	0	0	0	0	0	0	0	0	1	1	0	0	0	0	0	0	0	0	1	0	2	0	2	0
1356	hsa-mir-5701-2	0	0	0	0	0	0	0	0	1	0	0	0	0	0	0	0	0	0	0	0	0	0	0	0	0	0	0	0	1	0	0	0	0	1	1	0	0	0	0	0	0	1	0	0	0	0	0	0
1357	hsa-mir-5702	0	0	0	0	0	0	0	1	0	0	0	0	0	0	0	0	0	0	0	0	0	0	0	0	0	0	0	0	0	0	0	0	0	0	0	0	1	0	0	0	0	0	0	0	0	0	0	0
1358	hsa-mir-5703	0	0	0	1	2	0	0	0	5	3	1	1	0	1	0	1	0	0	0	0	0	0	0	0	0	1	0	0	0	1	0	2	0	2	0	0	0	0	0	0	0	2	0	0	0	1	2	1
1359	hsa-mir-5704	0	0	0	0	0	0	0	0	0	0	0	0	0	0	0	0	0	0	0	0	0	0	0	0	0	0	0	0	0	0	0	0	0	0	0	0	0	0	0	0	0	0	0	0	0	0	0	0
1360	hsa-mir-5705	0	0	0	0	0	0	0	0	0	0	0	0	0	0	0	0	0	0	0	0	0	0	0	0	0	0	0	0	0	0	0	0	0	0	0	0	0	0	0	0	0	0	0	0	0	0	0	0
1361	hsa-mir-5706	0	0	0	2	0	0	0	3	2	0	0	0	1	1	1	0	0	1	0	1	0	4	0	0	0	0	0	0	0	1	1	0	0	0	2	0	0	1	0	3	1	2	0	0	1	0	2	0
1362	hsa-mir-5707	0	0	0	0	0	0	0	0	1	0	0	0	0	0	0	0	0	0	0	0	0	0	0	0	0	0	0	0	0	0	0	0	0	0	0	0	0	0	0	0	0	0	0	0	0	0	0	0
1363	hsa-mir-5708	2	0	0	0	0	0	0	0	0	1	0	2	1	0	0	0	0	1	2	0	0	0	0	0	0	0	1	0	0	3	2	7	0	2	0	1	0	5	0	0	0	0	1	0	0	0	0	1
1364	hsa-mir-571	0	0	0	0	0	0	0	0	0	0	0	0	0	0	0	0	0	0	0	0	0	0	0	0	0	0	0	0	0	0	0	0	0	0	0	0	0	0	0	0	0	0	0	0	0	0	0	0
1365	hsa-mir-572	0	0	0	0	0	0	0	1	1	0	0	0	1	0	0	0	0	0	0	0	0	1	0	0	0	0	0	0	0	2	0	0	0	0	0	0	0	0	0	0	0	0	0	1	0	0	0	0
1366	hsa-mir-573	0	0	0	0	0	1	0	0	0	0	0	0	0	0	0	0	0	0	0	0	0	0	0	0	0	0	3	0	1	2	0	4	0	1	0	2	0	1	0	0	0	0	0	0	0	0	5	0
1367	hsa-mir-5739	0	0	0	0	0	0	0	0	0	0	0	0	0	0	0	0	0	0	0	0	0	0	0	0	0	0	0	0	0	0	0	0	0	0	0	0	0	0	0	0	0	0	0	0	0	0	0	0
1368	hsa-mir-574	166	346	334	639	317	175	341	374	581	276	406	433	583	842	61	185	291	343	156	107	314	92	150	575	81	51	218	169	138	82	505	289	176	515	506	839	43	104	167	646	162	247	179	176	136	130	700	143
1369	hsa-mir-575	0	0	0	0	0	0	0	0	0	0	0	0	0	0	0	0	0	0	0	0	0	0	0	0	0	0	0	0	0	0	0	0	0	0	0	0	0	0	0	0	0	0	0	0	0	0	0	0
1370	hsa-mir-576	8	51	10	26	32	42	27	31	201	44	32	28	37	56	12	19	31	26	17	14	13	32	13	41	11	12	60	11	39	39	51	71	15	29	30	29	16	8	9	56	48	58	55	53	26	8	34	16
1371	hsa-mir-577	2	2	0	8	84	5	1	2	0	6	17	0	4	7	25	1	5	5	0	3	1	1	5	23	47	0	0	3	194	0	6	1	0	2	6	12	5	9	0	2	75	0	3	0	0	4	0	0
1372	hsa-mir-578	0	0	0	0	0	0	0	0	1	0	0	0	0	0	0	1	0	0	0	0	1	0	1	5	0	0	0	0	3	1	0	2	0	3	0	0	0	0	0	4	0	2	0	0	0	0	0	0
1373	hsa-mir-5787	0	0	0	0	0	0	0	0	0	0	0	0	0	0	0	0	0	0	0	0	0	0	0	0	0	0	0	0	0	0	0	0	0	0	0	0	0	0	0	0	0	0	0	0	0	0	0	0
1374	hsa-mir-579	1	2	1	1	1	0	0	0	4	2	3	2	1	3	1	0	1	0	0	0	1	0	0	1	2	0	3	1	2	2	6	2	0	4	0	3	1	2	0	3	4	5	1	2	1	0	7	0
1375	hsa-mir-580	0	0	0	0	3	0	0	2	2	0	2	2	0	0	0	0	0	0	2	2	0	1	0	1	1	0	5	0	1	0	1	9	0	4	3	2	0	0	1	5	3	3	0	0	1	0	3	0
1376	hsa-mir-581	0	1	2	0	0	1	1	1	2	5	5	1	4	6	0	1	0	1	2	0	0	2	1	1	3	0	1	2	1	0	4	0	2	4	0	3	2	1	1	2	0	3	2	1	0	1	1	5
1377	hsa-mir-582	87	346	22	370	105	222	61	457	147	347	544	154	593	4769	46	154	109	350	256	437	230	45	670	172	284	62	630	280	423	361	268	800	102	2399	949	725	261	165	182	881	4987	495	125	393	248	193	594	246
1378	hsa-mir-583	0	0	0	0	0	0	0	0	0	0	0	0	0	0	0	0	0	0	0	0	0	0	0	0	0	0	0	0	0	0	0	0	0	0	0	0	0	0	0	0	0	0	0	0	0	0	0	0
1379	hsa-mir-584	59	210	26	415	458	134	51	34	239	86	66	16	98	93	61	27	125	30	121	75	121	12	70	79	71	31	66	20	331	62	50	154	27	180	433	88	38	67	167	140	74	68	68	88	56	55	21	46
1380	hsa-mir-585	2	1	0	17	0	2	1	0	6	7	0	1	1	2	2	0	2	1	0	0	1	0	1	24	1	2	0	0	1	2	3	0	0	7	1	1	0	0	0	3	0	2	11	0	0	0	0	3
1381	hsa-mir-586	0	0	0	0	0	0	0	0	0	0	0	0	0	0	0	0	0	0	0	0	0	0	0	0	0	0	0	0	0	0	0	0	0	0	0	0	0	0	0	0	0	0	0	0	0	0	0	0
1382	hsa-mir-587	0	0	0	0	0	0	0	0	0	0	0	0	0	0	0	0	0	0	0	0	0	0	0	0	0	0	0	0	0	0	0	0	0	0	0	0	0	0	0	0	0	0	0	0	0	0	0	0
1383	hsa-mir-588	0	0	0	0	0	0	0	0	0	0	0	0	0	0	0	0	0	0	0	0	0	0	0	0	0	0	1	0	4	0	0	0	0	0	0	0	0	0	0	2	0	0	0	0	0	0	0	0
1384	hsa-mir-589	199	232	106	311	286	123	242	186	706	118	149	181	103	1026	53	31	57	83	115	146	100	522	111	213	255	162	532	40	343	229	101	602	68	185	219	238	213	80	166	568	106	714	329	82	166	174	173	34
1385	hsa-mir-590	45	85	3	63	86	40	17	44	151	28	40	16	73	98	13	35	32	45	15	16	11	102	19	34	96	31	54	22	270	56	51	110	26	77	31	131	31	6	10	92	60	82	62	62	23	22	71	15
1386	hsa-mir-591	0	0	0	0	0	0	0	0	0	0	0	0	0	0	0	0	0	0	0	0	0	0	0	0	0	0	0	0	0	0	0	0	0	0	0	0	0	0	0	0	0	0	0	0	0	0	0	0
1387	hsa-mir-592	8	14	1	3	2	0	15	8	48	4	23	8	9	50	2	3	40	11	6	1	2	15	3	40	3	7	8	17	4	8	20	2	27	37	5	50	2	5	0	208	10	29	14	13	13	6	6	2
1388	hsa-mir-593	0	0	0	0	0	0	0	0	0	0	0	0	0	0	0	0	0	0	0	0	0	0	0	0	0	0	0	0	0	0	0	0	0	0	0	0	0	0	0	0	0	0	0	0	0	0	0	0
1389	hsa-mir-595	0	0	0	0	0	0	0	0	0	0	0	0	0	0	0	0	0	0	0	0	0	0	0	0	0	0	0	0	0	0	0	0	0	0	0	0	0	0	0	0	0	0	0	0	0	0	0	0
1390	hsa-mir-596	0	0	1	0	0	0	0	0	1	0	0	0	0	0	0	0	0	0	0	0	0	0	0	0	0	0	0	0	0	0	0	0	0	0	0	0	0	0	0	0	0	0	0	0	0	0	0	0
1391	hsa-mir-597	0	0	0	1	1	0	0	1	0	0	1	1	0	0	0	0	0	0	0	0	1	3	0	0	1	0	0	0	0	0	1	0	0	0	0	1	0	0	0	1	0	0	0	0	0	0	0	0
1392	hsa-mir-598	9	115	21	140	19	21	25	51	33	18	67	23	117	665	31	26	66	43	33	56	64	2	20	17	2	4	16	29	47	6	50	43	29	341	21	90	4	16	15	336	25	34	98	11	9	7	8	6
1393	hsa-mir-599	0	1	0	0	0	0	0	0	1	0	0	0	0	2	0	0	0	0	0	0	0	0	0	0	0	0	1	0	0	0	0	2	0	0	0	0	0	0	0	0	1	0	0	0	0	0	0	0
1394	hsa-mir-600	0	2	0	1	1	0	0	0	4	0	0	0	0	1	0	0	0	0	0	0	0	0	0	0	0	0	2	0	1	0	0	2	1	0	0	0	0	0	0	0	0	0	0	0	0	0	0	0
1395	hsa-mir-601	0	0	0	0	0	0	0	0	0	0	0	0	0	0	0	0	0	0	0	0	0	0	0	0	0	0	0	0	0	0	0	0	0	0	0	0	0	0	0	0	0	0	0	0	0	0	0	0
1396	hsa-mir-602	0	0	0	0	0	0	0	0	0	0	0	0	0	0	0	0	0	0	0	0	0	0	0	0	0	0	0	0	0	0	0	0	0	0	0	0	0	0	0	0	0	0	0	0	0	0	0	0
1397	hsa-mir-603	0	0	0	0	0	0	0	0	0	0	0	0	0	0	0	0	0	0	0	1	0	0	0	0	0	0	0	0	0	0	0	0	0	0	0	0	0	0	0	0	0	0	0	0	0	0	0	0
1398	hsa-mir-604	0	0	0	0	0	0	0	0	0	0	0	0	0	0	0	0	0	0	0	0	0	0	0	0	0	0	0	0	0	0	0	0	0	0	0	0	0	0	0	0	0	0	0	0	0	0	0	0
1399	hsa-mir-605	0	3	1	1	0	0	0	0	2	0	3	9	3	2	0	0	0	0	0	2	1	0	1	1	1	0	0	0	1	1	0	1	0	0	0	3	1	1	0	27	0	0	0	0	1	0	1	1
1400	hsa-mir-606	0	0	0	0	0	0	0	0	0	0	0	0	0	0	0	0	0	0	0	0	0	0	0	0	1	0	0	0	0	0	0	0	0	0	0	0	0	0	0	0	0	0	0	0	0	0	0	0
1401	hsa-mir-6068	0	0	0	0	0	0	0	0	0	0	0	0	0	0	0	0	0	0	0	0	0	0	0	0	0	0	0	0	0	0	0	0	0	0	0	0	0	0	0	0	0	0	0	0	0	0	0	0
1402	hsa-mir-6069	0	0	0	0	0	0	0	0	0	0	0	0	0	0	0	0	0	0	0	0	0	0	0	0	0	0	0	0	0	0	0	0	0	0	0	0	0	0	0	0	0	0	0	0	0	0	0	0
1403	hsa-mir-607	1	0	0	0	1	0	0	1	0	1	0	0	0	3	0	0	0	0	0	0	0	0	0	0	0	0	2	1	0	1	0	0	0	0	2	1	0	0	0	0	0	1	0	0	1	0	2	0
1404	hsa-mir-6070	0	0	0	0	0	0	0	0	0	0	0	0	0	0	0	0	0	0	0	0	0	0	0	0	0	0	0	0	0	0	0	0	0	0	0	0	0	0	0	0	0	0	0	0	0	0	0	0
1405	hsa-mir-6071	0	0	0	0	0	0	0	0	0	0	0	0	0	0	0	0	0	0	0	0	0	0	0	0	0	0	0	0	0	0	0	0	0	0	0	0	0	0	0	0	0	0	0	0	0	0	0	0
1406	hsa-mir-6072	0	0	0	0	0	0	0	0	0	0	0	0	0	0	0	0	0	0	0	0	0	0	0	0	0	0	0	0	0	0	0	0	0	0	0	0	0	0	0	0	0	0	0	0	0	0	0	0
1407	hsa-mir-6073	0	0	0	0	0	0	0	1	0	0	0	0	0	1	0	0	0	0	0	0	0	0	0	0	0	0	0	0	0	0	0	0	0	0	0	0	0	0	0	0	0	0	0	0	0	0	0	0
1408	hsa-mir-6074	0	0	0	0	0	0	0	0	0	0	0	0	0	0	0	0	0	0	0	0	0	0	0	0	0	0	0	0	0	0	0	0	0	0	0	0	0	0	0	0	0	0	0	0	0	0	0	0
1409	hsa-mir-6075	0	0	0	0	0	0	0	0	0	0	0	0	0	0	0	0	0	0	0	0	0	0	0	0	0	0	0	0	0	0	0	0	0	0	0	0	0	0	0	0	0	0	0	0	0	0	0	0
1410	hsa-mir-6076	0	0	0	0	0	0	0	0	0	0	0	0	0	0	0	0	0	0	0	0	0	0	0	0	0	0	0	0	0	0	0	0	0	0	0	0	0	0	0	0	0	0	0	0	0	0	0	0
1411	hsa-mir-6077-1	0	0	0	0	0	0	0	0	0	0	0	0	0	0	0	0	0	0	0	0	0	0	0	0	0	0	0	0	0	0	0	0	0	0	0	0	0	0	0	0	0	0	0	0	0	0	0	0
1412	hsa-mir-6077-2	0	0	0	0	0	0	0	0	0	0	0	0	0	0	0	0	0	0	0	0	0	0	0	0	0	0	0	0	0	0	0	0	0	0	0	0	0	0	0	0	0	0	0	0	0	0	0	0
1413	hsa-mir-6078	0	0	0	0	0	0	0	0	0	0	0	0	0	0	0	0	0	0	0	0	0	0	0	0	0	0	0	0	0	0	0	0	0	0	0	0	0	0	0	0	0	0	0	0	0	0	0	0
1414	hsa-mir-6079	0	0	0	0	0	0	0	0	0	0	0	0	0	0	0	0	0	0	0	0	0	0	0	0	0	0	0	0	0	0	0	0	0	0	0	0	0	0	0	0	0	0	0	0	0	0	0	0
1415	hsa-mir-608	0	0	0	0	0	0	0	0	0	0	0	0	0	0	0	0	0	0	0	0	0	0	0	0	0	0	0	0	0	0	0	0	0	0	0	0	0	0	0	0	0	0	0	0	0	0	0	0
1416	hsa-mir-6080	0	0	0	0	0	0	0	0	1	0	0	0	0	0	0	0	0	0	0	0	0	0	0	0	0	0	0	0	0	0	0	0	1	0	0	0	0	0	0	0	0	0	0	0	0	0	0	0
1417	hsa-mir-6081	0	0	0	0	0	0	0	0	0	0	0	0	0	0	0	0	0	0	0	0	0	0	0	0	0	0	0	0	0	0	0	0	0	0	0	0	0	0	0	0	0	0	0	0	0	0	0	0
1418	hsa-mir-6082	0	0	0	0	0	0	0	0	0	0	0	0	0	0	0	0	0	0	0	0	0	0	0	0	0	0	0	0	0	0	0	0	0	0	0	0	0	0	0	0	0	0	0	0	0	0	0	0
1419	hsa-mir-6083	0	0	0	0	0	0	0	0	0	0	0	0	0	0	0	0	0	0	0	0	0	0	0	0	0	0	0	0	0	0	0	0	0	0	0	0	0	0	0	0	0	0	0	0	0	0	0	0
1420	hsa-mir-6084	0	0	0	0	0	0	0	0	0	0	0	0	0	0	0	0	0	0	0	0	0	0	0	0	0	0	0	0	0	0	0	0	0	0	0	0	0	0	0	0	0	0	0	0	0	0	0	0
1421	hsa-mir-6085	0	0	0	0	0	0	0	0	0	0	0	0	0	0	0	0	0	0	0	0	0	0	0	0	0	0	0	0	0	0	0	0	0	0	0	0	0	0	0	0	0	0	0	0	0	0	0	0
1422	hsa-mir-6086	0	0	0	0	0	0	0	0	0	0	0	0	0	0	0	0	0	0	0	0	0	0	0	0	0	0	0	0	0	0	0	0	0	0	0	0	0	0	0	0	0	0	0	0	0	0	0	0
1423	hsa-mir-6087	40	30	19	71	14	20	29	76	57	29	33	40	36	26	43	11	27	27	27	5	30	18	14	56	51	23	19	5	104	44	23	23	85	22	20	31	11	32	7	21	51	18	19	60	9	17	301	17
1424	hsa-mir-6088	0	0	0	0	0	0	0	0	0	0	0	0	0	0	0	0	0	0	0	0	0	0	0	0	0	0	0	0	0	0	0	0	0	0	0	0	0	0	0	0	0	0	0	1	0	0	0	0
1425	hsa-mir-6089-1	0	0	0	0	0	0	0	0	0	0	0	0	0	0	0	0	0	0	0	0	0	0	0	0	0	0	0	0	0	0	0	0	0	0	0	0	0	0	0	0	0	0	0	0	0	0	0	0
1426	hsa-mir-6089-2	0	0	0	0	0	0	0	0	0	0	0	0	0	0	0	0	0	0	0	0	0	0	0	0	0	0	0	0	0	0	0	0	0	0	0	0	0	0	0	0	0	0	0	0	0	0	0	0
1427	hsa-mir-609	0	0	0	0	0	0	0	0	0	0	0	1	1	0	0	0	0	0	0	0	0	0	0	0	0	0	0	0	0	0	0	0	0	0	0	0	0	0	0	0	0	0	0	0	0	0	0	0
1428	hsa-mir-6090	0	0	0	0	0	0	0	0	0	0	0	0	0	0	0	0	0	0	0	0	0	0	0	0	0	0	0	0	0	0	0	0	0	0	0	0	0	0	0	0	0	0	0	0	0	0	0	0
1429	hsa-mir-610	0	0	0	0	0	0	0	0	0	0	0	0	0	0	0	0	0	0	0	0	0	0	0	0	0	0	0	0	0	0	0	0	0	0	0	0	0	0	0	0	0	0	0	0	0	0	0	0
1430	hsa-mir-611	0	0	0	0	0	1	0	1	0	0	0	0	0	0	0	0	0	0	1	0	0	0	2	0	0	0	0	0	0	0	0	0	0	0	0	0	0	0	0	0	0	0	0	1	0	0	0	0
1431	hsa-mir-612	1	0	0	0	0	0	0	0	0	0	0	0	0	0	0	0	0	0	0	1	0	0	0	0	0	0	0	0	0	0	1	0	0	0	0	0	0	2	0	0	0	0	0	0	0	0	1	0
1432	hsa-mir-6124	0	0	0	0	0	0	0	0	0	0	0	0	0	0	0	0	0	0	0	0	0	0	0	0	0	0	0	0	0	0	0	0	0	0	0	0	0	0	0	0	0	0	0	0	0	0	0	0
1433	hsa-mir-6125	0	0	0	0	0	0	1	0	2	0	0	0	1	2	0	0	1	0	0	1	0	0	1	1	0	0	1	0	0	1	1	0	0	3	2	0	0	0	0	0	0	1	0	0	0	0	1	0
1434	hsa-mir-6126	0	0	0	0	0	0	0	0	0	0	0	0	0	0	0	0	0	0	0	0	0	0	0	0	0	0	0	0	0	0	0	0	0	0	0	0	0	0	0	0	0	0	0	0	0	0	0	0
1435	hsa-mir-6127	0	0	0	0	0	0	0	0	0	0	0	0	0	0	0	0	0	0	0	0	0	0	0	0	0	0	0	0	0	0	0	0	0	0	0	0	0	0	0	0	0	0	0	0	0	0	0	0
1436	hsa-mir-6128	0	0	0	0	0	0	0	0	0	0	0	0	0	0	0	0	0	0	0	0	0	0	0	0	0	0	0	0	0	0	0	0	0	0	0	0	0	0	0	0	0	0	0	0	0	0	0	0
1437	hsa-mir-6129	0	0	0	0	0	0	0	0	1	0	0	0	0	0	0	0	0	0	0	0	0	0	0	0	0	0	0	0	0	0	0	0	0	2	0	0	0	0	0	0	0	0	0	0	0	0	0	0
1438	hsa-mir-613	0	0	0	0	0	0	0	0	0	0	0	0	0	0	0	0	0	0	0	0	0	0	0	0	0	0	0	0	0	0	0	0	0	0	0	0	0	0	0	0	0	0	0	0	0	0	0	0
1439	hsa-mir-6130	0	1	0	0	0	0	0	0	0	0	0	1	0	0	0	0	0	0	0	0	0	0	0	0	0	0	0	0	0	0	0	0	0	0	0	0	0	0	0	0	0	0	0	0	0	0	0	0
1440	hsa-mir-6131	0	0	0	0	0	0	0	0	0	0	0	0	0	0	0	0	0	0	0	0	0	0	0	0	0	0	0	0	0	0	0	0	0	0	0	0	0	0	0	0	0	0	0	0	0	0	0	0
1441	hsa-mir-6132	2	0	0	1	0	0	1	0	0	1	1	0	0	2	0	0	2	0	0	0	0	0	0	0	1	0	0	0	0	0	0	1	0	0	0	1	0	0	0	2	0	0	0	0	0	0	0	0
1442	hsa-mir-6133	0	0	0	0	0	0	0	0	0	0	0	0	0	0	0	0	0	0	0	0	0	0	0	0	0	0	0	0	0	0	0	0	0	0	0	0	0	0	0	0	0	0	0	0	0	0	0	0
1443	hsa-mir-6134	0	0	0	0	0	0	0	0	0	0	0	0	0	0	0	0	0	0	0	0	0	0	0	0	0	0	0	0	0	0	0	0	0	0	0	0	0	0	0	0	0	0	0	0	0	0	0	0
1444	hsa-mir-614	0	0	0	0	0	0	0	0	0	0	0	1	0	0	0	0	0	0	0	0	0	0	0	0	0	0	0	0	0	1	0	0	0	0	0	0	0	0	0	0	0	0	1	0	0	0	0	0
1445	hsa-mir-615	4	35	20	24	19	18	157	16	4	11	23	41	133	60	6	22	14	26	8	7	13	15	6	23	18	30	54	12	1	31	57	15	10	28	5	297	32	35	5	70	5	105	52	51	22	13	38	15
1446	hsa-mir-616	10	2	7	3	4	16	15	9	17	6	16	12	15	19	7	4	4	7	2	3	5	23	10	20	8	10	5	4	5	17	8	20	7	9	2	17	5	10	2	15	4	12	15	12	2	3	12	3
1447	hsa-mir-6165	0	0	0	0	0	0	0	0	0	0	0	0	0	0	0	0	0	0	0	0	0	0	0	0	0	0	0	0	0	0	0	0	0	0	0	0	0	0	0	0	0	0	0	0	0	0	0	0
1448	hsa-mir-617	0	0	0	0	0	0	0	0	0	0	0	0	0	0	0	0	0	0	0	0	0	0	0	0	0	0	0	0	0	1	0	0	0	0	0	0	0	0	0	0	0	0	0	0	0	0	0	0
1449	hsa-mir-618	1	1	3	5	0	4	1	4	9	3	6	0	2	0	0	0	0	2	0	0	0	9	5	3	0	2	2	0	1	24	0	0	1	5	1	1	2	0	0	11	1	0	2	1	6	2	0	1
1450	hsa-mir-619	0	0	0	0	0	0	0	0	0	0	0	0	0	0	0	0	0	0	0	0	0	0	0	0	0	0	0	0	0	0	0	0	0	0	0	0	0	0	0	0	0	0	0	0	0	0	0	0
1451	hsa-mir-620	0	0	0	0	0	0	0	0	0	0	0	0	0	0	0	0	0	0	0	0	0	0	0	0	0	0	0	0	0	0	0	0	0	0	0	0	0	0	0	0	0	0	0	0	0	0	0	0
1452	hsa-mir-621	0	0	0	0	0	0	0	0	0	0	0	0	0	0	0	0	0	0	0	0	0	0	0	0	0	0	0	0	1	0	0	0	0	0	0	0	0	0	0	0	0	0	0	0	0	0	0	0
1453	hsa-mir-622	0	1	0	0	0	0	0	0	0	0	0	0	0	0	0	0	0	0	0	0	0	0	0	0	0	0	0	0	0	0	0	0	0	0	0	0	2	0	0	0	0	0	0	0	1	0	1	0
1454	hsa-mir-623	0	0	0	0	0	0	0	0	0	0	0	0	0	0	0	0	0	0	0	0	0	0	0	0	0	0	0	0	0	0	0	0	0	0	0	0	0	0	0	0	0	0	0	0	0	0	0	0
1455	hsa-mir-624	3	3	1	10	10	1	1	3	9	0	2	8	0	7	1	0	1	0	3	0	0	0	1	1	1	0	5	6	2	0	1	5	3	5	2	7	2	1	0	3	3	9	2	0	1	1	3	0
1456	hsa-mir-625	913	1624	605	1324	253	792	525	610	1387	600	1528	137	479	1792	361	143	78	561	608	478	554	262	857	480	270	52	2771	211	802	352	475	3653	279	355	1299	442	197	502	1472	1275	441	764	731	344	618	372	879	308
1457	hsa-mir-626	0	0	0	0	0	0	0	0	0	0	0	0	0	0	0	0	0	0	0	0	0	0	0	0	0	0	0	0	0	0	0	0	0	0	0	0	0	0	0	0	0	0	0	0	0	0	0	0
1458	hsa-mir-627	1	8	0	12	0	6	2	2	11	3	5	1	8	4	3	2	1	5	6	0	2	4	1	2	1	2	3	1	6	3	7	5	1	2	4	9	1	1	1	5	7	2	9	6	1	2	3	1
1459	hsa-mir-628	113	35	60	35	39	89	38	111	76	150	217	140	290	32	119	49	106	70	55	50	144	457	211	160	84	99	16	60	27	209	43	32	64	80	53	282	68	100	20	39	66	37	64	116	62	101	25	34
1460	hsa-mir-629	336	460	132	607	212	376	458	184	1808	194	714	603	355	764	258	129	137	281	346	168	223	441	336	462	188	235	777	201	260	513	262	935	99	1102	453	739	200	245	454	726	140	746	915	265	324	198	394	128
1461	hsa-mir-630	0	0	0	0	0	0	0	0	0	0	0	0	0	0	0	0	0	0	0	0	0	0	0	0	0	0	0	0	0	0	0	0	0	0	0	0	0	0	0	0	0	0	0	0	0	0	0	0
1462	hsa-mir-631	0	0	0	0	0	0	0	0	0	0	0	0	0	0	0	0	0	0	0	0	0	0	0	0	0	0	0	0	0	0	0	0	0	0	0	0	0	0	0	0	0	0	0	0	0	0	0	0
1463	hsa-mir-632	1	0	1	0	0	0	4	1	2	3	1	0	1	3	0	0	2	0	1	0	0	1	3	1	1	2	0	0	0	3	2	5	3	4	2	2	1	2	0	0	0	2	1	2	1	1	0	0
1464	hsa-mir-633	0	0	0	0	0	0	0	0	0	0	0	0	0	0	0	0	0	0	0	0	0	0	0	0	0	0	0	0	0	0	0	0	0	0	0	0	0	0	0	0	0	0	0	0	0	0	0	0
1465	hsa-mir-634	0	0	0	0	0	0	0	0	0	0	0	0	0	0	0	0	0	0	0	0	0	0	0	0	0	0	0	0	0	0	0	0	0	0	0	0	0	0	0	0	0	0	0	0	0	0	0	0
1466	hsa-mir-635	0	0	0	0	0	0	0	0	0	0	0	0	0	0	0	0	0	0	0	0	0	0	0	0	0	0	0	0	0	0	0	0	0	0	0	0	0	0	0	0	0	0	0	0	0	0	0	0
1467	hsa-mir-636	0	1	2	0	3	0	1	0	0	2	2	1	0	2	0	0	0	0	0	0	0	0	0	5	1	0	1	0	1	0	0	1	1	0	0	0	2	0	1	1	0	2	1	1	0	0	11	0
1468	hsa-mir-637	0	0	0	0	0	0	0	0	0	0	0	0	0	0	0	0	0	0	0	0	0	0	0	0	0	0	0	0	0	0	0	0	0	0	0	0	0	0	0	0	0	0	0	0	0	0	0	0
1469	hsa-mir-638	0	0	0	0	0	0	0	0	0	0	0	0	0	0	0	0	0	0	0	0	0	0	0	0	0	0	0	0	0	0	0	0	0	0	0	0	0	0	0	0	0	0	0	0	0	0	0	0
1470	hsa-mir-639	1	0	0	1	2	1	4	1	6	4	3	1	1	4	1	0	2	1	2	2	0	2	9	2	1	3	1	0	0	4	1	2	0	5	0	1	0	0	0	3	1	15	3	1	1	0	1	0
1471	hsa-mir-640	0	0	0	0	0	0	0	0	0	0	0	0	0	0	0	0	0	0	0	0	0	0	0	0	0	0	0	0	0	0	0	0	0	0	0	0	0	0	0	0	0	0	0	0	0	0	0	0
1472	hsa-mir-641	0	1	0	0	1	0	1	2	0	0	0	0	0	1	0	0	0	0	0	0	0	1	0	0	0	1	2	1	2	0	1	0	0	0	1	0	0	0	0	0	1	0	0	1	1	0	0	0
1473	hsa-mir-642a	8	1	27	8	0	7	22	28	53	5	31	24	15	20	14	5	14	28	1	5	9	89	4	43	1	3	2	16	11	3	22	10	25	6	5	7	5	4	1	24	9	8	17	5	1	5	0	11
1474	hsa-mir-642b	0	0	0	0	0	1	0	0	4	0	0	0	0	0	0	0	0	0	0	0	0	2	0	0	0	0	0	1	0	0	0	0	0	0	0	0	0	0	0	0	0	0	0	0	0	0	0	0
1475	hsa-mir-643	4	3	0	1	3	1	3	1	11	2	3	1	4	3	1	1	0	0	0	1	1	0	0	4	1	0	1	0	0	2	1	15	0	1	0	6	0	2	1	7	1	13	6	2	1	4	4	0
1476	hsa-mir-644a	0	0	0	0	0	0	0	0	0	0	0	0	0	0	0	0	0	0	0	0	0	0	0	0	0	0	0	0	1	0	0	0	0	0	0	0	0	0	0	0	0	0	0	0	0	0	0	0
1477	hsa-mir-645	0	0	0	0	0	0	0	0	0	0	0	0	0	0	0	0	0	0	0	0	0	0	0	0	0	0	0	0	0	0	0	0	0	0	0	0	0	0	0	0	0	0	0	0	0	0	0	0
1478	hsa-mir-646	0	0	0	0	0	0	0	0	0	0	0	0	0	0	0	0	0	0	0	0	0	0	0	0	0	0	0	0	0	0	0	0	0	0	0	0	0	0	0	0	0	0	0	0	0	0	0	0
1479	hsa-mir-647	0	0	0	0	0	0	0	0	0	1	0	0	0	0	0	0	0	0	0	0	0	0	0	0	0	0	0	0	0	0	0	0	0	0	0	0	0	0	0	0	0	0	0	0	0	0	0	0
1480	hsa-mir-648	0	0	0	0	0	0	0	0	0	0	0	0	0	0	0	0	0	0	0	0	0	0	0	0	0	0	0	0	0	0	0	0	0	0	0	0	0	0	0	0	0	0	0	0	0	0	0	0
1481	hsa-mir-649	0	0	0	0	0	0	0	0	0	0	0	0	0	0	0	0	0	0	0	0	0	0	0	0	0	0	0	0	0	0	0	0	0	0	0	0	0	0	0	0	0	0	0	0	0	0	0	0
1482	hsa-mir-6499	0	1	0	5	0	0	0	1	1	1	3	0	0	5	0	0	4	0	0	0	2	0	0	0	0	0	0	0	11	0	0	0	0	0	0	1	0	0	0	7	3	0	0	3	0	0	0	1
1483	hsa-mir-650	0	0	0	0	0	0	0	0	0	0	0	0	0	0	0	0	0	0	0	0	0	0	0	0	0	0	0	0	0	0	0	0	0	0	0	0	0	0	0	0	0	0	0	0	0	0	0	0
1484	hsa-mir-6500	0	0	0	0	0	0	0	0	0	0	0	0	0	0	0	0	0	0	0	0	0	0	0	0	0	0	0	0	0	0	0	0	0	0	0	0	0	0	0	0	0	0	0	0	0	0	0	0
1485	hsa-mir-6501	0	1	1	1	1	1	0	0	4	2	4	4	0	0	0	0	0	0	0	0	1	0	1	0	0	0	0	0	1	1	1	6	0	0	1	2	0	1	5	0	1	3	4	2	1	0	0	1
1486	hsa-mir-6502	1	0	0	0	0	1	1	0	4	2	2	1	3	2	0	1	1	0	2	0	0	0	0	0	0	1	2	0	1	1	2	1	2	0	0	3	1	1	0	2	1	4	0	0	0	1	0	0
1487	hsa-mir-6503	0	2	2	2	0	1	1	0	0	1	0	0	2	2	0	1	0	0	6	0	3	0	0	1	0	0	0	0	0	0	1	0	0	2	3	2	0	2	0	2	0	2	6	2	0	1	1	1
1488	hsa-mir-6504	1	0	0	0	0	0	0	0	0	0	0	0	0	0	0	0	0	0	0	0	0	0	0	0	0	0	0	0	1	0	0	0	0	0	0	0	0	0	0	0	0	0	0	0	0	0	0	0
1489	hsa-mir-6505	0	0	0	0	0	0	0	0	0	0	0	0	0	0	0	0	0	0	0	0	0	0	0	0	0	0	0	0	0	0	0	0	0	0	0	0	0	0	0	0	0	0	0	0	0	0	0	0
1490	hsa-mir-6506	0	0	0	0	0	0	0	0	0	0	0	0	0	2	1	0	0	1	2	0	0	0	0	0	0	0	2	0	0	0	1	0	0	0	0	2	0	0	1	0	1	1	0	0	1	0	1	0
1491	hsa-mir-6507	0	2	0	2	0	6	0	0	1	0	0	0	0	30	0	1	0	0	1	1	1	0	2	0	0	0	0	1	0	0	0	2	0	0	0	0	0	0	1	9	0	0	0	0	0	0	0	0
1492	hsa-mir-6508	0	0	0	1	0	1	2	0	0	0	0	0	2	3	0	0	1	1	1	0	1	0	0	1	1	0	1	2	0	0	2	1	0	1	0	2	0	0	0	0	0	0	1	0	1	1	0	0
1493	hsa-mir-6509	0	3	3	2	0	4	1	5	6	2	1	1	3	4	0	0	2	1	2	2	4	1	2	3	2	1	1	1	2	0	2	4	1	4	3	1	1	2	1	9	3	3	1	0	0	0	4	1
1494	hsa-mir-651	1	18	0	22	2	4	5	9	60	3	5	5	8	45	2	5	2	4	5	6	6	8	2	1	4	2	17	5	7	20	7	38	4	29	6	8	5	2	2	15	7	21	13	6	8	4	5	2
1495	hsa-mir-6510	2	8	1	95	0	7	7	4	24	48	15	87	0	33	132	1	5	1	4	2	1	0	12	3	3	1	2	0	10	3	2	20	0	1	97	3	1	3	3	0	2	8	87	5	1	181	0	1
1496	hsa-mir-6511a-1	0	0	0	0	0	0	0	0	0	0	0	0	0	0	0	0	0	0	0	0	0	0	0	0	0	0	0	0	0	0	0	0	0	0	0	0	0	0	0	0	0	0	0	0	0	0	0	0
1497	hsa-mir-6511a-2	0	0	0	0	0	0	0	0	0	0	0	0	0	0	0	0	0	0	0	0	0	0	0	0	0	0	0	0	0	0	0	0	0	0	0	0	0	0	0	0	0	0	0	0	0	0	0	0
1498	hsa-mir-6511a-3	0	0	0	0	0	0	0	0	0	0	0	0	0	0	0	0	0	0	0	0	0	0	0	0	0	0	0	0	0	0	0	0	0	0	0	0	0	0	0	0	0	0	0	0	0	0	0	0
1499	hsa-mir-6511a-4	0	0	0	0	0	0	0	0	0	0	0	0	0	0	0	0	0	0	0	0	0	0	0	0	0	0	0	0	0	0	0	0	0	0	0	0	0	0	0	0	0	0	0	0	0	0	0	0
1500	hsa-mir-6511b-1	1	3	7	3	4	3	8	4	5	5	2	7	9	10	1	0	1	0	2	0	3	1	0	9	2	0	6	1	4	2	4	6	0	5	3	10	5	2	2	5	0	3	2	1	1	2	4	1
1501	hsa-mir-6511b-2	0	3	5	6	8	0	4	3	4	1	2	9	5	16	1	1	4	1	1	1	1	1	2	2	3	0	2	3	4	1	3	1	3	7	4	10	3	0	0	9	1	2	3	3	1	1	1	2
1502	hsa-mir-6512	0	0	0	0	0	0	0	0	0	0	0	0	1	0	0	0	0	0	0	0	0	0	0	0	0	0	0	1	0	0	0	0	0	0	0	0	0	0	0	0	0	0	0	0	0	0	0	0
1503	hsa-mir-6513	0	0	1	0	1	0	0	0	1	1	0	0	0	0	0	0	0	0	2	0	0	0	0	1	0	0	0	0	0	0	0	0	0	0	1	2	0	0	0	0	0	1	0	0	1	1	0	0
1504	hsa-mir-6514	0	1	0	1	1	0	0	0	4	1	0	3	1	7	0	0	1	1	0	1	1	0	0	1	0	0	2	1	0	1	0	2	0	6	4	2	1	0	1	2	1	1	0	0	2	0	0	1
1505	hsa-mir-6515	0	0	0	0	0	0	0	0	1	0	0	1	0	0	0	0	0	0	0	0	0	0	0	0	1	0	0	0	0	0	0	1	0	1	0	0	0	0	0	1	0	1	0	0	0	0	0	0
1506	hsa-mir-6516	0	2	2	2	2	1	1	0	1	0	0	5	0	1	0	1	0	0	1	0	1	0	0	0	2	0	2	0	0	0	1	2	0	6	1	6	1	0	1	0	3	0	2	0	0	0	3	0
1507	hsa-mir-652	158	76	54	124	141	70	189	122	337	73	119	66	84	92	28	10	19	25	75	31	105	47	87	131	46	31	104	11	56	98	118	52	11	420	160	487	46	15	16	82	49	213	149	66	67	69	50	24
1508	hsa-mir-653	68	46	3	307	11	100	41	15	114	111	131	34	81	157	22	169	17	23	21	38	17	24	38	75	22	43	22	29	21	44	85	31	14	145	92	280	76	40	16	38	4	30	36	15	23	76	56	12
1509	hsa-mir-654	21	287	32	311	16	30	146	61	37	58	82	41	145	874	14	58	19	28	56	39	129	0	63	75	21	7	31	47	28	28	102	50	23	34	168	217	24	24	22	146	7	101	40	24	29	74	39	16
1510	hsa-mir-655	2	26	1	20	5	5	6	10	9	5	6	5	11	130	2	3	5	6	7	3	3	1	0	6	1	1	13	9	7	1	18	5	5	1	3	10	4	4	1	8	0	4	4	6	2	6	17	6
1511	hsa-mir-656	0	9	1	10	2	0	2	3	1	4	1	1	0	24	0	0	0	2	1	1	5	0	1	2	1	0	6	2	4	1	10	4	0	3	3	10	0	1	2	2	2	1	1	0	0	1	3	0
1512	hsa-mir-657	0	0	0	0	0	0	0	0	0	0	0	0	1	0	0	0	0	0	0	0	0	0	0	0	0	0	0	0	0	0	0	0	0	0	0	0	0	0	0	0	0	0	0	0	0	0	0	0
1513	hsa-mir-658	0	0	0	0	3	0	1	0	2	0	0	4	1	2	0	0	1	1	0	0	2	0	1	3	0	1	0	0	0	2	1	0	1	2	2	0	1	0	1	1	0	1	1	0	0	2	1	0
1514	hsa-mir-659	8	7	5	5	2	2	4	8	27	7	7	2	2	18	2	1	4	3	1	1	2	6	2	4	1	4	1	2	2	4	6	9	7	8	10	9	3	1	3	8	3	13	5	0	3	1	2	1
1515	hsa-mir-660	15	330	8	282	138	45	96	45	816	121	66	120	100	2581	10	25	27	42	34	27	49	199	32	46	76	42	332	25	359	29	97	303	49	241	81	146	22	25	44	601	34	108	101	101	17	18	199	32
1516	hsa-mir-661	0	0	0	0	0	0	0	0	0	0	0	0	0	0	0	0	0	0	0	0	0	0	0	0	0	0	0	0	0	0	0	0	0	0	0	0	0	0	0	0	0	0	0	0	0	0	0	0
1517	hsa-mir-662	0	0	0	0	0	0	0	0	0	0	0	0	0	0	0	0	0	0	0	0	0	0	0	0	0	0	0	0	0	0	0	0	0	0	0	0	0	0	0	0	0	0	0	0	0	0	0	0
1518	hsa-mir-663a	0	0	0	1	2	0	1	0	1	0	0	0	0	1	0	0	0	0	0	1	0	0	2	0	1	0	0	0	6	0	0	1	0	0	0	0	0	0	0	2	0	0	0	0	0	0	5	0
1519	hsa-mir-663b	0	0	0	0	0	0	0	0	0	0	0	0	0	0	0	0	0	0	0	0	0	0	0	0	0	0	0	0	0	0	0	0	0	0	0	0	0	0	0	0	0	0	0	0	0	0	0	0
1520	hsa-mir-664a	53	242	96	430	50	48	239	85	384	119	153	143	251	387	39	145	342	163	83	71	69	155	67	185	34	171	216	78	98	35	370	236	100	507	295	358	37	64	56	172	78	76	140	65	51	77	130	51
1521	hsa-mir-664b	3	61	8	64	11	4	43	4	16	10	4	17	28	35	1	6	13	19	4	8	9	8	8	11	2	6	16	10	17	3	27	17	5	69	33	52	6	9	3	24	10	13	7	11	2	9	17	4
1522	hsa-mir-665	0	3	0	1	0	1	0	3	0	4	2	1	1	7	0	0	0	0	1	0	4	0	0	2	0	0	0	0	0	0	7	3	0	0	3	2	1	0	1	1	1	1	0	0	1	0	1	1
1523	hsa-mir-668	0	0	0	0	0	0	0	1	1	1	0	0	0	15	0	0	0	0	1	0	0	0	0	0	0	0	0	0	0	0	0	0	0	0	0	1	0	0	0	0	0	0	0	0	0	0	1	0
1524	hsa-mir-670	0	0	0	0	0	0	0	0	0	0	0	0	0	0	0	0	0	0	0	0	0	0	0	0	0	0	0	0	0	1	0	0	0	0	0	0	0	0	0	0	1	0	0	0	0	0	0	0
1525	hsa-mir-671	7	17	13	34	27	16	23	30	24	21	28	17	26	96	5	7	17	19	13	4	20	12	11	28	12	14	37	5	56	30	34	31	19	84	10	59	13	14	12	64	22	23	25	37	14	10	62	6
1526	hsa-mir-6715a	0	0	0	3	0	0	0	0	0	0	0	0	1	0	0	0	0	0	0	0	1	0	0	0	0	0	0	0	0	0	1	0	0	2	0	0	1	0	0	0	0	1	2	0	0	0	0	0
1527	hsa-mir-6715b	0	0	0	0	0	0	0	0	1	0	0	0	0	0	0	0	0	0	1	0	0	0	0	0	0	0	0	0	0	0	0	0	0	0	0	0	0	0	0	0	1	0	0	0	0	0	0	0
1528	hsa-mir-6716	2	2	3	3	1	2	3	0	5	6	10	3	5	15	1	1	1	0	2	1	2	0	2	1	5	1	3	2	0	4	6	4	0	2	6	9	0	2	0	14	1	2	2	1	0	0	6	1
1529	hsa-mir-6717	0	0	0	0	0	0	0	0	0	1	1	0	0	0	0	0	1	0	0	0	0	1	0	0	0	0	0	0	0	0	0	0	0	0	1	0	0	0	0	0	0	0	0	0	0	0	0	0
1530	hsa-mir-6718	0	2	0	2	2	3	0	1	3	4	0	2	2	0	2	0	0	1	0	1	0	0	0	2	1	1	1	0	0	1	2	0	1	1	1	1	22	2	1	0	0	2	1	1	1	0	0	1
1531	hsa-mir-6719	0	0	0	0	0	0	0	0	0	0	0	0	0	0	0	0	0	0	0	0	0	0	0	0	0	0	0	0	0	0	0	0	0	0	0	0	0	0	0	0	0	0	0	0	0	0	0	0
1532	hsa-mir-6720	0	2	0	3	2	0	3	0	2	4	3	0	1	55	1	1	1	0	3	0	1	1	0	2	4	0	0	0	18	0	2	2	0	0	15	2	2	0	1	5	0	1	4	0	0	0	0	0
1533	hsa-mir-6721	0	0	0	0	0	0	0	0	0	0	0	0	0	0	0	0	0	0	0	0	0	0	0	0	0	0	1	0	0	0	0	0	0	0	0	1	0	0	0	0	0	0	0	0	0	0	0	0
1534	hsa-mir-6722	0	0	0	0	0	0	0	0	0	0	0	0	0	0	0	0	0	0	0	0	0	0	0	0	0	0	0	0	0	0	0	0	0	0	0	0	0	0	0	0	0	0	0	0	0	0	0	0
1535	hsa-mir-6723	0	0	0	1	0	0	0	0	0	0	1	2	0	0	0	0	1	0	0	0	1	0	0	0	1	0	0	0	0	1	0	0	0	0	0	2	0	2	0	2	0	1	3	0	0	1	0	0
1536	hsa-mir-6726	0	0	0	0	0	0	0	0	1	0	1	1	0	1	0	1	0	0	0	0	1	0	0	0	0	0	0	0	0	1	0	0	1	2	4	0	0	0	0	1	0	0	1	1	0	0	1	0
1537	hsa-mir-6727	0	0	0	0	0	0	0	0	0	0	2	0	0	0	0	0	0	1	1	0	0	1	3	0	1	0	0	0	0	1	0	1	0	0	1	1	0	0	0	0	0	1	0	0	0	0	0	0
1538	hsa-mir-6728	1	0	0	0	4	0	0	0	0	0	1	3	0	0	1	0	0	0	0	0	0	1	0	0	4	0	0	0	0	0	0	0	0	1	1	0	0	0	0	2	0	0	0	1	0	0	2	0
1539	hsa-mir-6729	0	0	1	0	0	0	0	0	0	0	0	0	0	0	0	0	0	0	0	0	0	0	0	0	0	0	0	0	1	0	2	0	0	0	0	0	0	0	0	0	0	1	1	1	0	0	0	0
1540	hsa-mir-6730	1	0	1	0	0	1	0	0	0	0	0	3	1	1	0	0	0	0	0	0	0	1	0	0	0	0	0	0	0	0	0	0	0	0	0	0	0	0	0	0	0	1	0	0	0	0	0	0
1541	hsa-mir-6731	0	0	0	2	0	0	0	0	0	0	0	0	0	1	0	0	0	0	0	0	0	1	0	2	0	0	0	0	1	0	0	0	0	1	0	0	0	0	0	0	0	2	0	0	0	0	1	0
1542	hsa-mir-6732	0	0	0	0	0	0	0	0	0	0	0	0	0	0	0	0	0	0	0	0	0	0	0	0	0	0	0	0	0	0	0	0	0	0	0	0	0	0	0	0	0	0	0	0	0	0	1	1
1543	hsa-mir-6733	1	2	1	1	2	1	0	1	5	0	1	1	2	1	0	0	0	1	0	1	2	3	2	1	2	0	1	0	3	1	3	1	0	2	3	0	0	0	0	1	0	5	3	0	1	2	1	0
1544	hsa-mir-6734	0	0	0	1	1	0	2	0	1	0	1	0	2	0	0	0	2	1	1	0	0	0	0	1	0	1	0	0	0	0	1	0	0	0	0	2	0	0	1	0	2	2	1	1	0	0	2	0
1545	hsa-mir-6735	0	0	0	0	0	0	0	0	0	0	0	1	0	0	0	0	0	0	0	0	0	0	0	0	0	0	0	0	0	1	0	0	0	0	0	0	1	0	1	1	0	0	0	0	0	0	0	0
1546	hsa-mir-6736	0	1	0	0	1	0	0	0	0	0	0	0	0	0	0	0	0	0	0	1	1	0	1	0	0	0	0	0	0	1	0	0	0	4	0	0	0	0	0	0	0	0	0	0	0	0	0	0
1547	hsa-mir-6737	0	1	0	0	1	0	1	2	2	0	1	2	1	1	2	0	0	0	0	2	0	3	0	1	0	0	0	0	0	1	1	0	0	8	2	0	2	0	1	0	0	0	4	1	0	0	0	0
1548	hsa-mir-6738	0	0	0	1	1	0	0	0	0	0	0	0	1	0	0	1	0	0	0	0	0	0	0	0	0	1	0	0	1	0	0	0	0	0	1	0	0	0	0	0	0	0	0	1	0	0	1	0
1549	hsa-mir-6739	0	0	0	1	0	0	1	0	1	0	1	1	0	0	0	1	0	0	0	0	0	0	0	0	0	1	1	0	0	2	0	0	0	0	0	3	0	0	0	0	0	0	0	0	0	0	0	0
1550	hsa-mir-6740	0	0	0	0	0	0	2	0	0	0	0	0	0	0	0	0	0	0	0	0	0	0	0	0	0	0	0	0	0	1	0	0	0	0	0	1	0	0	0	1	0	0	1	0	0	0	0	0
1551	hsa-mir-6741	0	1	2	0	0	0	0	0	0	0	0	0	0	0	1	0	0	1	0	0	1	1	0	0	0	3	0	0	1	0	1	0	0	2	0	0	1	0	0	0	0	0	2	0	0	2	0	1
1552	hsa-mir-6742	0	0	0	0	0	0	0	0	1	0	0	0	0	0	0	0	0	0	0	0	0	0	0	0	0	0	0	0	1	0	0	0	0	0	0	0	0	0	0	0	0	0	2	0	0	0	1	0
1553	hsa-mir-6743	0	0	0	0	1	0	1	1	0	0	0	1	2	1	0	0	0	0	0	0	0	0	0	0	0	0	0	0	0	0	1	0	1	0	0	0	0	0	0	0	0	0	0	0	0	0	0	0
1554	hsa-mir-6744	0	0	5	0	1	0	0	0	0	0	1	0	0	0	0	0	0	0	0	0	1	0	0	2	0	0	0	0	0	1	0	0	1	0	0	0	0	0	0	0	0	0	0	0	0	0	0	0
1555	hsa-mir-6745	0	0	0	0	0	0	0	0	0	0	0	0	0	0	0	0	0	0	0	0	0	0	0	0	1	0	0	0	0	0	0	0	0	0	0	0	0	0	0	0	0	0	0	0	0	0	0	0
1556	hsa-mir-6746	0	0	0	1	0	0	0	0	1	0	0	0	1	0	0	0	0	0	0	0	1	1	0	1	0	0	0	0	0	0	0	0	2	0	0	1	0	0	0	0	0	0	1	0	0	0	0	0
1557	hsa-mir-6747	0	0	1	0	0	0	0	0	0	0	0	1	0	2	0	0	0	1	0	1	0	0	0	0	1	0	0	0	0	0	0	0	0	0	3	2	0	0	0	2	0	0	1	0	0	0	1	0
1558	hsa-mir-6748	0	0	0	1	0	0	2	0	0	0	0	1	0	0	0	0	0	0	0	0	0	0	0	0	0	0	0	0	0	0	0	0	0	1	1	0	0	1	0	0	1	0	0	0	0	0	1	1
1559	hsa-mir-6749	0	0	0	0	0	0	0	0	0	0	0	0	0	0	0	0	0	0	0	0	0	0	0	0	0	0	0	0	0	0	1	0	0	1	0	0	0	0	0	0	0	0	0	0	0	0	1	0
1560	hsa-mir-675	24	115	410	426	66	162	285	69	356	80	141	90	362	22	69	76	9	59	243	19	223	52	73	186	63	29	22	49	1927	92	304	38	41	55	59	242	27	121	19	166	13	94	81	127	72	32	16	72
1561	hsa-mir-6750	0	0	0	0	0	0	0	2	0	0	0	0	2	0	1	0	0	0	0	0	0	3	0	0	0	0	0	0	0	0	0	0	0	0	0	1	1	1	0	1	0	0	1	0	1	0	0	0
1562	hsa-mir-6751	0	0	2	0	0	0	0	0	0	0	0	0	0	1	0	0	0	0	0	0	0	0	0	0	0	0	0	0	0	0	0	0	0	0	0	0	0	0	1	0	0	1	1	0	0	0	0	0
1563	hsa-mir-6752	0	0	0	0	0	0	0	0	0	0	0	0	0	0	0	0	0	0	0	0	0	0	0	0	0	0	0	0	0	0	0	0	0	0	0	0	0	0	0	0	0	0	0	0	0	0	0	0
1564	hsa-mir-6753	0	0	0	0	0	0	0	0	0	0	0	0	0	0	0	0	0	0	0	0	0	0	0	0	0	0	0	0	0	0	0	0	0	0	0	0	0	0	0	0	1	0	0	0	0	0	0	0
1565	hsa-mir-6754	0	0	1	0	0	0	0	0	2	2	0	1	1	0	0	0	0	0	0	0	1	0	1	1	0	0	0	0	0	0	0	0	0	1	1	0	0	0	0	0	0	0	0	0	0	0	0	0
1566	hsa-mir-6755	2	2	1	4	3	0	3	0	5	0	0	2	2	7	0	2	0	1	1	2	2	0	0	0	1	0	4	0	2	2	2	0	1	4	8	0	2	1	0	6	1	1	3	0	2	0	2	0
1567	hsa-mir-6756	0	0	0	0	0	0	0	0	0	0	0	0	0	0	0	0	0	0	0	0	0	0	0	0	0	0	0	0	0	0	0	1	0	0	0	0	0	0	1	0	0	0	0	0	0	0	0	0
1568	hsa-mir-6757	0	1	0	0	0	0	1	0	0	0	1	0	0	0	0	0	0	0	0	0	0	0	0	0	0	0	1	0	1	1	0	0	0	0	0	0	0	1	0	0	0	0	0	0	0	0	0	0
1569	hsa-mir-6758	0	0	0	0	0	0	0	0	0	0	0	0	0	1	0	0	0	0	0	0	0	0	0	1	0	0	0	0	0	0	0	0	0	0	1	0	0	0	0	2	0	0	0	0	0	0	0	0
1570	hsa-mir-6759	0	0	0	0	0	0	0	0	0	0	0	0	0	0	0	0	0	0	0	0	0	0	0	0	0	0	0	0	0	1	0	0	0	0	0	0	0	0	0	0	0	0	0	0	0	0	0	0
1571	hsa-mir-676	1	3	1	7	7	6	0	0	5	1	7	2	3	8	0	0	0	0	4	2	1	1	0	1	2	0	0	0	3	5	3	1	0	3	1	7	0	0	1	12	0	0	4	4	1	2	0	0
1572	hsa-mir-6760	0	0	0	0	0	0	0	0	0	0	0	0	0	0	0	0	0	0	0	0	0	0	0	0	0	0	0	0	0	0	0	0	0	0	0	0	0	0	0	0	0	0	0	0	0	0	0	0
1573	hsa-mir-6761	2	1	0	3	4	3	7	1	2	6	2	5	10	2	0	1	0	2	0	3	6	0	7	0	1	3	2	1	4	0	6	2	4	1	1	15	1	0	0	1	5	6	2	6	3	0	1	0
1574	hsa-mir-6762	1	0	1	1	0	0	1	0	0	1	1	0	0	0	1	0	0	0	0	0	0	1	0	0	0	0	0	0	0	0	0	0	0	4	0	3	0	0	0	1	0	0	1	1	0	0	0	0
1575	hsa-mir-6763	0	0	0	0	0	0	1	0	0	0	0	1	0	1	0	0	0	0	0	2	0	0	0	0	0	0	1	0	0	0	0	0	0	0	0	0	0	1	0	1	0	1	0	0	0	0	1	0
1576	hsa-mir-6764	0	0	0	0	1	0	0	0	1	1	0	1	0	2	0	0	0	0	0	0	0	0	1	0	0	0	1	0	0	1	1	0	0	5	0	1	0	0	0	5	0	1	0	1	0	0	2	0
1577	hsa-mir-6765	0	0	0	0	0	0	0	0	0	0	0	0	0	0	0	0	0	0	0	0	0	0	0	0	0	0	0	0	0	0	0	0	0	0	0	0	0	0	0	0	0	0	0	0	0	0	1	0
1578	hsa-mir-6766	0	1	0	0	0	0	0	0	0	2	0	0	1	1	0	0	0	0	0	0	0	0	0	0	0	0	0	0	0	0	0	0	0	0	0	0	0	0	0	0	0	0	1	0	0	0	0	0
1579	hsa-mir-6767	0	0	0	0	1	0	0	0	0	0	0	0	0	0	0	0	0	0	0	0	1	0	0	0	0	0	0	0	0	1	0	1	0	0	0	0	0	0	0	0	0	0	1	0	0	0	0	0
1580	hsa-mir-6768	0	0	0	0	0	0	0	0	0	0	0	0	0	0	0	0	0	0	0	0	0	0	0	0	0	0	0	0	0	0	0	0	0	0	0	0	0	0	0	0	0	0	0	0	0	0	0	0
1581	hsa-mir-6769a	1	0	0	1	0	0	1	0	0	0	0	0	1	0	0	0	0	0	0	0	1	0	0	0	1	0	0	0	0	0	0	0	0	0	0	0	0	0	0	0	1	0	0	0	0	0	0	0
1582	hsa-mir-6769b	0	0	0	0	0	1	0	0	0	0	0	0	0	0	0	0	0	1	0	0	0	0	0	0	0	0	0	0	0	0	0	0	0	0	0	0	0	0	0	0	0	0	0	0	1	0	0	0
1583	hsa-mir-6770-1	0	0	0	0	0	0	0	0	0	0	0	0	0	0	0	0	0	0	0	0	0	0	0	0	0	0	0	0	0	0	0	0	0	0	0	0	0	0	0	0	0	0	0	0	0	0	0	0
1584	hsa-mir-6770-2	0	0	0	0	0	0	0	0	0	0	0	0	0	1	0	0	1	0	0	0	0	0	0	0	0	0	0	0	0	0	0	0	0	0	0	0	0	0	0	0	0	0	0	0	0	0	0	0
1585	hsa-mir-6770-3	0	0	0	0	0	0	0	0	0	0	0	0	0	0	0	0	2	0	0	0	0	0	0	0	0	0	0	0	0	0	0	0	0	0	0	0	0	0	0	0	0	0	0	0	0	0	0	0
1586	hsa-mir-6771	0	0	0	0	0	0	0	0	0	0	0	0	0	0	0	0	0	0	0	0	0	0	0	0	0	0	0	0	0	0	0	0	0	0	0	0	0	0	0	0	0	0	0	0	0	0	0	0
1587	hsa-mir-6772	0	0	0	0	0	0	0	0	0	0	0	0	0	0	0	0	0	0	0	0	0	0	0	0	0	0	0	0	0	0	0	0	0	0	0	0	0	1	0	0	0	0	0	0	0	0	0	0
1588	hsa-mir-6773	0	0	0	0	0	0	0	0	0	0	0	0	0	0	0	0	0	0	0	0	0	1	0	1	0	0	0	0	0	0	0	1	0	1	0	2	0	0	0	0	0	0	0	1	0	0	0	0
1589	hsa-mir-6774	0	0	1	0	0	0	1	0	0	0	0	0	0	0	0	0	0	0	0	0	0	0	0	0	0	0	0	0	0	0	1	0	0	0	0	0	0	0	0	0	1	0	3	0	0	0	0	0
1590	hsa-mir-6775	0	0	0	0	0	0	0	0	0	0	0	0	0	0	1	0	0	0	0	0	0	0	0	0	0	0	0	0	0	0	0	0	0	0	0	0	0	0	0	0	0	0	0	0	0	0	0	0
1591	hsa-mir-6776	0	0	0	0	0	0	0	0	0	0	0	0	1	0	0	0	0	0	0	0	0	0	0	0	1	0	0	0	0	0	0	0	0	1	0	0	0	0	0	0	0	0	0	0	0	0	0	0
1592	hsa-mir-6777	0	0	3	0	4	0	2	3	2	0	8	4	2	0	2	0	1	1	0	1	1	0	0	0	0	1	0	0	0	0	1	0	0	1	11	0	0	0	2	1	0	3	1	2	0	0	7	0
1593	hsa-mir-6778	0	0	0	0	0	0	0	0	0	0	0	1	0	0	0	0	0	0	0	0	0	0	0	0	0	0	0	0	0	0	0	0	0	0	0	1	0	0	0	0	0	0	0	0	0	0	0	0
1594	hsa-mir-6779	1	0	0	0	1	0	0	0	0	1	1	1	0	1	0	0	1	0	0	0	0	0	0	0	0	0	0	0	0	1	0	1	0	0	0	0	0	1	0	0	0	1	2	0	0	0	0	0
1595	hsa-mir-6780a	0	0	2	0	0	0	0	0	0	2	0	0	0	0	1	0	0	0	0	0	0	0	0	0	0	0	0	0	0	0	0	0	0	1	0	0	0	0	0	0	0	0	0	0	0	0	0	0
1596	hsa-mir-6780b	0	0	1	0	0	0	0	0	0	0	0	0	0	0	0	0	0	0	0	1	0	0	0	0	0	0	0	0	0	0	1	0	0	0	0	1	0	0	0	0	0	0	0	0	0	0	0	0
1597	hsa-mir-6781	0	0	1	0	4	0	1	0	0	0	1	3	1	1	0	0	0	0	0	0	0	0	1	1	0	1	3	0	2	0	1	1	0	2	0	3	3	0	0	0	0	0	2	0	0	0	0	2
1598	hsa-mir-6782	0	0	1	1	0	0	0	0	0	0	0	0	0	1	0	0	2	0	0	0	0	0	1	0	0	0	0	1	0	0	0	0	0	0	0	0	0	0	0	0	0	0	0	0	0	0	1	0
1599	hsa-mir-6783	0	1	0	0	5	0	1	1	1	0	2	1	1	5	0	0	0	0	0	1	0	0	0	0	0	0	1	0	4	2	0	0	0	0	0	1	0	0	0	4	0	3	1	0	0	0	1	0
1600	hsa-mir-6784	0	0	0	0	0	0	1	0	0	0	0	0	1	2	0	0	0	0	0	0	0	0	0	0	0	0	0	0	0	0	0	0	0	0	2	1	1	0	0	0	0	0	0	0	1	0	0	0
1601	hsa-mir-6785	0	0	0	0	0	0	0	0	0	0	0	0	0	0	0	0	0	0	0	0	0	0	0	0	0	0	0	0	0	0	0	0	0	0	0	0	0	0	0	0	0	0	0	0	0	0	0	0
1602	hsa-mir-6786	0	0	0	0	2	0	0	0	1	0	1	0	0	0	0	0	0	0	0	0	0	0	0	0	1	0	0	0	0	0	0	0	0	0	0	0	0	0	0	0	1	0	0	0	0	0	0	0
1603	hsa-mir-6787	0	0	0	0	0	0	0	0	0	0	0	0	0	0	0	0	0	0	0	0	0	0	0	0	0	0	0	0	0	0	0	0	0	0	0	0	0	0	0	0	1	0	0	0	0	0	1	0
1604	hsa-mir-6788	0	1	0	1	0	1	1	1	0	0	2	0	4	3	0	0	2	3	0	0	0	1	0	5	0	0	0	0	0	1	1	0	0	0	1	4	0	0	0	2	0	2	0	0	0	0	0	0
1605	hsa-mir-6789	0	0	0	0	0	0	0	0	0	0	0	0	0	1	0	0	0	0	0	0	0	1	0	0	0	0	0	0	0	0	0	0	0	0	0	0	0	0	0	1	0	0	0	0	0	0	0	0
1606	hsa-mir-6790	0	0	0	0	0	1	0	0	0	0	0	0	0	0	0	0	0	0	0	0	0	0	0	1	0	0	0	0	0	0	0	0	0	0	0	0	0	0	0	0	0	0	0	1	0	0	0	0
1607	hsa-mir-6791	0	0	0	0	0	0	0	0	0	0	0	0	0	1	0	0	0	0	0	0	0	0	0	0	0	0	1	0	0	0	0	0	0	0	0	1	0	0	0	0	0	0	0	0	0	0	0	0
1608	hsa-mir-6792	0	0	0	0	0	0	0	0	0	0	0	0	0	0	0	0	0	0	0	0	0	0	0	0	0	0	0	0	0	0	0	0	0	0	0	0	0	1	0	0	0	0	2	0	0	0	0	0
1609	hsa-mir-6793	0	0	1	0	1	0	0	1	1	0	1	1	1	0	0	1	0	0	1	0	0	0	0	2	2	1	1	0	0	1	1	0	1	2	0	0	0	1	0	1	1	0	1	0	0	0	1	1
1610	hsa-mir-6794	0	0	0	0	0	0	0	0	0	0	0	0	0	0	0	0	0	0	0	0	0	0	0	1	0	0	0	0	0	1	0	0	0	0	0	0	0	0	0	0	0	0	1	0	0	0	0	0
1611	hsa-mir-6795	0	0	0	0	0	0	0	0	0	0	0	0	1	0	0	0	0	0	0	0	0	0	0	0	0	0	0	0	0	0	0	0	0	1	0	0	0	0	0	1	0	0	0	0	0	0	1	0
1612	hsa-mir-6796	0	0	0	0	0	0	1	0	1	0	0	0	0	0	0	0	0	0	0	0	0	1	0	0	0	0	0	0	0	0	0	0	0	0	1	0	0	0	0	0	0	0	0	0	0	0	0	0
1613	hsa-mir-6797	0	0	0	0	0	1	0	0	0	0	0	0	0	0	0	0	0	0	0	0	0	0	0	1	1	0	0	2	1	0	0	1	0	0	1	2	1	0	1	2	0	0	0	0	0	2	2	1
1614	hsa-mir-6798	0	2	0	0	2	0	3	0	1	0	0	3	2	1	0	0	2	0	0	1	0	2	1	0	1	0	1	0	4	1	0	1	0	1	3	2	0	0	1	3	0	2	1	0	0	0	0	0
1615	hsa-mir-6799	0	0	0	0	0	0	1	0	0	0	0	0	0	0	0	0	0	0	0	0	0	0	0	0	0	1	0	0	0	0	0	1	0	1	0	0	0	0	0	1	0	0	1	1	0	0	0	0
1616	hsa-mir-6800	1	0	1	0	0	0	1	0	0	0	0	0	0	0	0	0	0	0	0	0	0	0	0	0	0	0	0	0	0	1	0	0	0	0	1	0	0	0	0	0	0	0	0	0	0	0	0	0
1617	hsa-mir-6801	0	0	0	0	0	0	0	0	0	0	0	2	1	1	0	0	1	0	0	0	0	0	0	0	0	0	0	0	0	0	0	1	0	0	0	0	0	0	0	1	0	0	0	0	0	0	0	0
1618	hsa-mir-6802	1	1	1	3	1	0	4	1	6	0	2	1	1	4	1	0	0	0	1	1	6	0	0	5	0	2	4	1	2	2	0	0	1	3	5	1	4	1	1	1	1	3	1	0	0	1	2	1
1619	hsa-mir-6803	0	1	2	0	0	0	1	2	4	2	1	0	0	1	0	0	1	0	0	0	2	0	0	0	0	0	1	1	1	0	2	0	0	0	0	5	0	0	0	1	0	0	1	0	0	0	0	0
1620	hsa-mir-6804	0	0	1	0	0	0	0	0	0	0	0	0	0	0	0	0	0	0	0	0	0	0	0	0	1	0	0	0	0	0	0	0	0	1	0	1	2	0	0	0	0	0	0	0	0	1	0	0
1621	hsa-mir-6805	1	1	0	1	0	0	1	0	1	0	0	1	0	0	0	0	0	0	1	0	1	0	1	0	0	0	0	0	0	0	0	2	0	0	1	0	0	0	0	0	0	0	0	0	0	0	0	0
1622	hsa-mir-6806	1	1	1	6	4	1	5	2	15	2	8	5	3	10	0	0	2	0	1	4	4	2	3	6	0	4	10	2	7	3	2	10	2	8	10	3	0	1	3	10	1	7	2	2	2	0	6	0
1623	hsa-mir-6807	0	0	0	0	4	1	0	0	0	0	0	0	1	4	0	0	0	0	0	0	0	0	0	0	0	1	0	0	2	1	0	0	0	0	0	0	0	0	0	2	0	0	0	0	0	0	2	0
1624	hsa-mir-6808	0	1	2	0	3	0	3	0	1	0	0	5	0	1	1	0	0	0	0	1	3	1	1	2	2	2	0	0	1	4	0	0	1	4	1	4	0	1	1	2	0	2	2	1	1	1	0	0
1625	hsa-mir-6809	0	0	0	0	0	0	0	0	0	0	0	0	0	1	0	0	0	0	0	0	0	0	0	0	0	0	0	0	0	0	0	0	0	0	0	0	0	0	0	0	0	0	0	0	0	0	1	0
1626	hsa-mir-6810	0	0	3	2	0	0	1	1	0	0	0	0	0	0	0	0	0	0	0	0	0	2	1	0	0	0	0	0	0	0	0	0	0	0	0	2	0	0	0	0	0	1	0	0	0	0	1	0
1627	hsa-mir-6811	0	0	0	0	0	0	0	0	1	0	0	0	1	0	0	0	1	0	0	0	0	0	0	0	0	0	0	0	0	0	0	0	0	0	0	0	0	0	0	0	0	0	0	0	0	0	0	0
1628	hsa-mir-6812	0	0	0	0	0	0	0	0	0	0	0	2	0	0	0	0	0	0	0	0	0	0	0	2	0	0	1	0	0	1	1	0	0	0	0	3	0	0	0	0	0	0	0	1	0	0	0	0
1629	hsa-mir-6813	0	0	0	0	0	0	0	0	0	0	0	0	0	1	0	0	1	0	0	0	0	0	0	1	0	0	0	0	0	0	0	0	0	0	0	0	0	0	0	0	1	1	0	0	0	0	0	0
1630	hsa-mir-6814	0	0	0	0	0	0	0	0	0	0	0	0	0	0	0	0	0	0	0	0	0	0	0	0	0	0	0	0	0	0	0	0	0	0	0	0	0	0	0	0	0	0	0	0	0	0	3	0
1631	hsa-mir-6815	1	0	0	1	0	0	1	1	0	3	1	1	1	4	0	0	4	0	1	1	2	0	2	6	2	0	0	1	0	1	0	2	1	0	0	2	1	2	0	5	0	1	1	0	0	0	0	0
1632	hsa-mir-6816	0	0	0	0	0	0	0	0	0	0	0	1	0	0	0	0	0	0	0	0	0	0	0	0	0	0	0	0	0	0	1	0	0	0	0	0	0	0	0	0	0	0	0	0	0	0	0	0
1633	hsa-mir-6817	0	0	0	2	0	0	0	0	0	0	0	0	0	0	1	0	0	0	1	0	0	0	0	0	0	0	0	0	0	0	0	0	0	1	0	0	0	0	0	0	0	2	0	0	0	0	0	0
1634	hsa-mir-6818	0	0	0	0	1	2	0	0	2	0	1	0	1	3	0	1	1	0	0	0	1	0	2	0	0	1	0	2	0	1	1	1	0	1	0	2	0	0	0	1	0	0	0	1	0	0	1	0
1635	hsa-mir-6819	0	0	0	0	0	0	0	0	0	0	0	0	0	0	1	0	0	0	0	0	0	0	0	0	0	0	0	0	0	0	0	0	0	0	0	0	0	0	0	0	0	0	0	0	0	0	0	0
1636	hsa-mir-6820	1	5	0	1	3	1	2	0	2	0	1	1	0	4	0	1	4	2	0	1	0	3	0	2	3	2	0	0	4	1	1	1	1	1	0	1	1	0	0	2	5	2	1	1	0	0	0	0
1637	hsa-mir-6821	0	0	0	0	0	0	0	1	0	0	0	0	0	0	0	0	0	0	0	0	0	0	0	0	1	0	0	0	2	0	0	0	1	0	0	0	0	0	0	0	1	0	0	0	0	0	0	0
1638	hsa-mir-6822	0	0	0	0	0	0	1	0	0	0	0	3	1	0	0	0	1	0	0	0	0	0	0	0	0	0	0	0	0	0	0	0	0	1	0	0	0	0	0	0	0	0	0	1	0	0	0	0
1639	hsa-mir-6823	0	0	0	0	0	0	0	0	0	0	0	0	0	0	0	0	0	0	0	0	0	0	0	0	0	0	0	0	0	0	0	0	0	0	0	0	0	0	0	1	0	1	0	0	0	0	0	0
1640	hsa-mir-6824	0	1	0	0	0	0	0	0	0	0	0	1	0	0	0	0	0	0	0	0	0	0	0	0	0	0	0	0	0	0	0	0	2	0	0	0	0	1	0	1	0	1	0	0	0	0	1	0
1641	hsa-mir-6825	0	0	0	1	0	0	0	0	0	0	0	0	0	0	0	0	0	0	1	0	0	0	1	1	0	0	0	0	1	2	0	0	0	1	0	0	0	0	0	1	2	0	0	0	0	0	0	0
1642	hsa-mir-6826	0	0	0	2	0	0	0	0	0	0	0	0	0	0	0	0	0	0	0	0	0	0	0	0	0	0	0	0	0	0	0	0	0	0	0	0	0	0	0	1	0	0	1	0	0	0	0	0
1643	hsa-mir-6827	1	0	0	0	0	0	1	0	0	0	0	2	0	0	1	0	0	0	0	0	1	0	1	0	0	0	1	0	1	0	0	0	0	0	0	0	0	1	0	0	0	1	0	0	0	0	0	0
1644	hsa-mir-6828	0	0	0	0	0	0	0	0	0	0	0	0	0	0	0	0	0	0	0	0	0	0	0	0	0	0	0	0	0	0	0	0	0	0	0	0	0	0	0	0	0	0	0	0	0	0	0	0
1645	hsa-mir-6829	0	0	0	0	1	0	0	0	0	0	0	0	0	1	0	0	0	0	0	0	0	0	0	0	0	0	0	0	0	0	0	0	0	0	0	0	0	0	0	0	0	0	0	0	0	0	0	0
1646	hsa-mir-6830	0	0	0	0	0	0	1	0	0	0	0	0	0	0	0	0	0	0	0	0	0	0	0	0	0	0	0	0	0	0	0	0	0	0	0	0	0	0	0	0	0	0	0	0	0	0	0	0
1647	hsa-mir-6831	0	0	0	0	0	0	0	0	0	0	0	0	1	0	0	0	0	0	0	0	0	0	0	0	1	0	0	0	0	0	0	0	0	0	0	0	0	0	0	0	0	0	0	0	0	0	0	0
1648	hsa-mir-6832	0	0	0	0	3	0	0	0	2	0	0	0	0	0	0	0	0	0	0	0	0	0	0	0	1	0	0	0	0	0	0	0	0	0	0	0	2	0	0	1	0	0	0	0	0	0	0	0
1649	hsa-mir-6833	0	1	0	0	0	0	1	0	1	0	0	0	0	2	0	0	0	1	0	1	0	1	1	0	0	0	0	0	1	0	0	0	0	1	0	0	0	3	0	0	0	1	0	0	0	0	1	0
1650	hsa-mir-6834	0	0	0	0	1	0	0	0	0	0	0	0	0	0	0	0	0	0	0	2	0	0	0	0	0	0	0	0	0	0	0	0	0	0	0	0	0	0	1	0	0	0	1	0	0	0	1	0
1651	hsa-mir-6835	0	1	0	0	0	0	0	0	0	0	0	0	0	0	0	0	0	0	0	0	0	0	0	0	0	0	0	0	0	0	0	0	0	0	0	0	0	0	0	0	0	0	0	0	0	0	0	0
1652	hsa-mir-6836	0	0	0	0	0	0	0	0	0	0	0	0	0	1	0	0	0	0	0	0	1	0	0	0	0	0	0	0	0	0	1	0	0	0	0	0	0	0	0	0	0	1	0	0	0	0	0	0
1653	hsa-mir-6837	2	8	3	5	5	0	1	3	2	4	3	2	2	7	1	0	0	0	1	2	7	4	4	1	1	0	2	0	2	6	3	2	3	3	8	10	3	1	4	8	1	5	2	6	5	2	7	1
1654	hsa-mir-6838	0	0	0	0	0	0	0	0	0	0	1	0	0	0	0	0	0	0	0	0	0	0	0	0	0	1	0	0	0	0	0	0	0	1	0	0	0	0	0	0	0	1	0	0	0	0	0	0
1655	hsa-mir-6839	0	0	1	0	0	0	1	0	2	0	0	0	0	0	0	0	0	0	0	0	0	0	0	0	0	0	0	0	0	0	0	0	0	0	0	2	0	0	0	0	0	0	0	0	0	0	0	0
1656	hsa-mir-6840	0	0	0	0	0	0	0	0	0	0	1	0	0	0	0	0	0	0	0	0	0	0	0	0	1	0	0	0	0	0	0	0	1	0	0	1	0	0	0	1	0	1	0	0	0	0	0	0
1657	hsa-mir-6841	0	0	0	0	0	0	0	0	0	0	0	0	0	0	0	0	0	0	0	0	0	0	0	0	0	0	0	0	0	0	0	0	0	0	0	0	0	0	0	0	0	0	0	0	0	0	0	0
1658	hsa-mir-6842	6	6	3	6	20	2	5	2	12	1	1	8	4	7	6	0	4	0	4	3	12	2	0	3	0	4	5	2	9	0	3	2	1	13	10	9	4	5	1	13	7	15	6	3	3	9	4	0
1659	hsa-mir-6843	1	0	0	0	0	0	1	0	0	0	2	0	1	1	0	0	0	0	0	1	2	1	0	0	0	0	0	0	0	0	0	4	0	0	0	0	0	0	1	0	0	0	4	0	1	2	0	0
1660	hsa-mir-6844	1	0	0	0	2	0	1	0	1	0	0	1	0	0	0	0	0	0	0	1	0	0	0	0	0	0	0	0	1	0	0	0	0	0	3	1	4	0	0	2	0	0	0	1	0	0	1	0
1661	hsa-mir-6845	0	0	0	0	2	0	0	0	1	0	0	0	0	1	0	0	0	0	0	0	0	1	0	0	0	0	0	0	0	0	0	0	0	0	0	0	0	0	0	0	0	0	0	0	0	0	0	0
1662	hsa-mir-6846	1	0	0	0	0	0	0	0	0	0	0	0	0	0	0	0	0	0	0	0	0	0	0	0	0	0	0	0	0	0	0	0	0	0	0	0	0	0	0	0	0	0	0	0	0	0	2	0
1663	hsa-mir-6847	0	0	0	0	2	0	0	0	0	0	0	0	0	1	0	0	0	0	0	0	0	0	0	0	0	0	1	0	0	0	0	0	0	0	0	1	0	0	0	0	0	0	0	0	0	0	0	0
1664	hsa-mir-6848	0	0	0	0	0	0	0	0	0	0	0	0	0	0	0	0	0	0	0	0	1	0	0	0	0	0	0	0	0	0	0	0	0	0	0	0	0	0	0	0	0	0	0	0	0	0	0	0
1665	hsa-mir-6849	1	0	0	1	1	0	0	0	0	0	0	0	0	1	0	0	0	0	0	0	0	0	0	1	0	0	0	0	0	0	0	0	0	0	0	0	0	1	0	0	0	0	0	0	0	0	1	0
1666	hsa-mir-6850	0	0	0	0	4	0	0	0	0	0	0	0	1	0	0	0	0	0	0	0	0	0	0	0	0	0	0	0	0	0	0	0	0	0	0	0	4	0	0	0	0	0	2	0	0	0	0	0
1667	hsa-mir-6851	0	0	0	1	0	1	0	0	0	0	0	0	0	0	0	0	1	0	0	0	1	2	0	2	3	1	0	0	1	0	0	1	0	1	0	2	0	1	0	0	1	0	0	2	0	0	0	0
1668	hsa-mir-6852	0	2	1	1	2	0	2	0	1	0	1	0	0	1	1	0	1	0	0	0	1	0	0	0	0	0	1	0	1	0	0	0	0	0	2	1	0	0	1	2	0	1	1	1	0	0	0	0
1669	hsa-mir-6853	0	0	0	0	0	0	0	0	1	0	0	0	1	1	0	0	0	0	0	0	0	0	0	0	0	0	0	0	0	0	0	0	0	2	0	1	1	0	0	0	0	0	0	0	0	0	0	0
1670	hsa-mir-6854	0	3	0	2	2	0	4	4	2	3	0	0	2	3	0	1	0	1	2	4	2	1	0	0	1	4	13	1	2	0	2	4	4	0	7	5	4	1	0	3	1	0	7	4	1	2	4	3
1671	hsa-mir-6855	0	0	0	0	0	0	0	0	1	0	0	1	0	0	1	0	0	0	0	0	0	0	0	1	0	0	0	0	0	0	1	0	0	0	0	2	1	0	0	0	0	1	0	1	0	0	1	0
1672	hsa-mir-6856	0	0	0	0	0	0	0	0	0	0	0	0	0	1	0	0	0	0	0	0	0	0	0	0	0	1	0	0	0	0	0	0	0	0	0	0	0	0	0	0	0	0	0	0	0	0	0	0
1673	hsa-mir-6857	0	0	0	0	0	0	0	0	0	0	0	0	0	0	0	0	0	0	0	0	0	0	0	0	0	0	0	0	0	0	0	0	0	0	0	1	0	0	0	0	0	0	0	0	0	0	0	1
1674	hsa-mir-6858	0	1	0	0	0	0	0	0	0	0	0	0	0	1	0	0	0	0	0	0	0	0	0	0	0	0	0	0	1	1	0	0	0	0	0	2	0	0	0	0	0	1	1	1	0	1	0	0
1675	hsa-mir-6859-1	0	0	0	0	0	0	0	0	0	0	0	0	0	0	0	0	0	0	0	0	0	0	0	0	0	0	0	0	0	0	0	0	0	0	0	0	0	0	0	0	0	0	0	0	0	0	0	0
1676	hsa-mir-6859-2	0	0	0	0	0	0	0	0	0	0	0	0	0	0	0	0	0	0	0	0	0	0	0	0	0	0	0	0	0	0	0	0	0	0	0	0	0	0	0	0	0	0	0	0	0	0	0	0
1677	hsa-mir-6859-3	0	0	0	0	0	0	0	0	0	0	0	0	0	0	0	0	0	0	0	0	0	0	0	0	0	0	0	0	0	0	0	0	0	0	0	0	0	0	0	0	0	0	0	0	0	0	0	0
1678	hsa-mir-6860	0	1	6	2	4	0	1	1	11	0	1	1	0	0	0	0	1	0	0	0	0	0	0	0	0	0	0	0	1	0	1	0	0	5	8	1	0	0	1	0	5	0	1	1	0	0	1	0
1679	hsa-mir-6861	0	0	0	0	0	0	0	0	0	0	0	0	0	0	0	0	0	0	0	1	0	0	0	0	0	0	0	0	0	0	0	0	0	0	0	0	0	0	0	0	0	0	0	0	0	0	0	0
1680	hsa-mir-6862-1	0	0	0	0	0	0	0	0	0	0	0	0	0	0	1	0	0	0	0	0	0	0	0	0	0	1	0	0	0	0	0	0	0	0	0	0	0	0	0	0	0	0	1	0	0	0	0	0
1681	hsa-mir-6862-2	0	0	0	0	0	0	0	0	0	0	0	0	0	0	0	0	0	0	0	0	0	0	0	0	0	0	0	0	0	0	0	0	0	0	0	0	0	0	0	0	0	0	0	0	0	0	0	0
1682	hsa-mir-6863	0	0	0	0	0	0	0	0	0	0	0	0	0	0	0	0	0	0	0	0	0	0	0	0	0	0	0	0	0	0	0	0	0	0	0	0	0	0	0	0	0	0	0	0	0	0	0	0
1683	hsa-mir-6864	0	0	0	0	1	0	0	0	0	0	0	0	0	0	0	0	0	0	0	0	0	0	0	0	0	0	0	0	0	0	0	0	0	0	0	0	0	0	0	1	0	0	0	0	0	0	0	0
1684	hsa-mir-6865	0	0	0	1	0	0	0	0	0	0	0	0	0	0	0	0	0	0	0	0	0	0	0	0	0	0	0	0	0	0	0	0	0	0	0	0	0	0	0	0	0	0	0	0	0	0	0	0
1685	hsa-mir-6866	0	0	0	0	0	0	0	0	1	0	0	0	0	0	0	0	0	0	0	0	0	0	0	0	0	0	0	0	0	0	0	1	0	0	0	1	0	0	0	0	0	0	1	0	0	0	0	0
1686	hsa-mir-6867	0	0	0	0	0	0	0	0	0	0	0	0	0	0	0	0	0	0	0	0	0	0	0	0	0	0	0	0	0	0	0	0	0	0	0	0	0	0	0	0	0	0	0	0	0	0	0	0
1687	hsa-mir-6868	0	1	0	7	1	0	4	0	3	4	0	1	0	1	0	0	0	0	0	1	0	0	0	0	0	0	0	0	0	0	1	9	0	3	3	1	0	0	0	0	0	0	1	2	0	0	0	0
1688	hsa-mir-6869	0	0	0	0	0	0	0	0	0	0	0	0	0	0	0	0	0	0	0	0	0	0	0	0	1	0	0	0	0	0	0	0	0	0	0	1	0	0	0	1	0	0	0	0	0	0	0	0
1689	hsa-mir-6870	0	0	0	0	0	0	1	0	0	0	0	0	0	2	0	0	1	1	0	0	0	0	0	0	0	0	1	0	0	0	0	0	0	0	0	0	0	0	1	1	0	0	0	1	0	0	0	1
1690	hsa-mir-6871	1	0	0	0	0	0	0	1	1	0	0	0	0	0	0	0	0	0	0	0	0	0	0	0	0	1	0	0	0	1	0	0	0	0	0	0	0	0	0	0	0	0	0	0	0	0	1	0
1691	hsa-mir-6872	0	0	0	0	0	1	0	0	0	0	0	0	0	0	0	0	0	0	0	0	0	0	0	0	0	0	0	0	0	0	0	0	0	0	0	0	0	0	0	0	0	0	0	0	0	0	0	0
1692	hsa-mir-6873	0	0	1	0	0	0	0	0	0	0	0	0	0	0	0	0	0	0	0	0	0	0	0	0	0	0	0	2	0	0	0	0	0	0	0	0	0	0	0	0	0	1	0	0	0	0	1	0
1693	hsa-mir-6874	0	0	0	0	1	0	1	1	4	1	2	0	2	7	1	0	0	0	0	0	1	1	0	1	1	1	1	1	1	3	2	0	0	2	4	4	1	2	0	3	0	1	1	1	0	0	2	1
1694	hsa-mir-6875	2	0	0	1	3	1	0	0	0	0	0	0	1	2	0	0	1	0	0	0	3	1	0	2	2	0	1	0	0	1	0	1	0	2	4	0	0	0	0	1	0	0	1	0	0	0	1	0
1695	hsa-mir-6876	0	0	0	0	0	0	0	0	0	0	0	0	0	0	0	0	0	0	0	0	0	0	0	0	0	0	0	0	0	0	0	0	0	0	0	0	0	0	0	0	0	0	0	0	0	0	0	0
1696	hsa-mir-6877	1	1	1	0	2	0	3	0	3	0	0	0	3	2	1	0	0	1	1	0	3	0	1	0	2	0	2	0	2	1	2	4	1	2	2	1	2	0	0	3	0	2	1	0	0	0	0	1
1697	hsa-mir-6878	0	0	0	1	0	0	1	0	1	0	1	0	0	0	0	0	0	0	0	0	0	1	0	0	0	0	1	0	0	0	0	0	1	0	0	0	0	1	0	0	0	2	1	1	0	0	0	0
1698	hsa-mir-6879	1	0	1	0	0	0	0	0	0	0	0	2	0	1	0	0	0	0	0	0	0	1	0	0	0	0	0	0	0	0	1	1	0	0	0	1	0	0	0	0	0	0	0	0	1	0	0	1
1699	hsa-mir-6880	0	0	0	1	0	0	0	0	0	0	0	0	0	0	0	0	0	0	0	0	0	0	0	0	1	0	1	0	0	0	0	0	0	1	0	1	0	0	0	2	0	0	0	0	0	0	0	0
1700	hsa-mir-6881	0	0	0	0	0	0	0	0	0	0	0	0	0	0	0	0	0	0	0	0	0	0	0	0	0	0	0	0	0	0	0	0	0	0	0	0	0	0	0	0	0	0	0	0	0	0	0	0
1701	hsa-mir-6882	0	0	0	1	1	0	0	1	0	0	0	0	0	0	0	0	3	1	0	0	0	0	0	0	0	0	0	0	0	0	0	0	1	1	0	1	0	0	0	0	0	0	1	1	0	0	0	0
1702	hsa-mir-6883	0	0	0	0	0	0	0	0	0	0	0	0	1	1	0	0	0	0	0	0	0	0	0	0	0	0	0	0	0	0	0	0	0	0	1	0	0	0	0	0	0	0	0	0	1	0	0	0
1703	hsa-mir-6884	0	0	0	0	0	0	0	0	0	0	0	0	1	1	0	0	0	0	0	0	0	0	0	0	0	0	1	0	1	0	0	1	1	0	0	1	0	0	0	1	0	0	0	2	0	0	0	0
1704	hsa-mir-6885	0	0	0	0	0	0	0	1	0	0	1	0	1	1	0	0	0	0	0	0	0	0	0	0	0	0	0	0	1	1	0	0	0	0	0	1	0	1	0	1	1	2	0	0	0	0	0	0
1705	hsa-mir-6886	0	0	0	0	0	0	0	0	0	0	0	0	0	0	0	0	0	0	0	0	0	0	0	0	0	0	0	0	0	0	0	0	0	0	0	0	0	0	0	0	0	0	0	0	0	0	0	0
1706	hsa-mir-6887	0	0	0	0	0	0	0	0	0	0	0	2	1	0	0	0	0	0	0	0	1	0	0	0	0	0	0	0	1	0	0	1	0	0	0	0	0	0	0	0	0	0	0	0	0	0	0	0
1707	hsa-mir-6888	0	0	0	0	0	0	0	0	0	0	0	0	2	0	0	0	1	0	1	0	0	0	0	1	0	0	0	0	0	0	1	0	0	0	2	1	0	0	0	0	0	2	0	0	0	0	0	0
1708	hsa-mir-6889	0	0	0	0	0	0	0	1	0	0	0	0	0	0	0	0	0	0	0	0	0	0	0	0	0	0	0	0	0	0	0	0	0	1	0	0	0	0	0	0	0	0	0	1	0	0	0	0
1709	hsa-mir-6890	0	0	0	1	0	0	0	0	0	0	0	0	0	0	0	0	0	0	0	0	0	0	0	0	0	0	0	0	0	0	0	0	0	1	0	0	0	0	0	0	0	0	0	1	0	0	0	0
1710	hsa-mir-6891	0	0	2	0	3	0	0	1	0	1	1	0	0	0	0	0	0	0	0	1	0	1	0	0	1	0	0	0	0	0	0	0	1	0	0	0	0	0	0	1	0	1	1	1	0	0	0	0
1711	hsa-mir-6892	4	6	7	18	11	5	3	6	1	12	5	9	10	7	6	7	10	2	8	9	8	3	6	8	1	0	5	0	7	1	11	2	3	4	27	20	10	1	4	3	0	6	8	11	4	8	9	4
1712	hsa-mir-6893	0	0	0	0	0	0	0	0	0	0	0	0	0	0	0	0	0	0	0	0	0	0	0	0	0	0	0	0	0	0	0	0	0	0	0	0	0	0	0	0	0	0	0	0	0	0	0	0
1713	hsa-mir-6894	2	0	0	0	0	0	0	0	0	0	1	0	2	2	1	1	0	0	0	0	0	0	0	0	0	0	1	0	0	0	0	0	0	2	0	0	0	0	0	1	0	0	1	0	0	0	1	0
1714	hsa-mir-6895	0	0	1	0	3	0	0	0	0	1	0	0	0	0	0	0	0	0	0	1	0	0	0	0	0	0	0	0	0	0	0	0	0	2	0	1	0	0	0	1	0	0	0	0	0	0	2	1
1715	hsa-mir-7-1	132	97	57	71	68	83	57	40	276	84	161	91	58	69	37	99	100	78	56	28	53	91	84	159	46	21	53	69	80	192	114	272	48	394	74	87	26	30	41	70	64	100	77	45	69	31	72	27
1716	hsa-mir-7-2	2	3	0	0	2	2	0	0	3	0	3	0	1	3	1	0	2	0	0	5	0	0	2	0	4	0	6	0	0	1	0	2	1	3	1	0	1	0	2	0	3	1	0	3	0	0	1	0
1717	hsa-mir-7-3	3	1	0	0	2	2	0	0	0	1	0	0	0	2	0	0	4	0	0	1	2	1	0	1	9	0	3	0	2	3	1	2	0	3	1	1	2	0	0	0	5	4	2	2	0	0	0	0
1718	hsa-mir-708	137	667	90	365	153	297	190	640	568	433	586	394	969	6895	50	122	229	314	323	319	282	76	173	341	85	177	349	391	485	235	998	318	383	214	547	2193	109	289	130	1917	118	761	301	252	260	228	793	149
1719	hsa-mir-7106	0	0	0	0	0	0	0	0	0	0	0	0	1	0	0	0	0	0	0	0	0	0	0	0	0	0	0	0	0	0	0	0	0	0	0	1	0	0	0	0	0	0	0	0	0	0	0	0
1720	hsa-mir-7107	0	0	0	0	0	0	0	0	0	0	0	0	0	0	0	0	0	0	0	0	0	0	0	0	0	0	0	0	0	0	0	0	0	0	0	0	0	0	0	0	0	0	0	0	0	0	0	0
1721	hsa-mir-7108	0	0	0	0	0	0	0	0	0	0	0	0	0	0	0	0	0	0	0	0	0	0	0	0	0	0	1	0	0	0	0	0	0	0	0	0	0	0	0	0	0	0	0	0	0	0	1	0
1722	hsa-mir-7109	0	1	0	0	0	0	0	0	0	0	1	0	0	0	0	0	1	0	0	0	0	0	0	0	0	0	0	0	0	0	0	0	0	0	0	0	0	0	0	0	1	0	1	0	0	0	0	0
1723	hsa-mir-711	0	0	0	0	0	0	0	0	0	0	0	0	0	0	0	0	0	0	0	0	0	0	0	0	0	0	0	0	0	0	0	0	0	0	0	0	0	0	0	0	0	0	0	0	0	0	0	0
1724	hsa-mir-7110	0	0	2	0	0	0	0	0	0	0	4	0	0	0	0	0	0	0	0	0	0	1	1	0	0	0	0	0	0	0	1	0	1	1	0	0	0	0	0	2	2	0	1	0	0	1	0	0
1725	hsa-mir-7111	0	0	0	0	0	0	0	0	0	0	2	0	0	0	0	0	0	0	0	0	0	0	0	0	1	0	0	0	0	0	0	0	0	0	0	0	0	0	0	1	0	0	0	0	0	0	0	0
1726	hsa-mir-7112-1	0	0	2	0	1	0	1	0	1	0	0	0	1	2	0	0	0	0	0	0	0	0	0	0	1	2	0	0	2	0	0	0	0	1	0	0	0	0	0	0	1	0	1	0	0	0	1	0
1727	hsa-mir-7112-2	0	0	0	0	1	1	1	0	1	0	0	0	0	1	0	0	1	0	0	0	0	1	0	2	1	1	0	0	0	0	0	0	0	0	0	1	1	1	0	2	0	0	1	0	0	0	0	0
1728	hsa-mir-7113	0	0	1	0	0	0	0	0	1	0	0	2	0	0	0	0	0	0	0	0	0	0	0	0	0	0	0	1	0	0	0	3	0	0	0	0	0	0	0	0	0	0	0	0	0	0	1	0
1729	hsa-mir-7114	0	0	2	0	0	0	0	1	0	0	0	0	0	1	0	0	0	0	0	0	0	0	0	0	0	0	0	0	0	1	0	0	0	1	0	4	0	0	0	0	0	0	1	0	0	0	0	0
1730	hsa-mir-7150	0	0	0	0	0	0	0	0	0	0	0	0	0	0	0	0	0	0	0	0	0	0	0	0	0	0	0	0	0	0	0	0	0	0	0	0	0	0	0	0	0	0	0	0	0	0	0	0
1731	hsa-mir-7151	0	0	0	0	0	0	0	0	0	0	0	0	0	0	0	0	0	0	0	0	0	0	0	0	0	0	0	0	0	0	0	4	0	0	1	0	1	0	0	0	0	0	0	0	0	0	0	0
1732	hsa-mir-7152	0	2	0	1	0	0	0	0	0	2	0	0	0	5	0	0	0	1	1	0	2	0	0	0	0	0	0	0	0	0	0	1	0	0	0	0	0	0	0	2	0	2	1	0	0	0	0	0
1733	hsa-mir-7153	0	0	0	0	0	0	0	0	0	0	0	0	0	0	0	0	0	0	0	0	0	0	0	0	0	0	0	0	0	0	0	0	0	0	0	0	0	0	0	0	0	0	0	0	0	0	0	0
1734	hsa-mir-7154	0	0	0	0	0	0	0	0	0	0	0	0	0	0	0	0	0	0	0	0	0	0	0	0	0	0	0	0	0	0	0	0	0	0	0	0	0	0	0	0	0	0	0	0	0	0	0	0
1735	hsa-mir-7155	0	0	0	0	1	0	0	1	3	1	0	0	1	0	2	1	0	0	0	0	0	0	0	1	1	0	0	0	0	1	2	0	0	0	1	0	0	1	0	0	0	0	0	0	0	0	0	0
1736	hsa-mir-7156	2	3	1	0	2	0	7	1	9	0	1	12	2	5	0	0	0	0	1	0	4	0	2	1	3	12	5	1	17	9	1	0	3	7	8	13	0	0	3	0	3	2	5	0	2	0	2	0
1737	hsa-mir-7157	0	0	0	0	0	0	0	0	0	0	0	0	0	0	0	0	0	0	0	0	0	0	0	0	0	0	0	0	0	0	0	0	0	0	0	0	0	0	0	0	0	0	0	0	0	0	0	0
1738	hsa-mir-7158	0	0	0	0	0	0	0	0	0	0	0	0	0	0	0	0	0	0	0	1	0	0	0	0	0	0	0	0	0	0	0	0	0	0	0	0	0	0	0	0	0	0	0	0	0	0	1	0
1739	hsa-mir-7159	0	0	0	0	0	0	0	0	0	0	0	0	0	0	0	0	0	0	0	0	0	0	0	0	0	0	0	0	0	0	0	0	0	0	0	0	0	0	0	0	0	0	0	0	0	0	0	0
1740	hsa-mir-7160	0	0	0	0	0	0	0	0	0	0	0	0	0	0	0	0	0	0	0	0	0	0	0	0	0	0	0	0	0	0	0	0	0	0	0	0	0	0	0	0	0	0	0	0	0	0	0	0
1741	hsa-mir-7161	0	0	0	0	0	0	1	0	0	1	0	0	0	0	0	0	0	0	0	0	0	0	0	0	0	0	0	0	0	0	0	0	0	0	0	0	0	0	0	0	0	0	1	0	0	0	0	0
1742	hsa-mir-7162	0	0	0	0	0	0	0	0	0	0	0	0	0	0	0	0	0	0	0	0	0	0	0	0	0	0	0	0	0	0	0	0	0	0	0	0	0	0	0	0	0	0	0	0	0	0	0	0
1743	hsa-mir-718	0	0	0	0	0	0	0	0	0	0	0	0	0	0	0	0	0	0	0	0	0	0	0	0	0	0	0	0	0	0	0	0	0	0	0	0	0	0	0	0	0	0	0	0	0	0	0	0
1744	hsa-mir-744	109	63	156	272	299	39	176	61	132	47	210	87	139	238	19	21	61	73	25	41	65	66	46	103	154	134	12	22	86	333	125	141	23	818	191	185	95	72	85	361	54	135	123	83	40	55	86	21
1745	hsa-mir-7515	0	0	0	0	0	0	0	0	0	0	0	0	0	0	0	0	0	0	0	0	0	0	0	0	0	0	0	0	0	0	0	0	0	0	0	0	0	0	0	0	0	0	0	0	0	0	0	0
1746	hsa-mir-758	7	141	30	207	34	38	94	75	28	144	73	35	82	1313	4	17	25	25	89	48	110	5	18	47	3	6	44	58	35	38	159	49	33	34	273	149	10	35	42	134	7	125	40	31	25	23	44	32
1747	hsa-mir-759	0	0	0	0	0	0	0	0	0	0	0	0	0	0	0	0	0	0	0	0	0	0	0	0	0	0	0	0	0	0	0	0	0	0	0	0	0	0	0	0	0	0	0	0	0	0	0	0
1748	hsa-mir-760	2	2	5	3	15	0	15	7	12	0	8	30	31	6	2	0	2	1	1	1	8	9	12	12	26	2	2	0	0	29	6	5	3	58	13	26	24	1	8	11	0	4	26	5	2	5	6	0
1749	hsa-mir-761	0	0	0	0	0	0	0	0	0	0	0	0	0	0	0	0	0	0	0	0	0	0	0	0	0	0	0	0	0	0	0	0	0	0	0	0	0	0	0	0	0	0	0	0	0	0	0	0
1750	hsa-mir-762	0	0	0	0	0	0	0	0	0	0	0	0	0	0	0	0	0	0	0	0	0	0	0	0	0	0	0	0	0	0	0	0	0	0	0	0	0	0	0	0	0	0	0	0	0	0	0	0
1751	hsa-mir-764	0	0	0	0	0	0	0	0	0	0	0	0	0	0	0	0	0	0	0	0	0	0	0	0	0	0	0	0	0	0	0	0	0	0	0	0	0	0	0	0	0	0	0	0	0	0	0	0
1752	hsa-mir-7641-1	0	0	0	1	0	0	0	0	0	0	0	0	0	0	1	0	0	0	0	1	0	0	0	1	0	1	0	0	0	0	0	0	1	1	0	0	0	0	0	0	1	0	0	0	1	1	1	1
1753	hsa-mir-7641-2	1	2	0	0	0	2	2	0	0	0	0	0	0	0	0	0	0	1	0	1	0	1	0	1	1	0	0	0	0	0	0	0	0	0	0	0	0	0	0	0	0	0	1	0	0	0	0	0
1754	hsa-mir-765	0	1	1	0	1	0	0	1	0	0	0	0	0	1	0	0	2	1	0	0	0	2	0	0	1	0	1	0	0	0	2	0	0	1	2	2	0	1	1	2	1	0	1	0	0	0	0	0
1755	hsa-mir-766	17	33	26	61	28	18	37	5	39	25	18	48	27	122	12	8	11	3	6	5	30	11	9	25	16	6	18	2	27	23	16	17	12	50	33	51	10	14	27	46	38	25	22	32	1	8	18	3
1756	hsa-mir-767	0	1	0	0	0	0	1	2	0	0	1	0	0	40	2	1	1	1	0	0	0	1	0	2	369	25	0	0	0	0	1	0	0	9	1	4	4	0	0	1	11	1	0	0	0	0	1	3
1757	hsa-mir-769	98	140	44	217	120	45	161	79	215	52	65	102	102	256	14	26	53	52	45	52	49	75	32	96	131	72	113	24	134	111	152	215	41	194	113	219	65	56	64	236	40	119	156	69	54	56	258	37
1758	hsa-mir-770	0	0	0	0	0	0	0	1	0	1	0	1	0	2	0	0	0	0	0	0	0	0	0	1	0	0	0	1	0	0	0	0	0	0	0	0	0	0	0	0	0	0	0	0	0	0	0	0
1759	hsa-mir-7702	0	3	1	1	0	2	3	0	4	9	0	1	1	16	4	0	1	1	9	4	3	15	1	0	0	3	1	5	5	0	1	0	0	1	16	4	4	0	2	0	36	0	3	1	2	2	0	0
1760	hsa-mir-7703	0	0	0	0	0	0	0	0	0	0	0	0	1	0	0	0	0	0	0	0	0	0	0	0	0	0	0	0	0	1	1	0	0	2	1	1	0	0	0	0	0	0	0	0	0	0	0	0
1761	hsa-mir-7704	1	1	0	2	0	0	0	0	3	0	2	1	0	0	1	0	1	0	2	0	5	2	1	1	0	1	0	0	1	1	1	1	0	3	16	3	0	2	0	1	0	2	3	1	1	1	0	0
1762	hsa-mir-7705	1	5	0	1	5	3	1	4	8	4	11	0	1	10	1	2	2	2	0	2	1	0	1	5	5	2	10	2	14	5	7	19	4	2	3	4	3	0	0	7	1	8	6	10	6	0	5	2
1763	hsa-mir-7706	4	3	4	3	24	1	4	2	11	2	12	15	4	13	1	4	4	5	9	1	3	7	4	11	11	3	4	2	10	1	9	16	2	29	12	34	11	5	0	21	1	9	14	6	6	0	8	1
1764	hsa-mir-7843	0	0	0	0	0	0	0	0	0	0	0	0	0	0	0	0	0	0	0	0	0	0	0	0	0	0	0	0	0	0	0	0	0	0	0	0	0	0	0	0	0	0	0	0	0	0	0	0
1765	hsa-mir-7844	0	0	0	2	1	0	0	0	0	2	0	1	0	0	0	0	0	0	0	0	0	0	1	0	0	0	1	1	2	0	3	0	0	1	0	0	1	0	1	0	0	0	0	2	1	0	0	0
1766	hsa-mir-7845	2	1	0	0	0	0	0	1	1	0	0	0	0	2	0	1	0	1	0	1	0	0	0	0	2	0	0	0	0	2	0	0	0	0	0	3	0	0	0	0	0	0	0	0	0	0	0	0
1767	hsa-mir-7846	0	0	0	0	0	0	0	0	1	0	1	0	2	0	0	0	0	0	0	0	0	0	3	0	0	0	0	0	0	0	1	0	0	2	0	0	0	0	0	0	1	0	0	0	0	0	0	0
1768	hsa-mir-7847	0	0	0	0	0	0	0	0	0	0	0	0	0	0	0	0	0	0	0	0	0	0	0	0	0	0	0	0	0	0	0	0	0	0	0	0	0	0	0	0	0	0	0	0	0	0	0	0
1769	hsa-mir-7848	0	0	0	0	0	0	0	0	0	0	0	0	0	0	0	0	0	0	0	0	0	0	0	0	0	0	0	0	0	0	0	0	0	0	0	1	0	0	0	0	0	0	0	0	0	0	0	0
1770	hsa-mir-7849	0	0	0	0	0	0	0	0	0	0	0	0	0	0	0	0	0	0	0	0	0	0	0	0	0	0	0	0	0	0	0	0	0	0	0	0	0	0	0	0	0	0	0	0	0	0	0	0
1771	hsa-mir-7850	0	0	0	0	1	0	0	0	0	0	0	0	0	0	0	0	0	0	0	0	0	0	0	0	0	0	0	0	3	0	0	0	0	0	0	0	0	0	0	0	0	0	0	0	0	0	0	0
1772	hsa-mir-7851	0	0	0	0	1	0	0	0	0	0	0	0	0	0	0	0	0	0	0	0	0	0	0	0	1	0	0	0	0	0	0	0	0	0	0	0	0	0	0	0	0	0	0	0	0	0	0	0
1773	hsa-mir-7852	0	0	0	0	0	0	0	0	0	0	0	0	0	0	0	0	0	0	0	0	0	0	0	0	0	0	0	0	0	0	0	0	0	0	0	0	0	0	0	0	0	0	0	0	0	0	0	0
1774	hsa-mir-7853	0	0	0	0	0	0	0	0	0	0	0	0	0	0	0	0	0	0	0	0	0	0	1	0	0	0	0	0	0	0	0	0	0	0	0	0	0	0	0	0	0	0	0	0	0	0	0	0
1775	hsa-mir-7854	1	0	0	0	0	0	0	0	1	0	1	1	0	0	0	0	1	1	1	0	0	1	0	0	0	0	1	0	0	0	1	1	0	0	2	3	0	0	1	0	0	1	2	0	0	0	3	0
1776	hsa-mir-7855	0	0	0	0	0	0	0	0	0	0	0	0	0	0	0	0	0	0	0	0	0	0	0	0	0	0	0	0	0	0	0	0	0	0	0	0	0	0	0	0	0	0	0	0	0	0	0	0
1777	hsa-mir-7856	0	0	0	0	0	0	0	0	0	0	0	0	0	0	0	0	0	0	0	0	0	0	0	0	0	0	0	0	0	0	0	0	0	0	0	0	0	0	0	0	0	0	0	0	0	0	0	0
1778	hsa-mir-7973-1	0	0	0	0	0	0	0	0	0	0	0	0	0	0	0	0	0	0	0	0	0	0	0	0	0	0	0	0	0	0	0	0	0	0	1	0	0	0	0	1	0	0	0	0	0	0	0	0
1779	hsa-mir-7973-2	0	0	0	0	0	0	0	0	0	0	0	0	0	0	0	0	0	0	0	0	0	0	0	0	0	0	1	0	0	0	0	0	0	0	0	0	0	0	0	0	0	0	0	0	1	0	0	0
1780	hsa-mir-7974	0	0	0	0	0	1	0	1	5	1	1	0	0	0	0	0	0	0	0	0	0	0	0	0	1	0	3	1	1	3	0	2	0	1	0	1	0	0	0	1	0	0	0	1	0	0	11	0
1781	hsa-mir-7975	0	0	0	0	0	0	0	0	0	0	0	0	0	0	0	0	0	0	0	0	0	0	0	0	0	0	0	0	0	0	0	0	0	0	0	0	0	0	0	0	0	0	0	0	0	0	0	0
1782	hsa-mir-7976	0	0	0	0	0	0	0	0	0	0	1	0	0	1	1	0	0	0	0	0	1	0	0	0	1	2	1	0	1	0	0	0	0	0	0	0	0	0	0	0	0	1	0	0	0	0	0	0
1783	hsa-mir-7977	0	0	0	0	0	0	0	0	0	0	0	0	0	0	0	0	0	0	0	0	0	0	0	0	0	0	0	0	0	0	0	0	0	0	0	0	0	0	0	0	1	0	0	0	0	1	0	0
1784	hsa-mir-7978	0	0	0	0	0	0	0	0	0	0	0	0	0	0	0	0	0	0	0	0	0	0	0	0	0	0	0	0	0	0	0	0	0	0	0	0	0	0	0	0	0	0	0	0	0	0	0	0
1785	hsa-mir-802	0	0	0	0	1	0	0	0	0	0	0	0	0	0	0	0	0	0	0	0	0	0	0	0	1	0	0	0	0	0	0	0	0	0	0	0	0	0	0	4	1	1	0	0	0	0	0	0
1786	hsa-mir-8052	0	0	0	0	0	0	0	0	0	0	0	0	0	0	0	0	0	0	0	0	0	0	0	0	0	0	0	0	0	0	0	0	0	0	0	0	0	0	0	0	0	0	0	0	0	0	0	0
1787	hsa-mir-8053	0	0	0	0	0	0	0	0	0	0	0	0	0	0	0	0	0	0	0	0	0	0	0	0	0	0	0	0	0	0	0	0	0	0	0	0	0	0	0	0	0	0	0	0	0	0	0	0
1788	hsa-mir-8054	0	0	0	0	0	0	0	0	0	0	0	0	0	0	0	0	0	0	0	0	0	0	0	0	0	0	0	0	0	0	0	0	0	0	0	0	0	0	0	0	0	0	0	0	0	0	0	0
1789	hsa-mir-8055	0	0	0	0	0	0	0	0	0	0	0	0	0	0	0	0	0	0	0	0	0	0	0	0	0	0	0	0	0	0	0	0	0	0	0	0	0	0	0	0	0	0	0	0	0	0	0	0
1790	hsa-mir-8056	0	0	0	0	0	0	0	0	0	0	0	0	0	0	0	0	0	0	0	0	0	0	0	0	0	0	0	0	0	0	0	0	0	0	0	0	0	0	0	0	0	0	0	0	0	0	0	0
1791	hsa-mir-8057	0	0	0	0	0	0	0	0	0	0	0	0	0	0	0	0	0	0	0	0	0	0	0	0	0	0	0	0	0	0	0	0	0	0	0	0	0	0	0	0	0	0	0	0	0	0	0	0
1792	hsa-mir-8058	0	0	0	0	0	0	0	0	0	0	0	0	0	0	0	0	0	0	0	0	0	0	0	0	0	0	0	0	0	0	0	0	0	0	0	0	0	0	0	0	0	0	0	0	0	0	0	0
1793	hsa-mir-8059	0	0	0	0	0	0	1	0	0	0	0	0	0	0	0	0	0	0	0	0	0	0	0	0	0	0	0	0	0	0	0	0	0	0	0	0	0	0	0	0	0	0	0	0	0	0	0	0
1794	hsa-mir-8060	0	0	0	0	0	0	0	0	0	0	0	0	0	0	0	0	0	0	0	0	0	0	0	0	0	0	0	0	0	0	0	0	0	0	0	0	0	0	0	0	0	0	0	0	0	0	0	0
1795	hsa-mir-8061	0	0	0	0	0	0	0	0	0	0	0	0	0	0	0	0	0	0	0	0	0	0	0	0	0	0	0	0	0	0	0	0	0	0	0	0	0	0	0	0	0	0	0	0	0	0	0	0
1796	hsa-mir-8062	0	0	0	0	0	0	0	0	0	0	0	0	0	0	0	0	0	0	0	0	0	0	0	0	0	0	0	0	0	0	0	0	0	0	0	0	0	0	0	0	0	0	0	0	0	0	0	0
1797	hsa-mir-8063	0	0	0	0	0	0	0	0	0	0	0	0	0	0	0	0	0	0	0	0	0	0	0	0	0	0	0	0	0	0	0	0	0	0	0	0	0	0	0	0	0	0	0	0	0	0	0	0
1798	hsa-mir-8064	0	0	0	0	0	0	0	0	0	0	0	0	0	0	0	0	0	0	0	0	0	0	0	0	0	0	0	0	0	0	0	0	0	0	0	0	0	0	0	0	0	0	0	0	0	0	0	0
1799	hsa-mir-8065	0	0	0	0	0	0	0	0	0	0	0	0	0	0	0	0	0	0	0	0	0	0	0	0	0	0	0	0	0	0	0	0	0	0	0	0	0	0	0	0	0	0	0	0	0	0	0	0
1800	hsa-mir-8066	0	0	0	0	0	0	0	0	0	0	0	0	0	0	0	0	0	0	0	0	0	0	0	0	0	0	0	0	0	0	0	0	0	0	0	0	0	0	0	0	0	0	0	0	0	0	0	0
1801	hsa-mir-8067	0	0	0	0	0	0	0	0	0	0	0	0	0	0	0	0	0	0	0	0	0	0	0	0	0	0	0	0	0	0	0	0	0	0	0	0	0	0	0	0	0	0	0	0	0	0	0	0
1802	hsa-mir-8068	0	0	0	0	0	0	0	0	0	0	0	0	0	0	0	0	0	0	0	0	0	0	0	0	0	0	0	0	0	0	0	0	0	0	0	0	0	0	0	0	0	0	0	0	0	0	0	0
1803	hsa-mir-8069	0	0	0	0	0	0	0	0	0	0	0	0	0	0	0	0	0	0	0	0	0	0	0	0	0	0	0	0	0	0	0	0	0	0	0	0	0	0	0	0	0	0	0	0	0	0	0	0
1804	hsa-mir-8070	0	0	0	0	0	0	0	0	0	0	0	0	0	0	0	0	0	0	0	0	0	0	0	0	0	0	0	0	0	0	0	0	0	0	0	0	0	0	0	0	0	0	0	0	0	0	0	0
1805	hsa-mir-8071-1	0	0	0	0	0	0	0	0	0	0	0	0	0	0	0	0	0	0	0	0	0	0	0	0	0	0	0	0	0	0	0	0	0	0	0	0	0	0	0	0	0	0	0	0	0	0	1	0
1806	hsa-mir-8071-2	0	0	0	0	0	0	0	0	0	0	0	0	0	0	0	0	0	0	0	0	0	0	0	0	0	0	0	0	0	0	0	0	0	0	0	0	0	0	0	0	0	0	0	0	0	0	0	0
1807	hsa-mir-8072	0	1	0	0	1	0	0	0	4	0	1	1	0	1	0	0	0	0	0	0	0	0	0	0	0	0	0	0	0	0	0	0	0	1	0	1	0	0	0	0	0	0	0	3	0	0	2	0
1808	hsa-mir-8073	0	0	0	0	0	0	0	0	0	0	0	0	0	0	0	0	0	0	0	0	0	0	0	0	0	0	0	0	0	0	0	0	0	0	0	0	0	0	0	0	0	0	0	0	0	0	0	0
1809	hsa-mir-8074	0	0	0	0	0	0	0	0	0	0	0	0	0	0	0	0	0	0	0	0	0	0	0	0	0	0	0	0	0	0	0	0	0	0	0	0	0	0	0	0	0	0	0	0	0	0	0	0
1810	hsa-mir-8075	0	0	0	0	0	0	0	0	0	0	0	0	0	0	0	0	0	0	0	0	0	0	0	0	0	0	0	0	0	0	0	0	0	0	0	0	0	0	0	0	0	0	0	0	0	0	0	0
1811	hsa-mir-8076	0	0	0	0	0	0	0	0	0	0	0	0	0	0	0	0	0	0	0	0	0	0	0	0	0	0	0	0	0	0	0	0	0	0	0	0	0	0	0	0	0	0	0	0	0	0	0	0
1812	hsa-mir-8077	0	0	0	0	0	0	0	0	0	0	0	1	0	0	0	0	0	0	0	0	0	0	0	0	0	0	0	0	0	0	0	0	0	0	0	0	0	0	0	0	0	0	0	0	0	0	0	0
1813	hsa-mir-8078	0	0	0	0	0	0	0	0	0	0	0	0	0	0	0	0	0	0	0	0	0	0	0	0	0	0	0	0	0	0	0	0	0	0	0	0	0	0	0	0	0	0	0	0	0	0	0	0
1814	hsa-mir-8079	0	0	0	0	0	0	0	0	0	0	0	0	0	0	0	0	0	0	0	0	0	0	0	0	0	0	0	0	0	0	0	0	0	0	0	0	0	0	0	0	0	0	0	0	0	0	0	0
1815	hsa-mir-8080	0	0	0	0	0	0	0	0	0	0	0	0	0	0	0	0	0	0	0	0	0	0	0	0	0	0	0	0	0	0	0	0	0	0	0	0	0	0	0	0	0	0	0	0	0	0	0	0
1816	hsa-mir-8081	0	0	0	0	0	0	0	0	0	0	0	0	0	0	0	0	0	0	0	0	0	0	0	0	0	0	0	0	0	0	0	0	0	0	0	0	0	0	0	0	0	0	0	0	0	0	0	0
1817	hsa-mir-8082	0	0	0	0	0	0	0	0	0	0	0	0	0	0	0	0	0	0	0	0	0	0	0	0	0	0	0	0	0	0	0	0	0	0	0	0	0	0	0	0	0	0	0	0	0	0	0	0
1818	hsa-mir-8083	0	0	0	0	0	0	0	0	0	0	0	0	0	0	0	0	0	0	0	0	0	0	0	0	0	0	0	0	0	0	0	0	0	0	0	0	0	0	0	0	0	0	0	0	0	0	0	0
1819	hsa-mir-8084	0	0	0	0	0	0	0	0	0	0	0	0	0	0	0	0	0	0	0	0	0	0	0	0	0	0	0	0	0	0	0	0	0	0	0	0	0	0	0	0	0	0	0	0	0	0	0	0
1820	hsa-mir-8085	0	0	0	0	0	0	0	0	0	0	0	0	0	0	0	0	0	0	0	0	0	0	0	0	0	0	0	0	0	0	0	0	0	0	0	0	0	0	0	0	0	0	0	0	0	0	0	0
1821	hsa-mir-8086	0	0	0	0	0	0	0	0	0	0	0	0	0	0	0	0	0	0	0	0	0	0	0	0	0	0	0	0	0	0	0	0	0	0	0	0	0	0	0	0	0	0	0	0	0	0	0	0
1822	hsa-mir-8087	0	0	0	0	0	0	0	0	0	0	0	0	0	0	0	0	0	0	0	0	0	0	0	0	0	0	0	0	0	0	0	0	0	0	1	0	0	0	0	0	0	0	0	0	0	0	0	0
1823	hsa-mir-8088	0	0	0	0	0	0	0	0	0	0	0	0	0	0	0	0	0	0	0	0	0	0	0	0	0	0	0	0	0	0	0	0	0	0	0	0	0	0	0	0	0	0	0	0	0	0	0	0
1824	hsa-mir-8089	0	0	0	0	0	0	0	0	0	0	0	0	0	0	0	0	0	0	0	0	0	0	0	0	0	0	0	0	0	0	0	0	0	0	0	0	0	0	0	0	0	0	0	0	0	0	0	0
1825	hsa-mir-873	0	0	0	2	1	2	0	0	1	0	0	0	0	1	0	0	0	0	0	0	0	0	0	0	0	0	0	0	17	0	1	0	0	0	0	0	0	0	0	4	0	2	0	0	0	0	0	0
1826	hsa-mir-874	21	80	62	200	37	38	154	84	113	115	119	131	227	113	10	45	89	50	55	23	81	17	10	227	26	21	34	32	44	41	105	128	42	287	158	632	22	50	44	1040	20	266	64	127	24	26	71	24
1827	hsa-mir-875	0	0	0	0	0	0	0	0	0	0	0	0	0	0	0	0	0	0	0	0	0	0	0	0	0	0	0	0	0	0	0	0	0	0	0	0	0	0	0	0	0	0	0	0	0	0	0	0
1828	hsa-mir-876	0	2	0	1	0	0	0	3	0	0	0	0	0	0	0	0	1	0	0	0	0	0	0	0	0	0	0	0	18	0	0	0	0	0	0	0	0	0	0	4	0	0	0	1	0	0	0	0
1829	hsa-mir-877	3	5	10	4	26	0	9	1	5	2	1	0	4	9	0	0	1	3	0	3	1	5	0	4	44	10	7	1	12	3	3	2	1	10	4	13	4	1	0	14	3	1	14	8	2	1	28	3
1830	hsa-mir-885	1	0	2	4	0	1	5	1	1	2	4	0	1	1	0	8	1	0	1	2	1	0	0	151	2	1	0	0	26	7	4	3	1	4	7	1	0	1	0	11	0	3	6	0	0	1	0	3
1831	hsa-mir-887	9	51	12	28	9	14	28	16	59	17	10	144	8	164	0	6	8	8	7	1	41	49	7	11	6	13	37	10	15	33	20	2	19	75	37	40	17	16	6	260	6	12	145	69	11	2	24	15
1832	hsa-mir-888	0	0	0	0	0	0	0	0	0	0	0	0	0	0	0	0	0	0	0	0	0	0	0	0	7	0	0	0	0	0	0	0	0	0	0	0	0	0	0	0	0	0	0	0	0	0	0	0
1833	hsa-mir-889	9	173	0	173	43	42	52	38	41	75	25	10	22	1405	8	10	6	27	32	40	67	3	28	21	7	3	63	42	43	8	66	96	20	39	104	41	8	28	13	107	6	76	31	20	18	29	37	15
1834	hsa-mir-890	0	0	0	0	0	0	0	0	0	0	0	0	0	0	0	0	0	0	0	0	0	0	0	0	0	0	0	0	0	0	0	0	0	0	0	0	0	0	0	0	0	0	0	0	0	0	0	0
1835	hsa-mir-891a	2	5	9	6	6	0	4	1	7	1	1	1	17	18	0	2	0	1	3	2	2	8	3	3	1029	0	1	0	0	2	2	1	0	0	10	3	3	1	3	38	0	0	0	9	4	1	2	2
1836	hsa-mir-891b	0	0	0	0	0	0	0	0	0	0	0	0	0	0	0	0	0	0	0	0	0	0	0	0	42	0	0	0	0	0	0	0	0	0	0	0	0	0	0	0	0	0	0	1	0	0	0	0
1837	hsa-mir-892a	0	2	0	0	0	0	0	0	0	1	0	0	0	1	0	0	0	0	0	0	0	0	0	0	27	0	0	0	0	0	0	0	0	0	0	0	0	0	0	2	0	0	0	0	0	0	0	0
1838	hsa-mir-892b	0	0	0	0	0	0	0	0	0	0	0	0	0	0	0	0	0	0	0	0	0	0	0	0	6	0	0	0	0	0	0	0	0	0	0	0	0	0	0	0	0	0	0	0	0	0	0	0
1839	hsa-mir-892c	0	0	0	0	0	0	0	0	0	0	0	0	0	0	0	0	0	0	0	0	0	0	0	0	6	0	0	0	0	0	0	0	0	0	0	0	0	0	0	0	0	0	0	0	0	0	0	0
1840	hsa-mir-9-1	41	913	78	1361	42884	781	113	265	8317	1050	347	315	2700	83096	468	451	22552	157	579	389	218	7302	64	220	3922	240	1890	763	16729	184	1987	2037	95	438	2405	1565	126	1060	403	9302	208	348	480	645	658	113	238	307
1841	hsa-mir-9-2	49	870	96	1509	42800	742	128	279	8366	1044	353	361	2715	83656	505	467	22504	156	561	377	224	7508	75	209	3881	265	1848	752	16648	194	2003	2092	92	402	2387	1660	129	1092	381	9293	200	339	519	605	612	115	257	339
1842	hsa-mir-9-3	0	3	0	6	60	3	0	0	10	1	0	1	0	166	2	1	10	2	1	0	0	7	0	0	17	0	4	0	25	1	1	2	0	0	10	1	0	0	0	15	2	0	0	0	5	1	1	1
1843	hsa-mir-920	0	0	0	0	0	0	0	0	0	0	0	0	0	0	0	0	0	0	0	0	0	0	0	0	0	0	0	0	0	0	0	0	0	0	0	0	0	0	0	0	0	0	0	0	0	0	0	0
1844	hsa-mir-921	0	0	0	0	0	0	0	0	0	0	0	0	1	0	0	0	0	0	0	0	0	0	0	0	0	0	0	0	0	0	0	0	0	0	0	0	0	0	0	0	0	0	0	0	0	0	0	0
1845	hsa-mir-922	0	0	0	0	0	0	0	0	0	0	0	0	0	0	0	0	0	0	0	0	0	0	0	0	0	0	0	0	0	0	0	0	0	0	0	0	0	0	0	0	0	0	0	0	0	0	0	0
1846	hsa-mir-924	0	0	0	0	0	0	0	0	0	0	0	0	0	0	0	0	0	0	0	0	0	0	0	0	0	0	0	0	0	0	0	0	0	0	0	0	0	0	0	0	0	0	0	0	0	0	0	0
1847	hsa-mir-92a-1	149	1044	763	2396	4548	547	1121	472	2678	1213	707	762	1121	3464	122	296	1447	485	1270	518	456	836	127	873	2263	2178	2891	1486	5652	627	2445	3016	448	1797	1761	1913	146	315	1089	4957	1245	1768	504	928	401	140	1312	397
1848	hsa-mir-92a-2	4581	18372	12583	52755	89060	12432	29567	6065	53660	21919	13270	14023	23296	63812	3782	2737	21615	6622	14804	8518	8867	15065	3230	19230	37353	50602	35839	18468	68655	11267	39669	38222	4711	44402	40246	46495	4850	5297	20612	109679	20183	34659	12733	12484	7564	4192	48531	4906
1849	hsa-mir-92b	328	373	426	439	524	101	2921	186	537	181	710	554	1415	633	119	77	420	239	105	140	320	193	216	547	22	282	348	90	233	304	892	802	141	1875	1688	725	249	122	199	790	105	470	432	270	163	471	594	92
1850	hsa-mir-93	5277	12112	5415	20868	47109	7741	20681	15121	74264	10196	10937	6908	10438	67623	1345	15172	5592	10639	6548	6143	5080	6850	2685	10107	18358	11671	93207	10280	41642	19785	17415	46646	5737	20229	14109	14785	4276	7200	10473	65201	9428	22981	18620	16862	14697	2063	47395	8993
1851	hsa-mir-933	0	0	0	0	0	0	0	0	0	0	0	0	0	0	0	0	0	0	0	0	0	0	0	0	0	0	0	0	0	0	0	0	0	0	0	0	0	0	0	0	0	0	0	0	0	0	0	0
1852	hsa-mir-934	0	2	0	16	93	1	0	1	1	10	3	1	0	4	0	0	0	0	0	0	1	0	0	0	58	0	0	1	38	1	2	3	0	0	6	1	26	0	2	0	141	0	0	3	0	1	0	1
1853	hsa-mir-935	6	2	24	4	1	6	0	0	1	18	5	17	5	12	0	1	2	0	7	2	2	2	5	10	2	2	26	1	1	0	7	2	4	6	10	8	2	3	0	10	0	1	5	4	1	3	1	0
1854	hsa-mir-936	0	0	0	0	0	0	0	0	0	0	0	0	0	0	0	0	0	0	0	0	0	0	0	0	0	0	0	0	0	0	0	0	0	0	0	0	0	0	0	0	0	0	0	0	0	0	0	0
1855	hsa-mir-937	16	1	12	5	127	0	11	2	3	2	1	6	4	8	0	1	6	0	4	2	1	0	1	6	8	1	24	0	8	1	3	9	3	4	42	7	25	2	4	11	6	43	5	17	12	1	29	2
1856	hsa-mir-938	0	0	0	0	0	0	0	0	0	0	0	0	0	0	0	0	0	0	0	0	0	0	0	0	1	0	0	0	0	0	0	0	0	0	0	0	0	0	0	2	0	0	0	0	0	0	0	1
1857	hsa-mir-939	3	3	1	10	4	1	3	0	6	3	7	4	4	3	0	0	1	0	9	2	5	0	3	2	0	4	5	1	8	6	5	4	0	5	8	8	3	1	1	6	0	2	6	6	1	0	8	0
1858	hsa-mir-940	6	19	4	4	14	3	27	6	2	2	7	24	14	12	1	5	2	1	0	2	6	2	3	7	19	18	5	0	6	27	11	8	1	22	13	87	34	1	0	27	2	10	9	26	12	3	32	4
1859	hsa-mir-941-1	0	0	0	0	0	0	0	0	0	0	0	0	0	0	0	0	0	0	0	0	0	0	0	0	0	0	0	0	0	0	0	0	0	0	0	0	0	0	0	0	0	1	0	0	0	0	0	0
1860	hsa-mir-941-2	0	0	0	0	0	0	0	0	0	0	0	0	0	0	0	0	0	0	0	0	0	0	0	0	0	0	0	0	0	0	0	0	0	0	0	0	0	0	0	0	0	0	0	0	0	0	0	0
1861	hsa-mir-941-3	0	0	0	0	0	0	0	0	0	0	0	0	0	0	0	0	0	0	0	0	0	0	0	0	0	0	0	0	0	0	0	0	0	0	0	0	0	0	0	0	0	0	0	0	0	0	0	0
1862	hsa-mir-941-4	0	0	0	0	0	0	0	0	0	0	0	0	0	0	0	0	0	0	0	0	0	0	0	0	0	0	0	0	0	0	0	0	0	0	0	0	0	0	0	0	0	0	0	0	0	0	0	0
1863	hsa-mir-942	15	26	5	17	44	9	8	3	25	7	11	5	17	24	12	2	1	4	6	3	9	14	1	17	12	4	24	2	28	12	12	36	3	22	16	6	2	3	10	28	8	21	23	12	6	5	23	4
1864	hsa-mir-943	0	0	0	0	0	0	0	0	0	0	0	0	1	0	0	0	0	0	0	0	0	0	0	0	0	0	0	0	0	0	0	0	0	0	0	1	1	0	0	0	0	0	0	0	0	0	0	0
1865	hsa-mir-944	0	9	2	27	1	5	21	1	7	4	12	1	5	8	0	1	9	4	5	0	2	3	2	0	0	1	3	3	3	2	1	12	3	3	32	2	3	1	4	139	7	6	13	1	0	5	0	3
1866	hsa-mir-95	3	20	0	22	19	43	8	5	59	7	4	2	14	17	6	3	3	10	4	3	5	19	7	10	4	1	15	7	20	11	7	7	6	21	24	11	4	6	0	9	7	3	17	8	6	2	13	12
1867	hsa-mir-96	4	171	26	202	76	79	157	266	726	52	86	119	110	157	32	129	67	125	38	22	49	188	13	75	119	43	411	93	321	306	324	237	49	291	96	340	19	46	26	6	123	94	86	100	196	38	178	37
1868	hsa-mir-98	85	329	15	227	263	98	276	98	598	134	175	122	155	510	49	75	40	76	91	113	81	122	105	96	160	147	359	92	162	137	194	264	38	635	451	256	206	84	67	402	79	123	234	146	118	65	295	91
1869	hsa-mir-99a	821	6092	1249	14094	630	5493	3013	1485	3042	4870	3875	1266	5557	6975	855	458	521	663	4851	1798	3095	149	3472	1086	471	331	1832	1093	912	1359	4712	5133	505	1828	4150	5393	544	977	2880	1957	2069	3833	1013	1242	1067	1875	640	386
1870	hsa-mir-99b	63769	72472	180756	129363	64978	87535	265379	93009	186782	120844	147561	187878	142255	319310	42337	30842	104183	32492	96809	65959	102512	110704	59054	191656	97859	118190	168531	42857	75003	167068	154929	197889	31204	162567	272841	323042	114481	92648	38195	251403	39498	136887	116146	93813	168710	37931	93272	43937
[truncated: 946 more columns]

## Sheet: Table S3
Clinical information of TCGA-BRCA samples
S.No	barcode	Stage	Tumor Size	Lymph Node	Metastasis	Age	Race	Ethnicity	Gender	Cigarettes_per_day	Years_smoked	Alcohol_history	Alcohol_intensity	BMI	Weight	Height
1	TCGA-E2-A14U-01A-11R-A22I-13	Stage I	T1	N0	M0	27389	white	not hispanic or latino	female	NA	NA	Not Reported	NA	NA	NA	NA
2	TCGA-E9-A1RC-01A-11R-A156-13	Stage III	T4	N3	M0	20795	white	not hispanic or latino	female	NA	NA	Not Reported	NA	NA	NA	NA
3	TCGA-D8-A1J9-01A-11R-A13P-13	Stage I	T1	N0	M0	17879	white	not hispanic or latino	female	NA	NA	Not Reported	NA	NA	NA	NA
4	TCGA-E2-A14P-01A-31R-A12C-13	Stage III	T2	N3	M0	28923	white	not hispanic or latino	female	NA	NA	Not Reported	NA	NA	NA	NA
5	TCGA-A2-A0CT-01A-31R-A057-13	Stage II	T2	N0	M0	25959	white	not hispanic or latino	female	NA	NA	Not Reported	NA	NA	NA	NA
6	TCGA-C8-A134-01A-11R-A114-13	Stage II	T2	N0	M0	19010	asian	not hispanic or latino	female	NA	NA	Not Reported	NA	NA	NA	NA
7	TCGA-B6-A401-01A-11R-A23A-13	Stage II	T1	N1	M0	17438	black or african american	not hispanic or latino	female	NA	NA	Not Reported	NA	NA	NA	NA
8	TCGA-A8-A092-01A-11R-A010-13	Stage III	T2	N2	M0	17807	not reported	not reported	female	NA	NA	Not Reported	NA	NA	NA	NA
9	TCGA-A2-A0YD-01A-11R-A108-13	Stage II	T3	N0	M0	23021	white	not hispanic or latino	female	NA	NA	Not Reported	NA	NA	NA	NA
10	TCGA-BH-A42U-01A-12R-A24J-13	Stage II	T2	N0	M0	29330	black or african american	not hispanic or latino	female	NA	NA	Not Reported	NA	NA	NA	NA
11	TCGA-E2-A574-01A-11R-A29V-13	Stage II	T2	N0	M0	16195	black or african american	not hispanic or latino	female	NA	NA	Not Reported	NA	NA	NA	NA
12	TCGA-BH-A0BJ-01A-11R-A057-13	Stage II	T2	N1	M0	15027	white	not reported	female	NA	NA	Not Reported	NA	NA	NA	NA
13	TCGA-BH-A0BJ-11A-23R-A090-13	Stage II	T2	N1	M0	15027	white	not reported	female	NA	NA	Not Reported	NA	NA	NA	NA
14	TCGA-B6-A0WS-01A-11R-A114-13	Stage X	T1	NX	MX	21230	black or african american	not hispanic or latino	female	NA	NA	Not Reported	NA	NA	NA	NA
15	TCGA-D8-A27K-01A-11R-A16E-13	Stage II	T2	N1	M0	17426	white	not hispanic or latino	female	NA	NA	Not Reported	NA	NA	NA	NA
16	TCGA-D8-A27N-01A-11R-A16E-13	Stage III	T2	N2	M0	13243	white	not hispanic or latino	female	NA	NA	Not Reported	NA	NA	NA	NA
17	TCGA-A1-A0SG-01A-11R-A143-13	Stage II	T2	N1	M0	22380	white	not hispanic or latino	female	NA	NA	Not Reported	NA	NA	NA	NA
18	TCGA-C8-A12Q-01A-11R-A114-13	Stage III	T1	N2	M0	28733	asian	not hispanic or latino	female	NA	NA	Not Reported	NA	NA	NA	NA
19	TCGA-E2-A155-01A-11R-A12C-13	Stage II	T2	N1	M0	21348	white	not hispanic or latino	female	NA	NA	Not Reported	NA	NA	NA	NA
20	TCGA-A2-A0SY-01A-31R-A085-13	Stage III	T3	N1	M0	22928	white	not hispanic or latino	female	NA	NA	Not Reported	NA	NA	NA	NA
21	TCGA-AN-A0FD-01A-11R-A035-13	Stage II	T2	N0	M0	26007	white	not hispanic or latino	female	NA	NA	Not Reported	NA	NA	NA	NA
22	TCGA-A2-A0T3-01A-21R-A114-13	Stage I	T1	N1	M0	13680	white	not hispanic or latino	female	NA	NA	Not Reported	NA	NA	NA	NA
23	TCGA-E2-A1LB-01A-11R-A143-13	Stage II	T2	N1	M0	15283	black or african american	not hispanic or latino	female	NA	NA	Not Reported	NA	NA	NA	NA
24	TCGA-E2-A1LB-11A-22R-A143-13	Stage II	T2	N1	M0	15283	black or african american	not hispanic or latino	female	NA	NA	Not Reported	NA	NA	NA	NA
25	TCGA-LL-A6FQ-01A-11R-A31S-13	Stage III	T2	N2	MX	28375	black or african american	not hispanic or latino	female	NA	NA	Not Reported	NA	NA	NA	NA
26	TCGA-EW-A1IX-01A-12R-A143-13	Stage II	T1	N1	MX	17597	asian	hispanic or latino	female	NA	NA	Not Reported	NA	NA	NA	NA
27	TCGA-AO-A1KR-01A-12R-A143-13	Stage II	T2	N0	M0	18900	white	not hispanic or latino	female	NA	NA	Not Reported	NA	NA	NA	NA
28	TCGA-BH-A0BW-01A-11R-A114-13	Stage I	T1	N0	M0	25974	black or african american	not hispanic or latino	female	NA	NA	Not Reported	NA	NA	NA	NA
29	TCGA-BH-A0BW-11A-12R-A114-13	Stage I	T1	N0	M0	25974	black or african american	not hispanic or latino	female	NA	NA	Not Reported	NA	NA	NA	NA
30	TCGA-A8-A07E-01A-11R-A035-13	Stage X	T4	N3	MX	29800	not reported	not reported	female	NA	NA	Not Reported	NA	NA	NA	NA
31	TCGA-AC-A4ZE-01A-11R-A41G-13	Stage II	T3	N0	M0	23284	white	not hispanic or latino	female	NA	NA	Not Reported	NA	NA	NA	NA
32	TCGA-A8-A097-01A-11R-A035-13	Stage II	T2	N1	M0	23741	not reported	not reported	female	NA	NA	Not Reported	NA	NA	NA	NA
33	TCGA-A2-A04V-01A-21R-A035-13	Stage II	T2	N0	M0	14250	white	not hispanic or latino	female	NA	NA	Not Reported	NA	NA	NA	NA
34	TCGA-A2-A0EX-01A-21R-A035-13	Stage II	T3	N0	M0	16858	white	not hispanic or latino	female	NA	NA	Not Reported	NA	NA	NA	NA
35	TCGA-D8-A4Z1-01A-21R-A25Z-13	Stage I	T1	N0	M0	25097	white	not hispanic or latino	female	NA	NA	Not Reported	NA	NA	NA	NA
36	TCGA-AC-A2B8-01A-11R-A17A-13	Stage II	T3	N0	M0	31003	white	not hispanic or latino	female	NA	NA	Not Reported	NA	NA	NA	NA
37	TCGA-AN-A0AL-01A-11R-A010-13	Stage III	T4	N0	M0	15286	white	not hispanic or latino	female	NA	NA	Not Reported	NA	NA	NA	NA
38	TCGA-A2-A04U-01A-11R-A114-13	Stage II	T2	N0	M0	17474	white	not hispanic or latino	female	NA	NA	Not Reported	NA	NA	NA	NA
39	TCGA-A2-A1G6-01A-11R-A13P-13	Stage III	T2	N2	M0	18514	white	not hispanic or latino	female	NA	NA	Not Reported	NA	NA	NA	NA
40	TCGA-AR-A24W-01A-11R-A168-13	Stage II	T2	N1	M0	20123	white	not reported	female	NA	NA	Not Reported	NA	NA	NA	NA
41	TCGA-C8-A12U-01A-11R-A114-13	Stage II	T2	N1	M0	17045	asian	not hispanic or latino	female	NA	NA	Not Reported	NA	NA	NA	NA
42	TCGA-AN-A0FK-01A-11R-A035-13	Stage III	T4	N0	M0	32462	white	not hispanic or latino	female	NA	NA	Not Reported	NA	NA	NA	NA
43	TCGA-BH-A18J-01A-11R-A12C-13	Stage IV	T4	N2	M1	20678	white	not hispanic or latino	female	NA	NA	Not Reported	NA	NA	NA	NA
44	TCGA-BH-A18J-11A-31R-A12C-13	Stage IV	T4	N2	M1	20678	white	not hispanic or latino	female	NA	NA	Not Reported	NA	NA	NA	NA
45	TCGA-AN-A0FF-01A-11R-A035-13	Stage I	T1	N0	M0	11929	white	not hispanic or latino	female	NA	NA	Not Reported	NA	NA	NA	NA
46	TCGA-E9-A1NH-01A-11R-A14C-13	Stage II	T2	N1	M0	26221	white	not hispanic or latino	female	NA	NA	Not Reported	NA	NA	NA	NA
47	TCGA-A8-A09M-01A-11R-A010-13	Stage III	T2	N3	M0	27455	not reported	not reported	female	NA	NA	Not Reported	NA	NA	NA	NA
48	TCGA-A8-A0AD-01A-11R-A057-13	Stage I	T1	N0	M0	30407	not reported	not reported	female	NA	NA	Not Reported	NA	NA	NA	NA
49	TCGA-BH-A0WA-01A-11R-A108-13	Stage I	T1	N0	M0	30025	white	not hispanic or latino	female	NA	NA	Not Reported	NA	NA	NA	NA
50	TCGA-B6-A1KF-01A-11R-A13P-13	Stage II	T2	N1	M0	24891	white	not hispanic or latino	female	NA	NA	Not Reported	NA	NA	NA	NA
51	TCGA-Z7-A8R6-01A-11R-A41G-13	Stage I	T1	N0	M0	16955	white	not hispanic or latino	female	NA	NA	Not Reported	NA	NA	NA	NA
52	TCGA-A7-A13D-01A-13R-A12O-13	Stage II	T2	N0	M0	17070	black or african american	not hispanic or latino	female	NA	NA	Not Reported	NA	NA	NA	NA
53	TCGA-E9-A1RB-01A-11R-A156-13	Stage II	T2	N0	M0	14755	white	not hispanic or latino	female	NA	NA	Not Reported	NA	NA	NA	NA
54	TCGA-E9-A1RB-11A-33R-A156-13	Stage II	T2	N0	M0	14755	white	not hispanic or latino	female	NA	NA	Not Reported	NA	NA	NA	NA
55	TCGA-BH-A1FN-01A-11R-A13P-13	Stage II	T2	N0	M0	12525	white	not hispanic or latino	female	NA	NA	Not Reported	NA	NA	NA	NA
56	TCGA-BH-A1FN-11A-34R-A13P-13	Stage II	T2	N0	M0	12525	white	not hispanic or latino	female	NA	NA	Not Reported	NA	NA	NA	NA
57	TCGA-OL-A6VO-01A-12R-A33A-13	Stage I	T1	N0	MX	15780	black or african american	not hispanic or latino	female	NA	NA	Not Reported	NA	NA	NA	NA
58	TCGA-D8-A1X7-01A-11R-A14L-13	Stage II	T2	N0	MX	14858	white	not hispanic or latino	female	NA	NA	Not Reported	NA	NA	NA	NA
59	TCGA-AR-A0U3-01A-11R-A108-13	Stage II	T2	N1	M0	21755	white	hispanic or latino	female	NA	NA	Not Reported	NA	NA	NA	NA
60	TCGA-A7-A3IY-01A-21R-A21U-13	Stage I	T1	N0	M0	26042	white	not hispanic or latino	female	NA	NA	Not Reported	NA	NA	NA	NA
61	TCGA-AC-A7VC-01A-11R-A358-13	Stage II	T3	N0	MX	20479	white	not hispanic or latino	female	NA	NA	Not Reported	NA	NA	NA	NA
62	TCGA-OL-A66K-01A-11R-A29V-13	Stage II	T2	N0	MX	26299	white	not hispanic or latino	female	NA	NA	Not Reported	NA	NA	NA	NA
63	TCGA-AO-A0JL-01A-11R-A057-13	Stage III	T2	N2	M0	21895	white	not hispanic or latino	female	NA	NA	Not Reported	NA	NA	NA	NA
64	TCGA-BH-A0HP-01A-12R-A085-13	Stage III	T3	N2	M0	23883	white	not reported	female	NA	NA	Not Reported	NA	NA	NA	NA
65	TCGA-A1-A0SO-01A-22R-A085-13	Stage II	T2	N1	M0	24826	white	not hispanic or latino	female	NA	NA	Not Reported	NA	NA	NA	NA
66	TCGA-D8-A3Z5-01A-41R-A24J-13	Stage III	T2	N3	M0	19846	white	not hispanic or latino	female	NA	NA	Not Reported	NA	NA	NA	NA
67	TCGA-BH-A1FH-01A-12R-A13P-13	Stage IV	T2	N1	M1	17172	white	not hispanic or latino	female	NA	NA	Not Reported	NA	NA	NA	NA
68	TCGA-BH-A1FH-11B-42R-A13P-13	Stage IV	T2	N1	M1	17172	white	not hispanic or latino	female	NA	NA	Not Reported	NA	NA	NA	NA
69	TCGA-E9-A1RE-01A-11R-A156-13	Stage III	T2	N2	M0	27392	white	not hispanic or latino	female	NA	NA	Not Reported	NA	NA	NA	NA
70	TCGA-E9-A2JS-01A-11R-A17X-13	Stage II	T2	N1	M0	26407	white	not hispanic or latino	female	NA	NA	Not Reported	NA	NA	NA	NA
71	TCGA-AO-A0J5-01A-11R-A035-13	Stage IV	T4	N1	M1	17815	white	not hispanic or latino	female	NA	NA	Not Reported	NA	NA	NA	NA
72	TCGA-C8-A1HI-01A-11R-A136-13	Stage III	T2	N2	M0	NA	asian	not hispanic or latino	female	NA	NA	Not Reported	NA	NA	NA	NA
73	TCGA-E2-A1BC-01A-11R-A12O-13	Stage I	T1	N0	M0	23168	not reported	not reported	female	NA	NA	Not Reported	NA	NA	NA	NA
74	TCGA-E2-A1BC-11A-32R-A12O-13	Stage I	T1	N0	M0	23168	not reported	not reported	female	NA	NA	Not Reported	NA	NA	NA	NA
75	TCGA-A8-A08Z-01A-21R-A010-13	NA	T4	N3	M0	28003	not reported	not reported	female	NA	NA	Not Reported	NA	NA	NA	NA
76	TCGA-C8-A8HQ-01A-11R-A36A-13	Stage II	T2	N1	M0	19432	asian	not hispanic or latino	female	NA	NA	Not Reported	NA	NA	NA	NA
77	TCGA-D8-A143-01A-11R-A114-13	Stage II	T2	N0	M0	18984	white	not hispanic or latino	female	NA	NA	Not Reported	NA	NA	NA	NA
78	TCGA-C8-A9FZ-01A-11R-A41G-13	Stage II	T2	N1	M0	18038	white	not hispanic or latino	female	NA	NA	Not Reported	NA	NA	NA	NA
79	TCGA-B6-A0IC-01A-11R-A035-13	Stage X	T2	NX	MX	32872	white	not hispanic or latino	female	NA	NA	Not Reported	NA	NA	NA	NA
80	TCGA-AC-A3TN-01A-11R-A22I-13	Stage II	T3	N0	MX	27421	white	not hispanic or latino	female	NA	NA	Not Reported	NA	NA	NA	NA
81	TCGA-AN-A0FZ-01A-11R-A035-13	Stage III	T2	N2	M0	16533	white	not hispanic or latino	female	NA	NA	Not Reported	NA	NA	NA	NA
82	TCGA-BH-A8FZ-01A-11R-A358-13	Stage I	T1	N0	M0	21343	white	not hispanic or latino	female	NA	NA	Not Reported	NA	NA	NA	NA
83	TCGA-AQ-A54O-01A-11R-A25Z-13	Stage II	T2	N0	M0	18694	black or african american	not hispanic or latino	male	NA	NA	Not Reported	NA	NA	NA	NA
84	TCGA-A1-A0SI-01A-11R-A143-13	Stage II	T2	N1	M0	19250	white	not hispanic or latino	female	NA	NA	Not Reported	NA	NA	NA	NA
85	TCGA-E9-A1N6-01A-11R-A143-13	Stage II	T2	N1	M0	19327	white	not hispanic or latino	female	NA	NA	Not Reported	NA	NA	NA	NA
86	TCGA-E9-A1N6-11A-32R-A143-13	Stage II	T2	N1	M0	19327	white	not hispanic or latino	female	NA	NA	Not Reported	NA	NA	NA	NA
87	TCGA-BH-A0AY-11A-23R-A090-13	Stage II	T2	N0	M0	22703	white	not reported	female	NA	NA	Not Reported	NA	NA	NA	NA
88	TCGA-D8-A147-01A-11R-A114-13	NA	T2	N0	M0	16736	white	not hispanic or latino	female	NA	NA	Not Reported	NA	NA	NA	NA
89	TCGA-E2-A1LE-01A-12R-A19V-13	Stage III	T2	N3	M0	26239	white	not hispanic or latino	female	NA	NA	Not Reported	NA	NA	NA	NA
90	TCGA-D8-A13Z-01A-11R-A114-13	NA	T2	N2	M0	18942	white	not hispanic or latino	female	NA	NA	Not Reported	NA	NA	NA	NA
91	TCGA-AO-A0J8-01A-21R-A035-13	Stage II	T2	N0	M0	22284	white	not hispanic or latino	female	NA	NA	Not Reported	NA	NA	NA	NA
92	TCGA-E2-A15R-01A-11R-A114-13	Stage II	T1	N1	M0	23570	white	not hispanic or latino	female	NA	NA	Not Reported	NA	NA	NA	NA
93	TCGA-B6-A0IP-01A-11R-A035-13	Stage I	T1	N0	M0	27047	white	not hispanic or latino	female	NA	NA	Not Reported	NA	NA	NA	NA
94	TCGA-D8-A1XA-01A-11R-A14C-13	Stage I	T1	N0	M0	23387	white	not hispanic or latino	female	NA	NA	Not Reported	NA	NA	NA	NA
95	TCGA-D8-A1Y0-01A-11R-A14L-13	Stage III	T1	N2	MX	24083	white	not hispanic or latino	female	NA	NA	Not Reported	NA	NA	NA	NA
96	TCGA-AO-A1KS-01A-11R-A13P-13	Stage II	T2	N0	M0	25230	white	not hispanic or latino	female	NA	NA	Not Reported	NA	NA	NA	NA
97	TCGA-B6-A0IA-01A-11R-A035-13	Stage II	T2	N0	M0	18748	white	not hispanic or latino	female	NA	NA	Not Reported	NA	NA	NA	NA
98	TCGA-C8-A26Z-01A-11R-A16E-13	Stage II	T2	N0	M0	NA	asian	not hispanic or latino	female	NA	NA	Not Reported	NA	NA	NA	NA
99	TCGA-BH-A0HN-01A-11R-A10V-13	Stage I	T1	N0	M0	24731	white	not reported	female	NA	NA	Not Reported	NA	NA	NA	NA
100	TCGA-D8-A1JJ-01A-31R-A14L-13	Stage II	T2	N0	M0	19966	white	not hispanic or latino	female	NA	NA	Not Reported	NA	NA	NA	NA
101	TCGA-A2-A1FV-01A-11R-A13P-13	Stage II	T3	N0	M0	27287	white	not hispanic or latino	female	NA	NA	Not Reported	NA	NA	NA	NA
102	TCGA-AO-A12C-01A-11R-A10I-13	Stage II	T2	N1	M0	15469	white	not hispanic or latino	female	NA	NA	Not Reported	NA	NA	NA	NA
103	TCGA-AN-A04D-01A-21R-A035-13	Stage II	T2	N1	M0	21426	white	not hispanic or latino	female	NA	NA	Not Reported	NA	NA	NA	NA
104	TCGA-B6-A1KI-01A-11R-A14L-13	Stage I	T1	N0	M0	23031	white	not hispanic or latino	female	NA	NA	Not Reported	NA	NA	NA	NA
105	TCGA-D8-A1XR-01A-11R-A14L-13	Stage II	T2	N1	M0	20488	white	not hispanic or latino	female	NA	NA	Not Reported	NA	NA	NA	NA
106	TCGA-AR-A1AH-01A-11R-A12C-13	Stage II	T2	N1	M0	18991	white	not hispanic or latino	female	NA	NA	Not Reported	NA	NA	NA	NA
107	TCGA-E2-A15I-01A-21R-A136-13	Stage II	T2	N0	M0	16163	white	not hispanic or latino	female	NA	NA	Not Reported	NA	NA	NA	NA
108	TCGA-E2-A15I-11A-32R-A136-13	Stage II	T2	N0	M0	16163	white	not hispanic or latino	female	NA	NA	Not Reported	NA	NA	NA	NA
109	TCGA-3C-AAAU-01A-11R-A41G-13	Stage X	TX	NX	MX	20211	white	not hispanic or latino	female	NA	NA	Not Reported	NA	NA	NA	NA
110	TCGA-B6-A2IU-01A-32R-A18L-13	Stage II	T2	N0	M0	22905	white	hispanic or latino	female	NA	NA	Not Reported	NA	NA	NA	NA
111	TCGA-C8-A135-01A-11R-A114-13	Stage II	T2	N1	M0	23667	asian	not hispanic or latino	female	NA	NA	Not Reported	NA	NA	NA	NA
112	TCGA-PE-A5DD-01A-12R-A27U-13	Stage II	T2	N0	M0	23686	asian	not hispanic or latino	female	NA	NA	Not Reported	NA	NA	NA	NA
113	TCGA-A2-A4S3-01A-21R-A25Z-13	Stage II	T2	N1	M0	21762	black or african american	not hispanic or latino	female	NA	NA	Not Reported	NA	NA	NA	NA
114	TCGA-A2-A0D0-01A-11R-A010-13	Stage II	T2	N0	M0	22115	black or african american	not hispanic or latino	female	NA	NA	Not Reported	NA	NA	NA	NA
115	TCGA-BH-A1FD-11B-21R-A13P-13	Stage I	T1	N0	M0	24940	white	not hispanic or latino	female	NA	NA	Not Reported	NA	NA	NA	NA
116	TCGA-D8-A1JT-01A-31R-A13P-13	Stage II	T2	N0	M0	25677	white	not hispanic or latino	female	NA	NA	Not Reported	NA	NA	NA	NA
117	TCGA-AR-A0TQ-01A-11R-A085-13	Stage III	T3	N1	M0	9873	white	not hispanic or latino	female	NA	NA	Not Reported	NA	NA	NA	NA
118	TCGA-BH-A0B9-01A-11R-A057-13	Stage I	T1	N0	M0	16310	white	not reported	female	NA	NA	Not Reported	NA	NA	NA	NA
119	TCGA-BH-A0DP-01A-21R-A057-13	Stage II	T3	N0	M0	22199	white	not reported	female	NA	NA	Not Reported	NA	NA	NA	NA
120	TCGA-BH-A0DP-11A-12R-A090-13	Stage II	T3	N0	M0	22199	white	not reported	female	NA	NA	Not Reported	NA	NA	NA	NA
121	TCGA-5L-AAT0-01A-12R-A41G-13	Stage II	T2	N0	M0	15393	white	hispanic or latino	female	NA	NA	Not Reported	NA	NA	NA	NA
122	TCGA-AR-A0TR-01A-11R-A085-13	Stage II	T2	N1	M0	25190	white	not hispanic or latino	female	NA	NA	Not Reported	NA	NA	NA	NA
123	TCGA-E9-A1RH-01A-21R-A168-13	Stage II	T2	N0	M0	23224	white	not hispanic or latino	female	NA	NA	Not Reported	NA	NA	NA	NA
124	TCGA-E9-A1RH-11A-34R-A168-13	Stage II	T2	N0	M0	23224	white	not hispanic or latino	female	NA	NA	Not Reported	NA	NA	NA	NA
125	TCGA-AC-A5XS-01A-11R-A29V-13	Stage II	T2	N0	MX	27160	white	not hispanic or latino	female	NA	NA	Not Reported	NA	NA	NA	NA
126	TCGA-A1-A0SM-01A-11R-A085-13	Stage II	T2	N0	M0	28198	white	not hispanic or latino	male	NA	NA	Not Reported	NA	NA	NA	NA
127	TCGA-E2-A14V-01A-11R-A12C-13	Stage II	T2	N1	M0	19643	white	not hispanic or latino	female	NA	NA	Not Reported	NA	NA	NA	NA
128	TCGA-E9-A1RI-01A-11R-A168-13	Stage III	T1	N2	M0	15942	white	not hispanic or latino	female	NA	NA	Not Reported	NA	NA	NA	NA
129	TCGA-D8-A27R-01A-11R-A16E-13	Stage III	T2	N3	M0	15122	white	not hispanic or latino	female	NA	NA	Not Reported	NA	NA	NA	NA
130	TCGA-BH-A1F5-01A-12R-A13P-13	Stage II	T1	N1	M0	22842	white	not hispanic or latino	female	NA	NA	Not Reported	NA	NA	NA	NA
131	TCGA-AC-A2FM-01A-11R-A19V-13	Stage II	T2	N1	M0	31805	white	not hispanic or latino	female	NA	NA	Not Reported	NA	NA	NA	NA
132	TCGA-AC-A2FM-11B-32R-A19V-13	Stage II	T2	N1	M0	31805	white	not hispanic or latino	female	NA	NA	Not Reported	NA	NA	NA	NA
133	TCGA-OL-A5RW-01A-11R-A28I-13	Stage II	T1	N1	MX	14638	black or african american	not reported	female	NA	NA	Not Reported	NA	NA	NA	NA
134	TCGA-B6-A0RP-01A-21R-A085-13	NA	T2	N1	M0	26941	white	not hispanic or latino	female	NA	NA	Not Reported	NA	NA	NA	NA
135	TCGA-E2-A14R-01A-11R-A114-13	Stage II	T2	N0	M0	22686	white	not hispanic or latino	female	NA	NA	Not Reported	NA	NA	NA	NA
136	TCGA-B6-A0RN-01A-12R-A085-13	Stage I	T1	N0	M0	22077	white	not hispanic or latino	female	NA	NA	Not Reported	NA	NA	NA	NA
137	TCGA-C8-A12X-01A-11R-A114-13	Stage II	T2	N1	M0	22889	asian	not hispanic or latino	female	NA	NA	Not Reported	NA	NA	NA	NA
138	TCGA-AR-A24X-01A-11R-A168-13	Stage II	T2	N0	M0	19030	white	not reported	female	NA	NA	Not Reported	NA	NA	NA	NA
139	TCGA-D8-A1XY-01A-11R-A14L-13	Stage II	T2	N0	MX	27106	white	not hispanic or latino	female	NA	NA	Not Reported	NA	NA	NA	NA
140	TCGA-AR-A1AV-01A-21R-A12O-13	Stage II	T2	N1	M0	24875	white	hispanic or latino	male	NA	NA	Not Reported	NA	NA	NA	NA
141	TCGA-EW-A6S9-01A-22R-A33A-13	Stage II	T1	N1	M0	12755	black or african american	not hispanic or latino	female	NA	NA	Not Reported	NA	NA	NA	NA
142	TCGA-AR-A24V-01A-21R-A168-13	Stage II	T2	N1	M0	19027	white	not hispanic or latino	female	NA	NA	Not Reported	NA	NA	NA	NA
143	TCGA-C8-A26W-01A-11R-A16E-13	Stage II	T2	N1	M0	21391	asian	not hispanic or latino	female	NA	NA	Not Reported	NA	NA	NA	NA
144	TCGA-A2-A0D4-01A-11R-A038-13	Stage II	T2	N1	M0	13805	black or african american	not hispanic or latino	female	NA	NA	Not Reported	NA	NA	NA	NA
145	TCGA-D8-A140-01A-11R-A114-13	Stage II	T2	N1	M0	22900	white	not hispanic or latino	female	NA	NA	Not Reported	NA	NA	NA	NA
146	TCGA-A2-A0YM-01A-11R-A108-13	Stage II	T2	N0	M0	24831	white	not hispanic or latino	female	NA	NA	Not Reported	NA	NA	NA	NA
147	TCGA-A8-A081-01A-11R-A010-13	Stage II	T2	N0	M0	29555	not reported	not reported	female	NA	NA	Not Reported	NA	NA	NA	NA
148	TCGA-GM-A2D9-01A-11R-A18L-13	Stage I	T1	N0	M0	25490	white	not hispanic or latino	female	NA	NA	Not Reported	NA	NA	NA	NA
149	TCGA-E9-A1N9-01A-11R-A14C-13	Stage II	T2	N0	M0	21228	white	not hispanic or latino	female	NA	NA	Not Reported	NA	NA	NA	NA
150	TCGA-E9-A1N9-11A-71R-A14C-13	Stage II	T2	N0	M0	21228	white	not hispanic or latino	female	NA	NA	Not Reported	NA	NA	NA	NA
151	TCGA-AO-A0JF-01A-11R-A057-13	Stage II	T1	N1	M0	24923	white	not hispanic or latino	female	NA	NA	Not Reported	NA	NA	NA	NA
152	TCGA-B6-A0RQ-01A-11R-A114-13	Stage II	T3	N0	M0	25010	white	not hispanic or latino	female	NA	NA	Not Reported	NA	NA	NA	NA
153	TCGA-EW-A1P3-01A-11R-A143-13	Stage II	T2	N0	MX	17637	white	not hispanic or latino	female	NA	NA	Not Reported	NA	NA	NA	NA
154	TCGA-A7-A5ZV-01A-11R-A28I-13	Stage II	T2	N0	M0	22966	black or african american	not hispanic or latino	female	NA	NA	Not Reported	NA	NA	NA	NA
155	TCGA-AO-A03V-01A-11R-A114-13	Stage I	T1	N0	M0	15284	white	not hispanic or latino	female	NA	NA	Not Reported	NA	NA	NA	NA
156	TCGA-LL-A6FP-01A-11R-A31S-13	Stage II	T2	NX	MX	32872	white	not hispanic or latino	female	NA	NA	Not Reported	NA	NA	NA	NA
157	TCGA-A2-A3XV-01A-21R-A23A-13	Stage II	T2	N0	M0	16971	black or african american	not hispanic or latino	female	NA	NA	Not Reported	NA	NA	NA	NA
158	TCGA-E9-A1NG-11A-52R-A14L-13	Stage II	T2	N0	M0	22896	white	not hispanic or latino	female	NA	NA	Not Reported	NA	NA	NA	NA
159	TCGA-AN-A0FL-01A-11R-A035-13	Stage II	T2	N0	M0	22805	white	not hispanic or latino	female	NA	NA	Not Reported	NA	NA	NA	NA
160	TCGA-BH-A0H6-01A-21R-A057-13	Stage I	T1	NX	M0	30125	white	not reported	female	NA	NA	Not Reported	NA	NA	NA	NA
161	TCGA-E2-A158-01A-11R-A12C-13	Stage II	T1	N1	M0	15903	white	not hispanic or latino	female	NA	NA	Not Reported	NA	NA	NA	NA
162	TCGA-JL-A3YW-01A-12R-A23A-13	Stage II	T2	N1	M0	NA	asian	not hispanic or latino	female	NA	NA	Not Reported	NA	NA	NA	NA
163	TCGA-A7-A26J-01A-11R-A168-13	Stage II	T2	N0	M0	17930	white	not hispanic or latino	female	NA	NA	Not Reported	NA	NA	NA	NA
164	TCGA-BH-A0B4-01A-11R-A010-13	Stage III	T2	N2	M0	23980	white	not reported	male	NA	NA	Not Reported	NA	NA	NA	NA
165	TCGA-BH-A1F8-01A-11R-A13P-13	Stage III	T4	N2	M0	32871	white	not hispanic or latino	female	NA	NA	Not Reported	NA	NA	NA	NA
166	TCGA-BH-A1F8-11B-21R-A13P-13	Stage III	T4	N2	M0	32871	white	not hispanic or latino	female	NA	NA	Not Reported	NA	NA	NA	NA
167	TCGA-D8-A1X5-01A-11R-A14C-13	Stage III	T2	N3	MX	29734	white	not hispanic or latino	female	NA	NA	Not Reported	NA	NA	NA	NA
168	TCGA-EW-A1PA-01A-11R-A143-13	Stage II	T2	N1	M0	21837	white	hispanic or latino	female	NA	NA	Not Reported	NA	NA	NA	NA
169	TCGA-AC-A3W7-01A-11R-A22I-13	Stage II	T2	N1	MX	24327	white	not hispanic or latino	female	NA	NA	Not Reported	NA	NA	NA	NA
170	TCGA-B6-A0IM-01A-11R-A035-13	Stage II	T3	N0	M0	27557	black or african american	not hispanic or latino	female	NA	NA	Not Reported	NA	NA	NA	NA
171	TCGA-E9-A1N8-01A-11R-A143-13	Stage II	T2	N0	M0	17652	white	not hispanic or latino	female	NA	NA	Not Reported	NA	NA	NA	NA
172	TCGA-D8-A27E-01A-11R-A16E-13	Stage I	T1	N0	M0	24315	white	not hispanic or latino	female	NA	NA	Not Reported	NA	NA	NA	NA
173	TCGA-AN-A0XS-01A-22R-A108-13	Stage III	T2	N2	M0	23358	white	not hispanic or latino	female	NA	NA	Not Reported	NA	NA	NA	NA
174	TCGA-BH-A0AU-01A-11R-A12O-13	Stage II	T2	N0	M0	16688	white	not hispanic or latino	female	NA	NA	Not Reported	NA	NA	NA	NA
175	TCGA-BH-A0AU-11A-11R-A12O-13	Stage II	T2	N0	M0	16688	white	not hispanic or latino	female	NA	NA	Not Reported	NA	NA	NA	NA
176	TCGA-PE-A5DC-01A-12R-A27U-13	Stage III	T2	N2	M0	26514	white	not hispanic or latino	female	NA	NA	Not Reported	NA	NA	NA	NA
177	TCGA-A2-A0CO-01A-13R-A22I-13	Stage II	T3	N0	M0	31404	white	not hispanic or latino	female	NA	NA	Not Reported	NA	NA	NA	NA
178	TCGA-E2-A1B0-01A-11R-A12O-13	Stage III	T2	N2	M0	18346	white	not hispanic or latino	female	NA	NA	Not Reported	NA	NA	NA	NA
179	TCGA-E2-A154-01A-11R-A114-13	Stage I	T1	N0	M0	24999	white	not hispanic or latino	female	NA	NA	Not Reported	NA	NA	NA	NA
180	TCGA-GM-A3XG-01A-31R-A24J-13	Stage III	T3	N1	M0	16948	white	not hispanic or latino	female	NA	NA	Not Reported	NA	NA	NA	NA
181	TCGA-AO-A12B-01A-11R-A10I-13	Stage II	T2	N0	M0	23150	white	hispanic or latino	female	NA	NA	Not Reported	NA	NA	NA	NA
182	TCGA-B6-A0RV-01A-11R-A085-13	Stage III	T3	N2	M0	15507	white	not hispanic or latino	female	NA	NA	Not Reported	NA	NA	NA	NA
183	TCGA-AC-A3OD-01A-11R-A21U-13	Stage II	T2	N1	MX	25186	white	not hispanic or latino	female	NA	NA	Not Reported	NA	NA	NA	NA
184	TCGA-LL-A740-01A-21R-A32K-13	Stage I	T1	N0	MX	22416	black or african american	not hispanic or latino	female	NA	NA	Not Reported	NA	NA	NA	NA
185	TCGA-A7-A0CE-01A-11R-A010-13	Stage II	T2	N0	M0	20863	white	not hispanic or latino	female	NA	NA	Not Reported	NA	NA	NA	NA
186	TCGA-A7-A0CE-11A-21R-A090-13	Stage II	T2	N0	M0	20863	white	not hispanic or latino	female	NA	NA	Not Reported	NA	NA	NA	NA
187	TCGA-E9-A5UP-01A-11R-A28I-13	Stage II	T2	N0	M0	23371	white	not hispanic or latino	female	NA	NA	Not Reported	NA	NA	NA	NA
188	TCGA-BH-A0C3-11A-23R-A12O-13	Stage I	T1	N0	M0	17221	white	not reported	female	NA	NA	Not Reported	NA	NA	NA	NA
189	TCGA-AR-A24N-01A-11R-A168-13	Stage I	T1	N0	M0	19989	white	not hispanic or latino	female	NA	NA	Not Reported	NA	NA	NA	NA
190	TCGA-BH-A0BM-01A-11R-A057-13	Stage II	T2	N1	M0	20049	white	not reported	female	NA	NA	Not Reported	NA	NA	NA	NA
191	TCGA-3C-AALK-01A-11R-A41G-13	Stage I	T1	N0	M0	19074	black or african american	not hispanic or latino	female	NA	NA	Not Reported	NA	NA	NA	NA
192	TCGA-A2-A1FW-01A-11R-A13P-13	Stage III	T3	N2	M0	22779	white	not hispanic or latino	female	NA	NA	Not Reported	NA	NA	NA	NA
193	TCGA-A2-A0D2-01A-21R-A035-13	Stage II	T2	N0	M0	16623	white	not hispanic or latino	female	NA	NA	Not Reported	NA	NA	NA	NA
194	TCGA-C8-A1HO-01A-11R-A13P-13	Stage III	T3	N3	M0	12715	asian	not hispanic or latino	female	NA	NA	Not Reported	NA	NA	NA	NA
195	TCGA-BH-A0DD-01A-31R-A12O-13	Stage II	T2	N1	M0	21386	white	not reported	male	NA	NA	Not Reported	NA	NA	NA	NA
196	TCGA-A2-A3XW-01A-11R-A23A-13	Stage II	T2	N1	M0	15670	black or african american	not hispanic or latino	female	NA	NA	Not Reported	NA	NA	NA	NA
197	TCGA-OL-A5RX-01A-11R-A28I-13	Stage I	T1	N0	MX	18942	black or african american	not reported	female	NA	NA	Not Reported	NA	NA	NA	NA
198	TCGA-EW-A424-01A-11R-A24J-13	Stage III	T3	N1	MX	18850	white	hispanic or latino	female	NA	NA	Not Reported	NA	NA	NA	NA
199	TCGA-AN-A0AR-01A-11R-A010-13	Stage II	T2	N0	M0	20152	white	not hispanic or latino	female	NA	NA	Not Reported	NA	NA	NA	NA
200	TCGA-D8-A1XT-01A-11R-A14L-13	Stage II	T1	N1	M0	22448	white	not hispanic or latino	female	NA	NA	Not Reported	NA	NA	NA	NA
201	TCGA-AN-A0XP-01A-11R-A108-13	Stage III	T2	N2	M0	25305	white	not hispanic or latino	female	NA	NA	Not Reported	NA	NA	NA	NA
202	TCGA-E9-A3Q9-01A-11R-A21U-13	Stage III	T3	N3	M0	28715	white	not hispanic or latino	female	NA	NA	Not Reported	NA	NA	NA	NA
203	TCGA-D8-A27P-01A-11R-A16E-13	Stage I	T1	N0	M0	23576	white	not hispanic or latino	female	NA	NA	Not Reported	NA	NA	NA	NA
204	TCGA-V7-A7HQ-01A-11R-A33A-13	Stage III	T1	N2	M0	27684	black or african american	not hispanic or latino	female	NA	NA	Not Reported	NA	NA	NA	NA
205	TCGA-AC-A7VB-01A-11R-A358-13	Stage II	T1	N1	MX	18806	black or african american	not hispanic or latino	female	NA	NA	Not Reported	NA	NA	NA	NA
206	TCGA-E2-A15G-01A-11R-A12C-13	Stage II	T2	N0	M0	28013	white	not hispanic or latino	female	NA	NA	Not Reported	NA	NA	NA	NA
207	TCGA-EW-A6SD-01A-12R-A33A-13	Stage II	T2	N1	M0	12006	black or african american	hispanic or latino	female	NA	NA	Not Reported	NA	NA	NA	NA
208	TCGA-E9-A22G-01A-11R-A156-13	Stage II	T2	N0	M0	17300	white	not hispanic or latino	female	NA	NA	Not Reported	NA	NA	NA	NA
209	TCGA-BH-A0B3-01A-11R-A057-13	Stage II	T2	N1	M0	19479	white	not reported	female	NA	NA	Not Reported	NA	NA	NA	NA
210	TCGA-BH-A0B3-11B-21R-A090-13	Stage II	T2	N1	M0	19479	white	not reported	female	NA	NA	Not Reported	NA	NA	NA	NA
211	TCGA-BH-A0C0-11A-21R-A090-13	Stage II	T1	N1	M0	23006	white	not reported	female	NA	NA	Not Reported	NA	NA	NA	NA
212	TCGA-B6-A0IO-01A-11R-A035-13	Stage II	T2	N0	M0	24322	white	not hispanic or latino	female	NA	NA	Not Reported	NA	NA	NA	NA
213	TCGA-BH-A0H0-01A-11R-A057-13	Stage I	T1	N0	M0	25223	white	not reported	female	NA	NA	Not Reported	NA	NA	NA	NA
214	TCGA-B6-A0I5-01A-11R-A035-13	Stage II	T2	N1	M0	18038	white	not hispanic or latino	female	NA	NA	Not Reported	NA	NA	NA	NA
215	TCGA-BH-A8FY-01A-11R-A36A-13	Stage I	T1	N0	M0	31932	white	not hispanic or latino	female	NA	NA	Not Reported	NA	NA	NA	NA
216	TCGA-AO-A0J2-01A-11R-A035-13	Stage I	T1	N0	M0	15324	white	not hispanic or latino	female	NA	NA	Not Reported	NA	NA	NA	NA
217	TCGA-E2-A15H-01A-11R-A12C-13	Stage II	T1	N1	M0	13985	white	not hispanic or latino	female	NA	NA	Not Reported	NA	NA	NA	NA
218	TCGA-OL-A5D6-01A-21R-A27U-13	Stage II	T2	N0	MX	26052	black or african american	not hispanic or latino	female	NA	NA	Not Reported	NA	NA	NA	NA
219	TCGA-OK-A5Q2-01A-11R-A27U-13	Stage II	T2	N1	MX	21555	not reported	not reported	female	NA	NA	Not Reported	NA	NA	NA	NA
220	TCGA-A1-A0SJ-01A-11R-A085-13	Stage III	T3	N1	M0	14383	black or african american	not hispanic or latino	female	NA	NA	Not Reported	NA	NA	NA	NA
221	TCGA-PL-A8LX-01A-11R-A41G-13	Stage IV	T4	N1	M1	12840	black or african american	not hispanic or latino	female	NA	NA	Not Reported	NA	NA	NA	NA
222	TCGA-AR-A5QM-01A-11R-A27U-13	Stage II	T2	N0	M0	22780	white	not hispanic or latino	female	NA	NA	Not Reported	NA	NA	NA	NA
223	TCGA-E2-A14Y-01A-21R-A12C-13	Stage II	T2	N0	M0	13004	white	not hispanic or latino	female	NA	NA	Not Reported	NA	NA	NA	NA
224	TCGA-D8-A142-01A-11R-A114-13	Stage II	T3	N0	M0	27313	white	not hispanic or latino	female	NA	NA	Not Reported	NA	NA	NA	NA
225	TCGA-AO-A12A-01A-21R-A114-13	Stage II	T2	N0	M0	17420	white	not hispanic or latino	female	NA	NA	Not Reported	NA	NA	NA	NA
226	TCGA-BH-A0DL-01A-11R-A114-13	Stage II	T2	N0	M0	23628	white	not hispanic or latino	female	NA	NA	Not Reported	NA	NA	NA	NA
227	TCGA-BH-A0DL-11A-13R-A114-13	Stage II	T2	N0	M0	23628	white	not hispanic or latino	female	NA	NA	Not Reported	NA	NA	NA	NA
228	TCGA-D8-A1X6-01A-11R-A14L-13	Stage III	T3	N2	MX	29256	white	not hispanic or latino	female	NA	NA	Not Reported	NA	NA	NA	NA
229	TCGA-A2-A0SW-01A-11R-A085-13	Stage IV	T2	N2	M1	30085	white	not hispanic or latino	female	NA	NA	Not Reported	NA	NA	NA	NA
230	TCGA-E2-A15T-01A-11R-A114-13	Stage II	T2	N0	M0	24054	white	not hispanic or latino	female	NA	NA	Not Reported	NA	NA	NA	NA
231	TCGA-C8-A12N-01A-11R-A114-13	Stage II	T2	N0	M0	21428	asian	not hispanic or latino	female	NA	NA	Not Reported	NA	NA	NA	NA
232	TCGA-A2-A0SV-01A-11R-A085-13	Stage IV	T2	N2	M1	23126	white	not hispanic or latino	female	NA	NA	Not Reported	NA	NA	NA	NA
233	TCGA-E9-A1RG-01A-11R-A14C-13	Stage III	T1	N2	M0	22788	white	not hispanic or latino	female	NA	NA	Not Reported	NA	NA	NA	NA
234	TCGA-AR-A2LK-01A-11R-A17X-13	Stage III	T3	N2	M0	22800	white	not hispanic or latino	female	NA	NA	Not Reported	NA	NA	NA	NA
235	TCGA-A8-A09D-01A-11R-A010-13	Stage II	T2	N1	M0	17440	not reported	not reported	female	NA	NA	Not Reported	NA	NA	NA	NA
236	TCGA-A8-A076-01A-21R-A010-13	Stage II	T2	N0	M0	24230	not reported	not reported	female	NA	NA	Not Reported	NA	NA	NA	NA
237	TCGA-A7-A6VV-01A-22R-A33A-13	Stage II	T2	N0	M0	18695	black or african american	not hispanic or latino	female	NA	NA	Not Reported	NA	NA	NA	NA
238	TCGA-AO-A126-01A-11R-A10I-13	Stage II	T2	N0	M0	14264	asian	not hispanic or latino	female	NA	NA	Not Reported	NA	NA	NA	NA
239	TCGA-E2-A14W-01A-11R-A12C-13	Stage II	T2	N0	M0	28664	white	not hispanic or latino	male	NA	NA	Not Reported	NA	NA	NA	NA
240	TCGA-C8-A1HF-01A-11R-A136-13	Stage II	T2	N0	M0	NA	asian	not hispanic or latino	female	NA	NA	Not Reported	NA	NA	NA	NA
241	TCGA-E2-A156-01A-11R-A12C-13	Stage I	T1	N0	M0	22422	white	not hispanic or latino	female	NA	NA	Not Reported	NA	NA	NA	NA
242	TCGA-AQ-A54N-01A-11R-A25Z-13	Stage II	T2	N0	M0	18741	black or african american	hispanic or latino	female	NA	NA	Not Reported	NA	NA	NA	NA
243	TCGA-AN-A0AT-01A-11R-A035-13	Stage II	T2	N0	M0	22798	white	not hispanic or latino	female	NA	NA	Not Reported	NA	NA	NA	NA
244	TCGA-WT-AB44-01A-11R-A41G-13	Stage I	T1	N0	MX	NA	white	not hispanic or latino	female	NA	NA	Not Reported	NA	NA	NA	NA
245	TCGA-EW-A2FW-01A-11R-A17A-13	Stage II	T2	N0	MX	19085	white	hispanic or latino	female	NA	NA	Not Reported	NA	NA	NA	NA
246	TCGA-A8-A0A1-01A-11R-A010-13	Stage II	T2	N0	M0	30742	not reported	not reported	female	NA	NA	Not Reported	NA	NA	NA	NA
247	TCGA-BH-A1F2-01A-31R-A13P-13	Stage III	T4	N1	M0	19701	white	not hispanic or latino	female	NA	NA	Not Reported	NA	NA	NA	NA
248	TCGA-BH-A1F2-11A-32R-A13P-13	Stage III	T4	N1	M0	19701	white	not hispanic or latino	female	NA	NA	Not Reported	NA	NA	NA	NA
249	TCGA-3C-AALJ-01A-31R-A41G-13	Stage II	T2	N1	M0	22848	black or african american	not hispanic or latino	female	NA	NA	Not Reported	NA	NA	NA	NA
250	TCGA-AR-A255-01A-11R-A168-13	Stage I	T1	N0	M0	22809	white	not hispanic or latino	female	NA	NA	Not Reported	NA	NA	NA	NA
251	TCGA-A1-A0SB-01A-11R-A143-13	Stage I	T1	N0	M0	25833	white	not hispanic or latino	female	NA	NA	Not Reported	NA	NA	NA	NA
252	TCGA-E9-A1R5-01A-11R-A14L-13	Stage I	T1	N0	M0	23116	white	not hispanic or latino	female	NA	NA	Not Reported	NA	NA	NA	NA
253	TCGA-BH-A0EI-01A-11R-A114-13	Stage II	T1	N1	M0	18741	white	not hispanic or latino	female	NA	NA	Not Reported	NA	NA	NA	NA
254	TCGA-EW-A1J1-01A-11R-A13P-13	Stage II	T2	N1	M0	14122	white	hispanic or latino	female	NA	NA	Not Reported	NA	NA	NA	NA
255	TCGA-A1-A0SH-01A-11R-A085-13	Stage II	T2	N0	M0	14595	white	not hispanic or latino	female	NA	NA	Not Reported	NA	NA	NA	NA
256	TCGA-B6-A0X5-01A-21R-A108-13	Stage II	T2	N1	M0	22380	black or african american	not hispanic or latino	female	NA	NA	Not Reported	NA	NA	NA	NA
257	TCGA-AO-A0J3-01A-11R-A035-13	Stage II	T2	N1	M0	24519	white	not hispanic or latino	female	NA	NA	Not Reported	NA	NA	NA	NA
258	TCGA-E9-A1R6-01A-11R-A14C-13	Stage II	T2	N0	M0	23347	white	not hispanic or latino	female	NA	NA	Not Reported	NA	NA	NA	NA
259	TCGA-EW-A6SA-01A-21R-A32K-13	Stage II	T2	N0	MX	21623	black or african american	not hispanic or latino	male	NA	NA	Not Reported	NA	NA	NA	NA
260	TCGA-E2-A107-01A-11R-A10I-13	Stage III	T3	N2	M0	20065	white	not hispanic or latino	female	NA	NA	Not Reported	NA	NA	NA	NA
261	TCGA-B6-A0I2-01A-11R-A035-13	Stage I	T1	N0	M0	16702	white	not hispanic or latino	female	NA	NA	Not Reported	NA	NA	NA	NA
262	TCGA-AC-A8OP-01A-11R-A36A-13	Stage I	T1	N0	MX	26550	black or african american	not hispanic or latino	female	NA	NA	Not Reported	NA	NA	NA	NA
263	TCGA-BH-A209-11A-42R-A156-13	Stage I	T1	N0	M0	28403	black or african american	not hispanic or latino	female	NA	NA	Not Reported	NA	NA	NA	NA
264	TCGA-OL-A66H-01A-11R-A29V-13	Stage I	T1	N1	MX	27280	black or african american	not hispanic or latino	female	NA	NA	Not Reported	NA	NA	NA	NA
265	TCGA-S3-A6ZF-01A-32R-A32K-13	Stage II	T2	N0	M0	23650	black or african american	not hispanic or latino	female	NA	NA	Not Reported	NA	NA	NA	NA
266	TCGA-A2-A0EY-01A-11R-A035-13	Stage II	T2	N1	M0	22872	white	not hispanic or latino	female	NA	NA	Not Reported	NA	NA	NA	NA
267	TCGA-E2-A15J-01A-11R-A12O-13	Stage I	T1	N0	M0	18771	white	not hispanic or latino	female	NA	NA	Not Reported	NA	NA	NA	NA
268	TCGA-AN-A0FT-01A-11R-A035-13	Stage II	T2	N1	M0	23300	white	not hispanic or latino	female	NA	NA	Not Reported	NA	NA	NA	NA
269	TCGA-A7-A3J1-01A-11R-A214-13	Stage I	T1	N0	MX	23209	white	not hispanic or latino	female	NA	NA	Not Reported	NA	NA	NA	NA
270	TCGA-A2-A04T-01A-21R-A035-13	Stage II	T2	N0	M0	22707	white	not reported	female	NA	NA	Not Reported	NA	NA	NA	NA
271	TCGA-A2-A0CW-01A-21R-A114-13	Stage II	T2	N1	M0	24541	white	not hispanic or latino	female	NA	NA	Not Reported	NA	NA	NA	NA
272	TCGA-AN-A0G0-01A-11R-A035-13	Stage II	T2	N0	M0	20504	white	not hispanic or latino	female	NA	NA	Not Reported	NA	NA	NA	NA
273	TCGA-EW-A1P0-01A-11R-A143-13	Stage II	T2	N1	MX	20107	white	not hispanic or latino	female	NA	NA	Not Reported	NA	NA	NA	NA
274	TCGA-OL-A5S0-01A-11R-A28I-13	Stage II	T2	N1	MX	24139	black or african american	not reported	female	NA	NA	Not Reported	NA	NA	NA	NA
275	TCGA-C8-A8HR-01A-11R-A36A-13	Stage III	T3	N2	M0	17921	asian	not hispanic or latino	female	NA	NA	Not Reported	NA	NA	NA	NA
276	TCGA-BH-A5J0-01A-11R-A27U-13	Stage I	T1	N0	M0	23072	black or african american	not hispanic or latino	female	NA	NA	Not Reported	NA	NA	NA	NA
277	TCGA-LD-A7W5-01A-22R-A358-13	Stage III	T2	N3	M0	19169	black or african american	not hispanic or latino	female	NA	NA	Not Reported	NA	NA	NA	NA
278	TCGA-C8-A12O-01A-11R-A114-13	Stage II	T2	N0	M0	18506	asian	not hispanic or latino	female	NA	NA	Not Reported	NA	NA	NA	NA
279	TCGA-BH-A0C1-01B-11R-A12C-13	Stage III	T3	N2	M0	22377	white	not hispanic or latino	female	NA	NA	Not Reported	NA	NA	NA	NA
280	TCGA-BH-A0HA-01A-11R-A12O-13	Stage I	T1	N0	M0	11379	white	not hispanic or latino	female	NA	NA	Not Reported	NA	NA	NA	NA
281	TCGA-BH-A0HA-11A-31R-A12O-13	Stage I	T1	N0	M0	11379	white	not hispanic or latino	female	NA	NA	Not Reported	NA	NA	NA	NA
282	TCGA-A8-A09I-01A-22R-A035-13	Stage II	T2	N0	M0	30711	not reported	not reported	female	NA	NA	Not Reported	NA	NA	NA	NA
283	TCGA-C8-A12W-01A-11R-A114-13	Stage III	T4	N1	M0	18140	asian	not hispanic or latino	female	NA	NA	Not Reported	NA	NA	NA	NA
284	TCGA-AN-A03X-01A-21R-A010-13	Stage II	T2	N0	M0	27163	white	not hispanic or latino	female	NA	NA	Not Reported	NA	NA	NA	NA
285	TCGA-E2-A9RU-01A-11R-A41G-13	Stage III	T2	N3	MX	32872	black or african american	not hispanic or latino	female	NA	NA	Not Reported	NA	NA	NA	NA
286	TCGA-BH-A0E0-01A-11R-A057-13	Stage III	T3	N3	M0	14175	white	not reported	female	NA	NA	Not Reported	NA	NA	NA	NA
287	TCGA-AC-A5EI-01A-11R-A27U-13	Stage I	T1	N1	MX	32375	white	not hispanic or latino	female	NA	NA	Not Reported	NA	NA	NA	NA
288	TCGA-A8-A07J-01A-21R-A057-13	Stage II	T2	N1	M0	12965	not reported	not reported	female	NA	NA	Not Reported	NA	NA	NA	NA
289	TCGA-A8-A07O-01A-11R-A038-13	Stage II	T2	N0	M0	18870	not reported	not reported	female	NA	NA	Not Reported	NA	NA	NA	NA
290	TCGA-AO-A12E-01A-11R-A10I-13	Stage II	T3	N0	M0	18721	white	not hispanic or latino	female	NA	NA	Not Reported	NA	NA	NA	NA
291	TCGA-BH-A0AZ-01A-21R-A12O-13	Stage III	T3	N1	M0	17465	white	not hispanic or latino	female	NA	NA	Not Reported	NA	NA	NA	NA
292	TCGA-BH-A0AZ-11A-22R-A12O-13	Stage III	T3	N1	M0	17465	white	not hispanic or latino	female	NA	NA	Not Reported	NA	NA	NA	NA
293	TCGA-AN-A0XN-01A-21R-A108-13	Stage III	T2	N2	M0	25029	white	not hispanic or latino	female	NA	NA	Not Reported	NA	NA	NA	NA
294	TCGA-D8-A1XW-01A-11R-A14L-13	Stage II	T2	N0	M0	19478	white	not hispanic or latino	female	NA	NA	Not Reported	NA	NA	NA	NA
295	TCGA-B6-A0I6-01A-11R-A035-13	Stage II	T1	N1	M0	18014	black or african american	not hispanic or latino	female	NA	NA	Not Reported	NA	NA	NA	NA
296	TCGA-AN-A03Y-01A-21R-A010-13	Stage II	T2	N0	M0	24232	white	not hispanic or latino	female	NA	NA	Not Reported	NA	NA	NA	NA
297	TCGA-E2-A14Q-01A-11R-A12C-13	Stage II	T2	N1	M0	18507	white	not hispanic or latino	female	NA	NA	Not Reported	NA	NA	NA	NA
298	TCGA-B6-A0I1-01A-11R-A21U-13	Stage II	T2	N0	M0	26902	black or african american	not hispanic or latino	female	NA	NA	Not Reported	NA	NA	NA	NA
299	TCGA-BH-A0E7-01A-11R-A035-13	Stage II	T2	N1	M0	29115	white	not reported	female	NA	NA	Not Reported	NA	NA	NA	NA
300	TCGA-GM-A3NW-01A-21R-A22I-13	Stage II	T2	N0	M0	23041	white	not hispanic or latino	female	NA	NA	Not Reported	NA	NA	NA	NA
301	TCGA-AN-A0XU-01A-11R-A108-13	Stage II	T2	N0	M0	20052	white	not hispanic or latino	female	NA	NA	Not Reported	NA	NA	NA	NA
302	TCGA-BH-A18L-01A-32R-A12C-13	Stage III	T3	N1	M0	18519	white	not hispanic or latino	female	NA	NA	Not Reported	NA	NA	NA	NA
303	TCGA-BH-A18L-11A-42R-A12C-13	Stage III	T3	N1	M0	18519	white	not hispanic or latino	female	NA	NA	Not Reported	NA	NA	NA	NA
304	TCGA-BH-A1EW-11B-33R-A136-13	Stage II	T2	N1	M0	14090	white	not hispanic or latino	female	NA	NA	Not Reported	NA	NA	NA	NA
305	TCGA-AC-A8OR-01A-21R-A41G-13	Stage I	T1	N0	MX	27605	white	not hispanic or latino	female	NA	NA	Not Reported	NA	NA	NA	NA
306	TCGA-B6-A402-01A-11R-A23A-13	Stage I	T1	N0	M0	17314	black or african american	not hispanic or latino	female	NA	NA	Not Reported	NA	NA	NA	NA
307	TCGA-A2-A0CZ-01A-11R-A035-13	Stage II	T2	N0	M0	17026	white	not hispanic or latino	female	NA	NA	Not Reported	NA	NA	NA	NA
308	TCGA-BH-A0HY-01A-11R-A057-13	Stage I	T1	N0	M0	22179	white	not hispanic or latino	female	NA	NA	Not Reported	NA	NA	NA	NA
309	TCGA-BH-A0DZ-01A-11R-A010-13	Stage II	T2	N1	M0	15980	white	not reported	female	NA	NA	Not Reported	NA	NA	NA	NA
310	TCGA-BH-A0DZ-11A-22R-A090-13	Stage II	T2	N1	M0	15980	white	not reported	female	NA	NA	Not Reported	NA	NA	NA	NA
311	TCGA-AR-A2LN-01A-21R-A18L-13	Stage II	T2	N0	M0	23992	white	not hispanic or latino	female	NA	NA	Not Reported	NA	NA	NA	NA
312	TCGA-GM-A2DL-01A-11R-A18L-13	Stage I	T1	N0	M0	18475	white	not hispanic or latino	female	NA	NA	Not Reported	NA	NA	NA	NA
313	TCGA-A2-A0CP-01A-11R-A035-13	Stage I	T1	N0	M0	22133	white	not hispanic or latino	female	NA	NA	Not Reported	NA	NA	NA	NA
314	TCGA-AO-A129-01A-21R-A10I-13	Stage II	T2	N1	M0	10898	white	not hispanic or latino	female	NA	NA	Not Reported	NA	NA	NA	NA
315	TCGA-AO-A0J7-01A-11R-A035-13	Stage II	T2	N1	M0	26281	white	not hispanic or latino	female	NA	NA	Not Reported	NA	NA	NA	NA
316	TCGA-E9-A244-01A-11R-A168-13	Stage II	T2	N0	M0	19778	white	not hispanic or latino	female	NA	NA	Not Reported	NA	NA	NA	NA
317	TCGA-EW-A1IW-01A-11R-A13P-13	Stage II	T2	N1	MX	29529	white	hispanic or latino	female	NA	NA	Not Reported	NA	NA	NA	NA
318	TCGA-C8-A1HL-01A-11R-A136-13	Stage III	T3	N1	M0	NA	asian	not hispanic or latino	female	NA	NA	Not Reported	NA	NA	NA	NA
319	TCGA-AC-A62V-01A-11R-A31S-13	Stage IV	T2	N1	M1	21389	black or african american	not hispanic or latino	male	NA	NA	Not Reported	NA	NA	NA	NA
320	TCGA-BH-A0DV-11A-22R-A12O-13	Stage III	T2	N2	M0	19781	white	not reported	female	NA	NA	Not Reported	NA	NA	NA	NA
321	TCGA-E2-A1IG-01A-11R-A143-13	Stage II	T2	N1	M0	16757	white	not hispanic or latino	female	NA	NA	Not Reported	NA	NA	NA	NA
322	TCGA-E2-A1IG-11A-22R-A143-13	Stage II	T2	N1	M0	16757	white	not hispanic or latino	female	NA	NA	Not Reported	NA	NA	NA	NA
323	TCGA-GM-A2DA-01A-11R-A18L-13	Stage II	T2	N1	M0	16854	white	not hispanic or latino	female	NA	NA	Not Reported	NA	NA	NA	NA
324	TCGA-A7-A3J0-01A-11R-A214-13	Stage II	T2	N0	M0	22672	white	not hispanic or latino	female	NA	NA	Not Reported	NA	NA	NA	NA
325	TCGA-BH-A1EX-01A-11R-A13P-13	Stage II	T2	N1	M0	24544	white	not hispanic or latino	female	NA	NA	Not Reported	NA	NA	NA	NA
326	TCGA-BH-A1FE-01A-11R-A13P-13	Stage II	T2	N1	M0	11650	white	not hispanic or latino	female	NA	NA	Not Reported	NA	NA	NA	NA
327	TCGA-BH-A1FE-11B-14R-A13P-13	Stage II	T2	N1	M0	11650	white	not hispanic or latino	female	NA	NA	Not Reported	NA	NA	NA	NA
328	TCGA-E2-A1IN-01A-11R-A13P-13	Stage I	T1	N0	M0	22199	white	not hispanic or latino	female	NA	NA	Not Reported	NA	NA	NA	NA
329	TCGA-A2-A4RY-01A-31R-A25Z-13	Stage III	T3	N3	M0	17157	white	not hispanic or latino	female	NA	NA	Not Reported	NA	NA	NA	NA
330	TCGA-AC-A8OS-01A-12R-A41G-13	Stage II	T2	N0	MX	26248	white	not hispanic or latino	female	NA	NA	Not Reported	NA	NA	NA	NA
331	TCGA-BH-A0H7-01A-13R-A057-13	Stage III	T1	N2	M0	23972	white	not reported	female	NA	NA	Not Reported	NA	NA	NA	NA
332	TCGA-BH-A0H7-11A-13R-A090-13	Stage III	T1	N2	M0	23972	white	not reported	female	NA	NA	Not Reported	NA	NA	NA	NA
333	TCGA-A7-A4SF-01A-11R-A25Z-13	Stage II	T2	N0	M0	19985	black or african american	not hispanic or latino	female	NA	NA	Not Reported	NA	NA	NA	NA
334	TCGA-E9-A22B-01A-11R-A156-13	Stage I	T1	N0	M0	26278	white	not hispanic or latino	female	NA	NA	Not Reported	NA	NA	NA	NA
335	TCGA-E2-A10E-01A-21R-A10I-13	Stage II	T1	N1	M0	23684	white	not hispanic or latino	female	NA	NA	Not Reported	NA	NA	NA	NA
336	TCGA-BH-A0DK-01A-21R-A057-13	Stage II	T2	N0	M0	18237	white	not reported	female	NA	NA	Not Reported	NA	NA	NA	NA
337	TCGA-BH-A0DK-11A-13R-A090-13	Stage II	T2	N0	M0	18237	white	not reported	female	NA	NA	Not Reported	NA	NA	NA	NA
338	TCGA-BH-A1FR-01A-11R-A13P-13	Stage III	T4	N1	M0	26684	white	not hispanic or latino	female	NA	NA	Not Reported	NA	NA	NA	NA
339	TCGA-BH-A1FR-11B-42R-A13P-13	Stage III	T4	N1	M0	26684	white	not hispanic or latino	female	NA	NA	Not Reported	NA	NA	NA	NA
340	TCGA-B6-A0WZ-01A-11R-A108-13	Stage II	T2	N1	M0	18584	black or african american	not hispanic or latino	female	NA	NA	Not Reported	NA	NA	NA	NA
341	TCGA-D8-A1JD-01A-11R-A13P-13	Stage II	T2	N1	M0	15166	white	not hispanic or latino	female	NA	NA	Not Reported	NA	NA	NA	NA
342	TCGA-E2-A1B4-01A-11R-A12O-13	Stage III	T1	N2	M0	27241	white	not hispanic or latino	female	NA	NA	Not Reported	NA	NA	NA	NA
343	TCGA-A2-A0EM-01A-11R-A035-13	Stage I	T1	N0	M0	26845	white	not hispanic or latino	female	NA	NA	Not Reported	NA	NA	NA	NA
344	TCGA-A7-A0CH-01A-21R-A038-13	Stage II	T2	N0	M0	29104	white	not hispanic or latino	female	NA	NA	Not Reported	NA	NA	NA	NA
345	TCGA-A8-A0A6-01A-12R-A057-13	Stage III	T2	N3	M0	23404	not reported	not reported	female	NA	NA	Not Reported	NA	NA	NA	NA
346	TCGA-EW-A6SC-01A-12R-A32K-13	Stage II	T2	N0	M0	21918	black or african american	not hispanic or latino	female	NA	NA	Not Reported	NA	NA	NA	NA
347	TCGA-EW-A1PF-01A-11R-A143-13	Stage I	T1	N0	M0	18384	white	hispanic or latino	female	NA	NA	Not Reported	NA	NA	NA	NA
348	TCGA-A8-A07W-01A-11R-A010-13	Stage IV	T2	NX	M1	27942	not reported	not reported	female	NA	NA	Not Reported	NA	NA	NA	NA
349	TCGA-B6-A0WW-01A-11R-A108-13	Stage X	T2	N1	MX	21479	black or african american	not hispanic or latino	female	NA	NA	Not Reported	NA	NA	NA	NA
350	TCGA-E9-A1N3-01A-12R-A156-13	Stage III	T1	N2	M0	25714	white	not hispanic or latino	female	NA	NA	Not Reported	NA	NA	NA	NA
351	TCGA-A7-A4SE-01A-11R-A25Z-13	Stage II	T2	N0	M0	20080	black or african american	not hispanic or latino	female	NA	NA	Not Reported	NA	NA	NA	NA
352	TCGA-EW-A1OZ-01A-11R-A143-13	Stage II	T2	N0	M0	20664	black or african american	not hispanic or latino	female	NA	NA	Not Reported	NA	NA	NA	NA
353	TCGA-A2-A04Y-01A-21R-A035-13	Stage II	T2	N1	M0	19533	white	not reported	female	NA	NA	Not Reported	NA	NA	NA	NA
354	TCGA-AO-A12G-01A-11R-A10I-13	Stage II	T2	N0	M0	27705	white	not hispanic or latino	female	NA	NA	Not Reported	NA	NA	NA	NA
355	TCGA-XX-A899-01A-11R-A36A-13	Stage III	T1	N2	MX	17022	white	not hispanic or latino	female	NA	NA	Not Reported	NA	NA	NA	NA
356	TCGA-UL-AAZ6-01A-11R-A41G-13	Stage II	T2	N0	MX	26999	black or african american	not hispanic or latino	female	NA	NA	Not Reported	NA	NA	NA	NA
357	TCGA-AR-A1AY-01A-21R-A12O-13	Stage I	T1	N0	M0	23927	white	not hispanic or latino	female	NA	NA	Not Reported	NA	NA	NA	NA
358	TCGA-OL-A5RU-01A-11R-A28I-13	Stage II	T1	N1	MX	23108	black or african american	not reported	female	NA	NA	Not Reported	NA	NA	NA	NA
359	TCGA-D8-A1JA-01A-11R-A13P-13	NA	T4	NX	M0	21918	white	not hispanic or latino	female	NA	NA	Not Reported	NA	NA	NA	NA
360	TCGA-E2-A14X-01A-11R-A114-13	Stage III	T2	N2	M0	20105	black or african american	not hispanic or latino	female	NA	NA	Not Reported	NA	NA	NA	NA
361	TCGA-BH-A18K-01A-11R-A12C-13	Stage I	T1	N0	M0	16824	white	not hispanic or latino	female	NA	NA	Not Reported	NA	NA	NA	NA
362	TCGA-BH-A18K-11A-13R-A12C-13	Stage I	T1	N0	M0	16824	white	not hispanic or latino	female	NA	NA	Not Reported	NA	NA	NA	NA
363	TCGA-A1-A0SN-01A-11R-A143-13	Stage II	T1	N1	MX	18401	white	not hispanic or latino	female	NA	NA	Not Reported	NA	NA	NA	NA
364	TCGA-BH-A6R8-01A-21R-A33A-13	Stage II	T2	N0	M0	16829	black or african american	not hispanic or latino	female	NA	NA	Not Reported	NA	NA	NA	NA
365	TCGA-A2-A04X-01A-21R-A035-13	Stage II	T2	N0	M0	12642	white	not reported	female	NA	NA	Not Reported	NA	NA	NA	NA
366	TCGA-A2-A0YT-01A-11R-A108-13	Stage III	T4	N2	M0	20482	white	not hispanic or latino	female	NA	NA	Not Reported	NA	NA	NA	NA
367	TCGA-D8-A1XS-01A-11R-A14L-13	Stage III	T2	N3	M0	17708	white	not hispanic or latino	male	NA	NA	Not Reported	NA	NA	NA	NA
368	TCGA-A2-A259-01A-11R-A16E-13	Stage I	T1	N0	M0	25666	black or african american	not hispanic or latino	female	NA	NA	Not Reported	NA	NA	NA	NA
369	TCGA-D8-A1JC-01A-11R-A13P-13	Stage III	T2	N2	M0	21898	white	not hispanic or latino	female	NA	NA	Not Reported	NA	NA	NA	NA
370	TCGA-EW-A1PD-01A-11R-A143-13	Stage II	T1	N1	M0	22536	white	hispanic or latino	male	NA	NA	Not Reported	NA	NA	NA	NA
371	TCGA-BH-A0BV-01A-11R-A010-13	Stage II	T2	N1	M0	28699	white	not reported	female	NA	NA	Not Reported	NA	NA	NA	NA
372	TCGA-BH-A0BV-11A-31R-A090-13	Stage II	T2	N1	M0	28699	white	not reported	female	NA	NA	Not Reported	NA	NA	NA	NA
373	TCGA-BH-A0BA-01A-11R-A057-13	Stage III	T3	N3	M0	18839	white	not reported	female	NA	NA	Not Reported	NA	NA	NA	NA
374	TCGA-E9-A22H-01A-11R-A156-13	Stage II	T2	N1	M0	15504	white	not hispanic or latino	female	NA	NA	Not Reported	NA	NA	NA	NA
375	TCGA-MS-A51U-01A-31R-A25Z-13	Stage II	T2	N1	M0	16213	white	not hispanic or latino	female	NA	NA	Not Reported	NA	NA	NA	NA
376	TCGA-GM-A2DK-01A-21R-A17X-13	Stage I	T1	N0	M0	21198	white	not hispanic or latino	female	NA	NA	Not Reported	NA	NA	NA	NA
377	TCGA-D8-A27F-01A-11R-A16E-13	Stage II	T2	N0	M0	14731	white	not hispanic or latino	female	NA	NA	Not Reported	NA	NA	NA	NA
378	TCGA-AR-A0TP-01A-11R-A085-13	Stage II	T2	N0	M0	15812	white	not hispanic or latino	female	NA	NA	Not Reported	NA	NA	NA	NA
379	TCGA-BH-A0DQ-01A-11R-A085-13	Stage II	T2	N1	M0	15533	white	not reported	female	NA	NA	Not Reported	NA	NA	NA	NA
380	TCGA-BH-A0DQ-11A-12R-A090-13	Stage II	T2	N1	M0	15533	white	not reported	female	NA	NA	Not Reported	NA	NA	NA	NA
381	TCGA-A8-A093-01A-11R-A010-13	Stage II	T2	N0	M0	22373	not reported	not reported	female	NA	NA	Not Reported	NA	NA	NA	NA
382	TCGA-D8-A27T-01A-11R-A16E-13	Stage III	T2	N3	M0	19591	white	not hispanic or latino	female	NA	NA	Not Reported	NA	NA	NA	NA
383	TCGA-E2-A15K-01A-11R-A12O-13	Stage II	T2	N1	M0	21514	white	not hispanic or latino	female	NA	NA	Not Reported	NA	NA	NA	NA
384	TCGA-E2-A15K-11A-13R-A12O-13	Stage II	T2	N1	M0	21514	white	not hispanic or latino	female	NA	NA	Not Reported	NA	NA	NA	NA
385	TCGA-AO-A03M-01B-11R-A10I-13	Stage I	T1	N0	M0	10616	white	not hispanic or latino	female	NA	NA	Not Reported	NA	NA	NA	NA
386	TCGA-E2-A15D-01A-11R-A114-13	Stage II	T2	N0	M0	17224	white	not hispanic or latino	female	NA	NA	Not Reported	NA	NA	NA	NA
387	TCGA-A8-A09G-01A-21R-A010-13	Stage III	T3	N3	M0	29006	not reported	not reported	female	NA	NA	Not Reported	NA	NA	NA	NA
388	TCGA-E2-A1IE-01A-11R-A13P-13	Stage II	T2	N1	M0	22510	white	not hispanic or latino	female	NA	NA	Not Reported	NA	NA	NA	NA
389	TCGA-A2-A0T7-01A-21R-A085-13	Stage II	T2	N0	M0	18756	white	not hispanic or latino	female	NA	NA	Not Reported	NA	NA	NA	NA
390	TCGA-A2-A0YC-01A-11R-A108-13	Stage II	T2	N1	M0	21685	white	not hispanic or latino	female	NA	NA	Not Reported	NA	NA	NA	NA
391	TCGA-GM-A2DM-01A-11R-A17X-13	Stage II	T2	N0	M0	21160	white	hispanic or latino	female	NA	NA	Not Reported	NA	NA	NA	NA
392	TCGA-E2-A1B1-01A-21R-A12O-13	Stage II	T2	N1	M0	16603	white	not hispanic or latino	female	NA	NA	Not Reported	NA	NA	NA	NA
393	TCGA-OL-A97C-01A-32R-A41G-13	Stage II	T3	N0	M0	24735	black or african american	not hispanic or latino	female	NA	NA	Not Reported	NA	NA	NA	NA
394	TCGA-D8-A1JE-01A-11R-A13P-13	Stage II	T1	N1	M0	22683	white	not hispanic or latino	female	NA	NA	Not Reported	NA	NA	NA	NA
395	TCGA-A2-A3XX-01A-21R-A23A-13	Stage II	T2	N0	M0	17981	black or african american	not hispanic or latino	female	NA	NA	Not Reported	NA	NA	NA	NA
396	TCGA-AC-A2FF-01A-11R-A17A-13	Stage II	T2	N1	MX	NA	asian	not hispanic or latino	female	NA	NA	Not Reported	NA	NA	NA	NA
397	TCGA-EW-A2FS-01A-11R-A17A-13	Stage II	T2	N1	MX	15302	black or african american	not hispanic or latino	female	NA	NA	Not Reported	NA	NA	NA	NA
398	TCGA-E2-A1LK-01A-21R-A14C-13	Stage III	T4	N3	M0	30757	black or african american	not hispanic or latino	female	NA	NA	Not Reported	NA	NA	NA	NA
399	TCGA-AC-A3EH-01A-22R-A22I-13	Stage III	T3	N3	M0	29014	white	not hispanic or latino	female	NA	NA	Not Reported	NA	NA	NA	NA
400	TCGA-AN-A0FV-01A-11R-A010-13	Stage II	T2	N0	M0	21479	white	not hispanic or latino	female	NA	NA	Not Reported	NA	NA	NA	NA
401	TCGA-A8-A08G-01A-11R-A010-13	Stage II	T2	N0	M0	14976	not reported	not reported	female	NA	NA	Not Reported	NA	NA	NA	NA
402	TCGA-A2-A4S0-01A-21R-A25Z-13	Stage II	T2	N0	M0	28416	white	not hispanic or latino	female	NA	NA	Not Reported	NA	NA	NA	NA
403	TCGA-B6-A0X0-01A-21R-A114-13	Stage I	T1	N0	M0	19802	white	not hispanic or latino	female	NA	NA	Not Reported	NA	NA	NA	NA
404	TCGA-AC-A2QI-01A-12R-A19V-13	Stage III	T3	N1	MX	27865	white	not hispanic or latino	female	NA	NA	Not Reported	NA	NA	NA	NA
405	TCGA-LL-A5YP-01A-21R-A28I-13	Stage II	T2	N1	M0	18041	black or african american	not hispanic or latino	female	NA	NA	Not Reported	NA	NA	NA	NA
406	TCGA-D8-A1XC-01A-11R-A14C-13	Stage III	T4	N1	M0	31220	white	not hispanic or latino	female	NA	NA	Not Reported	NA	NA	NA	NA
407	TCGA-AR-A24O-01A-11R-A168-13	Stage III	T3	N2	M0	15977	white	not hispanic or latino	female	NA	NA	Not Reported	NA	NA	NA	NA
408	TCGA-B6-A1KC-01B-11R-A156-13	Stage II	T2	N1	M0	24791	white	not hispanic or latino	female	NA	NA	Not Reported	NA	NA	NA	NA
409	TCGA-D8-A1JP-01A-11R-A13P-13	Stage I	T1	N0	M0	26862	white	not hispanic or latino	female	NA	NA	Not Reported	NA	NA	NA	NA
410	TCGA-GM-A2DC-01A-11R-A18L-13	Stage II	T1	N1	M0	21122	white	not hispanic or latino	female	NA	NA	Not Reported	NA	NA	NA	NA
411	TCGA-A2-A0CK-01A-11R-A22I-13	Stage III	T3	N2	M0	22094	white	not hispanic or latino	female	NA	NA	Not Reported	NA	NA	NA	NA
412	TCGA-AO-A124-01A-11R-A10I-13	Stage II	T2	N0	M0	14174	white	not hispanic or latino	female	NA	NA	Not Reported	NA	NA	NA	NA
413	TCGA-BH-A18U-01A-21R-A12C-13	Stage III	T2	N2	M0	26426	white	not hispanic or latino	female	NA	NA	Not Reported	NA	NA	NA	NA
414	TCGA-BH-A18U-11A-23R-A12C-13	Stage III	T2	N2	M0	26426	white	not hispanic or latino	female	NA	NA	Not Reported	NA	NA	NA	NA
415	TCGA-E2-A10B-01A-11R-A10I-13	Stage II	T2	N1	M0	24577	white	not hispanic or latino	female	NA	NA	Not Reported	NA	NA	NA	NA
416	TCGA-A2-A3KD-01A-12R-A214-13	Stage III	T3	N1	M0	17372	white	not hispanic or latino	female	NA	NA	Not Reported	NA	NA	NA	NA
417	TCGA-E9-A1R7-01A-11R-A14L-13	Stage II	T2	N0	M0	23397	white	not hispanic or latino	female	NA	NA	Not Reported	NA	NA	NA	NA
418	TCGA-E9-A1R7-11A-42R-A14L-13	Stage II	T2	N0	M0	23397	white	not hispanic or latino	female	NA	NA	Not Reported	NA	NA	NA	NA
419	TCGA-E2-A10A-01A-21R-A114-13	Stage II	T3	N0	M0	15085	white	not hispanic or latino	female	NA	NA	Not Reported	NA	NA	NA	NA
420	TCGA-A1-A0SQ-01A-21R-A143-13	Stage II	T2	N1	MX	16458	white	not hispanic or latino	female	NA	NA	Not Reported	NA	NA	NA	NA
421	TCGA-AN-A0XT-01A-11R-A108-13	Stage III	T2	N2	M0	19794	white	not hispanic or latino	female	NA	NA	Not Reported	NA	NA	NA	NA
422	TCGA-E2-A1IO-01A-11R-A143-13	Stage I	T1	N0	M0	13671	white	not hispanic or latino	female	NA	NA	Not Reported	NA	NA	NA	NA
423	TCGA-A8-A06P-01A-11R-A010-13	Stage III	T1	N2	M0	23011	not reported	not reported	female	NA	NA	Not Reported	NA	NA	NA	NA
424	TCGA-C8-A1HG-01A-11R-A136-13	Stage II	T2	N0	M0	NA	asian	not hispanic or latino	female	NA	NA	Not Reported	NA	NA	NA	NA
425	TCGA-AR-A1AR-01A-31R-A136-13	Stage III	T1	N2	M0	18482	white	not hispanic or latino	female	NA	NA	Not Reported	NA	NA	NA	NA
426	TCGA-E9-A1N5-01A-11R-A14C-13	Stage II	T2	N1	M0	16736	white	not hispanic or latino	female	NA	NA	Not Reported	NA	NA	NA	NA
427	TCGA-E9-A1N5-11A-41R-A14C-13	Stage II	T2	N1	M0	16736	white	not hispanic or latino	female	NA	NA	Not Reported	NA	NA	NA	NA
428	TCGA-D8-A1XQ-01A-11R-A14L-13	Stage II	T2	N0	M0	25345	white	not hispanic or latino	female	NA	NA	Not Reported	NA	NA	NA	NA
429	TCGA-AN-A0XO-01A-11R-A108-13	Stage III	T2	N2	M0	21640	white	not hispanic or latino	female	NA	NA	Not Reported	NA	NA	NA	NA
430	TCGA-E2-A1IJ-01A-11R-A143-13	Stage I	T1	N0	M0	20956	white	not hispanic or latino	female	NA	NA	Not Reported	NA	NA	NA	NA
431	TCGA-AR-A24Q-01A-12R-A168-13	Stage II	T3	N0	M0	18084	white	not reported	female	NA	NA	Not Reported	NA	NA	NA	NA
432	TCGA-E2-A1L8-01A-11R-A13P-13	Stage II	T2	N1	M0	19187	black or african american	not hispanic or latino	female	NA	NA	Not Reported	NA	NA	NA	NA
433	TCGA-D8-A1XF-01A-11R-A14C-13	Stage II	T2	N0	M0	16787	white	not hispanic or latino	female	NA	NA	Not Reported	NA	NA	NA	NA
434	TCGA-A2-A0EU-01A-22R-A057-13	Stage I	T1	N0	M0	29144	white	not hispanic or latino	female	NA	NA	Not Reported	NA	NA	NA	NA
435	TCGA-AR-A251-01A-12R-A168-13	Stage III	T2	N2	M0	18771	white	not hispanic or latino	female	NA	NA	Not Reported	NA	NA	NA	NA
436	TCGA-E2-A15S-01A-11R-A114-13	Stage II	T2	N1	M0	12671	white	not hispanic or latino	female	NA	NA	Not Reported	NA	NA	NA	NA
437	TCGA-A2-A0D3-01A-11R-A114-13	Stage I	T1	N0	M0	15524	white	not hispanic or latino	female	NA	NA	Not Reported	NA	NA	NA	NA
438	TCGA-B6-A0IG-01A-11R-A035-13	Stage II	T2	N1	M0	18433	white	not hispanic or latino	female	NA	NA	Not Reported	NA	NA	NA	NA
439	TCGA-BH-A0E9-01B-11R-A114-13	Stage II	T2	N1	M0	19415	white	not reported	female	NA	NA	Not Reported	NA	NA	NA	NA
440	TCGA-BH-A1FJ-01A-11R-A13P-13	Stage III	T3	N1	M0	24262	white	not hispanic or latino	female	NA	NA	Not Reported	NA	NA	NA	NA
441	TCGA-BH-A1FJ-11B-42R-A13P-13	Stage III	T3	N1	M0	24262	white	not hispanic or latino	female	NA	NA	Not Reported	NA	NA	NA	NA
442	TCGA-AC-A2FG-01A-11R-A17A-13	Stage II	T2	N1	MX	29211	white	not reported	female	NA	NA	Not Reported	NA	NA	NA	NA
443	TCGA-A8-A07P-01A-11R-A010-13	Stage II	T2	N1	M0	24929	not reported	not reported	female	NA	NA	Not Reported	NA	NA	NA	NA
444	TCGA-A8-A08T-01A-21R-A010-13	Stage IV	T2	N1	M1	23560	not reported	not reported	female	NA	NA	Not Reported	NA	NA	NA	NA
445	TCGA-A7-A2KD-01A-31R-A21U-13	Stage III	T2	N2	MX	19563	black or african american	not hispanic or latino	female	NA	NA	Not Reported	NA	NA	NA	NA
446	TCGA-B6-A0RG-01A-11R-A057-13	Stage II	T3	N0	M0	9840	white	not hispanic or latino	female	NA	NA	Not Reported	NA	NA	NA	NA
447	TCGA-BH-A1EU-11A-23R-A136-13	Stage I	T1	N0	M0	30339	white	not hispanic or latino	female	NA	NA	Not Reported	NA	NA	NA	NA
448	TCGA-S3-AA12-01A-11R-A41G-13	Stage III	T3	N1	MX	30101	black or african american	not hispanic or latino	female	NA	NA	Not Reported	NA	NA	NA	NA
449	TCGA-AC-A3TM-01A-11R-A22I-13	Stage III	T3	N1	M0	18535	white	not hispanic or latino	female	NA	NA	Not Reported	NA	NA	NA	NA
450	TCGA-D8-A1XM-01A-21R-A14L-13	Stage I	T1	N0	M0	21056	white	not hispanic or latino	female	NA	NA	Not Reported	NA	NA	NA	NA
451	TCGA-BH-A0HL-01A-11R-A10V-13	Stage II	T2	N1	M0	20804	white	not reported	female	NA	NA	Not Reported	NA	NA	NA	NA
452	TCGA-A8-A07I-01A-11R-A010-13	Stage III	T2	N2	M0	25263	not reported	not reported	female	NA	NA	Not Reported	NA	NA	NA	NA
453	TCGA-D8-A73X-01A-11R-A32K-13	Stage II	T2	N0	M0	19607	white	not hispanic or latino	female	NA	NA	Not Reported	NA	NA	NA	NA
454	TCGA-A8-A085-01A-11R-A010-13	Stage II	T2	N1	M0	16377	not reported	not reported	male	NA	NA	Not Reported	NA	NA	NA	NA
455	TCGA-BH-A6R9-01A-21R-A32K-13	Stage II	T2	N0	M0	22325	white	not hispanic or latino	female	NA	NA	Not Reported	NA	NA	NA	NA
456	TCGA-S3-AA14-01A-11R-A41G-13	Stage I	T1	N0	M0	17352	black or african american	not hispanic or latino	female	NA	NA	Not Reported	NA	NA	NA	NA
457	TCGA-E2-A15A-01A-11R-A12C-13	Stage III	T2	N3	M0	16750	white	not hispanic or latino	female	NA	NA	Not Reported	NA	NA	NA	NA
458	TCGA-C8-A273-01A-11R-A16E-13	Stage II	T2	N1	M0	NA	asian	not hispanic or latino	female	NA	NA	Not Reported	NA	NA	NA	NA
459	TCGA-A2-A04N-01A-11R-A114-13	Stage I	T1	N0	M0	24155	white	hispanic or latino	female	NA	NA	Not Reported	NA	NA	NA	NA
460	TCGA-AC-A3YJ-01A-11R-A22V-13	Stage II	T2	N0	MX	24439	white	not hispanic or latino	female	NA	NA	Not Reported	NA	NA	NA	NA
461	TCGA-AN-A041-01A-11R-A035-13	Stage II	T2	N1	M0	10812	white	not hispanic or latino	female	NA	NA	Not Reported	NA	NA	NA	NA
462	TCGA-AC-A2FK-01A-12R-A17X-13	Stage III	T2	N3	M0	16627	white	hispanic or latino	female	NA	NA	Not Reported	NA	NA	NA	NA
463	TCGA-D8-A27G-01A-11R-A16E-13	Stage II	T2	N0	M0	27521	white	not hispanic or latino	female	NA	NA	Not Reported	NA	NA	NA	NA
464	TCGA-LL-A73Y-01A-11R-A33A-13	Stage I	T1	N0	MX	24647	black or african american	not hispanic or latino	female	NA	NA	Not Reported	NA	NA	NA	NA
465	TCGA-AN-A0FS-01A-11R-A035-13	Stage I	T1	N0	M0	20352	white	not hispanic or latino	female	NA	NA	Not Reported	NA	NA	NA	NA
466	TCGA-BH-A0HU-01A-11R-A035-13	Stage I	T1	N0	M0	19216	white	not reported	female	NA	NA	Not Reported	NA	NA	NA	NA
467	TCGA-A8-A090-01A-11R-A010-13	Stage II	T2	N0	M0	27121	not reported	not reported	female	NA	NA	Not Reported	NA	NA	NA	NA
468	TCGA-BH-A1FU-01A-11R-A14C-13	Stage I	T1	N0	M0	16174	white	not hispanic or latino	female	NA	NA	Not Reported	NA	NA	NA	NA
469	TCGA-BH-A1FU-11A-23R-A14C-13	Stage I	T1	N0	M0	16174	white	not hispanic or latino	female	NA	NA	Not Reported	NA	NA	NA	NA
470	TCGA-B6-A0RE-01A-11R-A057-13	Stage X	TX	N0	M0	22449	black or african american	not hispanic or latino	female	NA	NA	Not Reported	NA	NA	NA	NA
471	TCGA-AO-A03L-01A-41R-A057-13	Stage III	T3	N2	M0	12443	asian	not hispanic or latino	female	NA	NA	Not Reported	NA	NA	NA	NA
472	TCGA-A8-A06O-01A-11R-A010-13	Stage I	T1	N0	M0	22157	not reported	not reported	female	NA	NA	Not Reported	NA	NA	NA	NA
473	TCGA-A8-A08L-01A-11R-A010-13	Stage III	T3	N2	M0	32842	not reported	not reported	female	NA	NA	Not Reported	NA	NA	NA	NA
474	TCGA-AC-A2BK-01A-11R-A21U-13	Stage III	T2	N2	MX	28625	black or african american	not reported	female	NA	NA	Not Reported	NA	NA	NA	NA
475	TCGA-D8-A13Y-01A-11R-A114-13	Stage I	T1	N0	M0	19028	white	not hispanic or latino	female	NA	NA	Not Reported	NA	NA	NA	NA
476	TCGA-UU-A93S-01A-21R-A41G-13	Stage IV	T4	N3	M1	23278	black or african american	not hispanic or latino	female	NA	NA	Not Reported	NA	NA	NA	NA
477	TCGA-E2-A1LS-01A-12R-A156-13	Stage I	T1	N0	M0	16887	white	not reported	female	NA	NA	Not Reported	NA	NA	NA	NA
478	TCGA-E2-A1IL-01A-11R-A14C-13	Stage II	T1	N1	M0	28495	white	not hispanic or latino	female	NA	NA	Not Reported	NA	NA	NA	NA
479	TCGA-E2-A15O-01A-11R-A114-13	Stage I	T1	NX	M0	32583	black or african american	not hispanic or latino	female	NA	NA	Not Reported	NA	NA	NA	NA
480	TCGA-EW-A1PG-01A-11R-A143-13	Stage II	T2	N1	MX	19464	white	hispanic or latino	female	NA	NA	Not Reported	NA	NA	NA	NA
481	TCGA-GM-A3NY-01A-11R-A21U-13	Stage II	T2	N1	M0	26642	white	not hispanic or latino	female	NA	NA	Not Reported	NA	NA	NA	NA
482	TCGA-AC-A62Y-01A-11R-A29V-13	Stage II	T2	N1	MX	28876	white	not hispanic or latino	female	NA	NA	Not Reported	NA	NA	NA	NA
483	TCGA-AR-A0U2-01A-11R-A108-13	Stage III	T2	N2	M0	17390	white	not hispanic or latino	female	NA	NA	Not Reported	NA	NA	NA	NA
484	TCGA-A2-A0ES-01A-11R-A114-13	Stage II	T2	N0	M0	19160	white	not hispanic or latino	female	NA	NA	Not Reported	NA	NA	NA	NA
485	TCGA-A2-A0T5-01A-21R-A085-13	Stage II	T2	N0	M0	14503	white	not hispanic or latino	female	NA	NA	Not Reported	NA	NA	NA	NA
486	TCGA-B6-A0IJ-01A-11R-A035-13	Stage II	T3	N0	M0	15625	black or african american	not hispanic or latino	female	NA	NA	Not Reported	NA	NA	NA	NA
487	TCGA-D8-A145-01A-11R-A114-13	Stage II	T1	N1	M0	29280	white	not hispanic or latino	female	NA	NA	Not Reported	NA	NA	NA	NA
488	TCGA-AC-A3HN-01A-11R-A214-13	Stage II	T2	N1	MX	32061	white	not hispanic or latino	female	NA	NA	Not Reported	NA	NA	NA	NA
489	TCGA-E2-A1LL-01A-11R-A143-13	Stage III	T3	N2	MX	27028	black or african american	not hispanic or latino	female	NA	NA	Not Reported	NA	NA	NA	NA
490	TCGA-AR-A0TV-01A-21R-A085-13	Stage II	T2	N0	M0	24279	not reported	not reported	female	NA	NA	Not Reported	NA	NA	NA	NA
491	TCGA-LD-A7W6-01A-81R-A358-13	Stage II	T2	N1	M0	20077	white	not hispanic or latino	female	NA	NA	Not Reported	NA	NA	NA	NA
492	TCGA-OL-A5DA-01A-11R-A27U-13	Stage II	T2	N0	MX	22411	white	not hispanic or latino	female	NA	NA	Not Reported	NA	NA	NA	NA
493	TCGA-BH-A0DH-01A-11R-A085-13	Stage II	T2	N1	M0	23366	white	not reported	female	NA	NA	Not Reported	NA	NA	NA	NA
494	TCGA-EW-A3E8-01B-11R-A24J-13	Stage II	T3	N0	MX	21922	white	hispanic or latino	female	NA	NA	Not Reported	NA	NA	NA	NA
495	TCGA-BH-A1EO-01A-11R-A136-13	Stage II	T1	N1	M0	25136	white	not hispanic or latino	female	NA	NA	Not Reported	NA	NA	NA	NA
496	TCGA-E9-A1R2-01A-11R-A14C-13	Stage III	T2	N3	MX	18936	white	not hispanic or latino	female	NA	NA	Not Reported	NA	NA	NA	NA
497	TCGA-B6-A0IK-01A-12R-A057-13	Stage III	T4	N1	M0	23150	white	not hispanic or latino	female	NA	NA	Not Reported	NA	NA	NA	NA
498	TCGA-A8-A06Q-01A-11R-A035-13	Stage III	T3	N2	M0	23164	not reported	not reported	female	NA	NA	Not Reported	NA	NA	NA	NA
499	TCGA-AN-A0XV-01A-11R-A108-13	Stage III	T2	N2	M0	24779	white	not hispanic or latino	female	NA	NA	Not Reported	NA	NA	NA	NA
500	TCGA-BH-A0DG-11A-43R-A12O-13	Stage II	T2	N0	M0	11204	black or african american	not hispanic or latino	female	NA	NA	Not Reported	NA	NA	NA	NA
501	TCGA-B6-A0IE-01A-11R-A035-13	Stage III	T3	N1	M0	13982	black or african american	not hispanic or latino	female	NA	NA	Not Reported	NA	NA	NA	NA
502	TCGA-D8-A1JN-01A-11R-A13P-13	Stage III	T3	N3	MX	29331	white	not hispanic or latino	female	NA	NA	Not Reported	NA	NA	NA	NA
503	TCGA-AR-A2LO-01A-31R-A18L-13	Stage II	T2	N1	M0	17080	white	not hispanic or latino	female	NA	NA	Not Reported	NA	NA	NA	NA
504	TCGA-C8-A137-01A-11R-A114-13	Stage II	T2	N1	M0	12729	asian	not hispanic or latino	female	NA	NA	Not Reported	NA	NA	NA	NA
505	TCGA-LL-A7T0-01A-31R-A358-13	Stage II	T2	N1	M0	25867	black or african american	not hispanic or latino	female	NA	NA	Not Reported	NA	NA	NA	NA
506	TCGA-EW-A1P5-01A-11R-A143-13	Stage II	T2	N1	M0	28177	white	not hispanic or latino	female	NA	NA	Not Reported	NA	NA	NA	NA
507	TCGA-AO-A0JJ-01A-11R-A057-13	Stage II	T2	N1	M0	19758	white	not hispanic or latino	female	NA	NA	Not Reported	NA	NA	NA	NA
508	TCGA-A2-A04W-01A-31R-A114-13	Stage II	T2	N1	M0	18345	white	not hispanic or latino	female	NA	NA	Not Reported	NA	NA	NA	NA
509	TCGA-E9-A1RA-01A-11R-A14C-13	Stage I	T1	N0	M0	17699	white	not hispanic or latino	female	NA	NA	Not Reported	NA	NA	NA	NA
510	TCGA-E2-A56Z-01A-12R-A29V-13	Stage II	T2	N1	M0	25282	black or african american	not hispanic or latino	female	NA	NA	Not Reported	NA	NA	NA	NA
511	TCGA-A7-A426-01A-22R-A24J-13	Stage III	T3	N3	MX	18296	white	not hispanic or latino	female	NA	NA	Not Reported	NA	NA	NA	NA
512	TCGA-E2-A159-01A-11R-A114-13	Stage II	T2	N0	M0	18621	white	not hispanic or latino	female	NA	NA	Not Reported	NA	NA	NA	NA
513	TCGA-A8-A08R-01A-11R-A035-13	Stage II	T2	N1	M0	19298	not reported	not reported	female	NA	NA	Not Reported	NA	NA	NA	NA
514	TCGA-A8-A06N-01A-11R-A010-13	Stage III	T4	N0	M0	24288	not reported	not reported	female	NA	NA	Not Reported	NA	NA	NA	NA
515	TCGA-A8-A07S-01A-11R-A035-13	Stage II	T2	N0	M0	26998	not reported	not reported	female	NA	NA	Not Reported	NA	NA	NA	NA
516	TCGA-GM-A2DH-01A-11R-A17X-13	Stage I	T1	N0	M0	21344	white	not hispanic or latino	female	NA	NA	Not Reported	NA	NA	NA	NA
517	TCGA-BH-A0B0-01A-21R-A114-13	Stage I	T1	N0	M0	20776	black or african american	not reported	female	NA	NA	Not Reported	NA	NA	NA	NA
518	TCGA-AR-A24H-01A-11R-A168-13	Stage II	T2	N0	M0	24046	white	not hispanic or latino	female	NA	NA	Not Reported	NA	NA	NA	NA
519	TCGA-A1-A0SP-01A-11R-A085-13	Stage II	T2	N0	M0	14954	not reported	not hispanic or latino	female	NA	NA	Not Reported	NA	NA	NA	NA
520	TCGA-A7-A26H-01A-11R-A168-13	Stage II	T1	N1	M0	26423	white	not hispanic or latino	female	NA	NA	Not Reported	NA	NA	NA	NA
521	TCGA-E2-A573-01A-11R-A29V-13	Stage I	T1	N0	M0	17689	black or african american	not hispanic or latino	female	NA	NA	Not Reported	NA	NA	NA	NA
522	TCGA-BH-A0BG-01A-11R-A114-13	Stage I	T1	N0	M0	26988	white	not hispanic or latino	female	NA	NA	Not Reported	NA	NA	NA	NA
523	TCGA-LL-A6FR-01A-12R-A31S-13	Stage II	T2	N0	MX	18520	black or african american	not hispanic or latino	female	NA	NA	Not Reported	NA	NA	NA	NA
524	TCGA-A2-A4RW-01A-21R-A25Z-13	Stage III	T2	N3	M0	18060	white	not hispanic or latino	female	NA	NA	Not Reported	NA	NA	NA	NA
525	TCGA-E2-A1IF-01A-11R-A143-13	Stage I	T1	N0	M0	27341	white	not hispanic or latino	female	NA	NA	Not Reported	NA	NA	NA	NA
526	TCGA-AR-A1AL-01A-21R-A12O-13	Stage III	T3	N1	M0	22023	white	not hispanic or latino	female	NA	NA	Not Reported	NA	NA	NA	NA
527	TCGA-AC-A23H-01A-11R-A156-13	Stage II	T2	NX	M0	32872	white	not hispanic or latino	female	NA	NA	Not Reported	NA	NA	NA	NA
528	TCGA-AC-A23H-11A-12R-A156-13	Stage II	T2	NX	M0	32872	white	not hispanic or latino	female	NA	NA	Not Reported	NA	NA	NA	NA
529	TCGA-AQ-A1H3-01A-31R-A13P-13	Stage III	T2	N3	MX	18177	white	not hispanic or latino	female	NA	NA	Not Reported	NA	NA	NA	NA
530	TCGA-AR-A1AM-01A-41R-A22I-13	Stage III	T3	N1	M0	19123	white	not hispanic or latino	female	NA	NA	Not Reported	NA	NA	NA	NA
531	TCGA-A7-A0CD-01A-11R-A010-13	Stage I	T1	N0	M0	24242	white	not hispanic or latino	female	NA	NA	Not Reported	NA	NA	NA	NA
532	TCGA-AR-A2LJ-01A-12R-A19V-13	Stage III	T3	N1	MX	14723	white	not hispanic or latino	female	NA	NA	Not Reported	NA	NA	NA	NA
533	TCGA-EW-A6SB-01A-12R-A32K-13	Stage II	T2	N0	M0	22844	black or african american	not hispanic or latino	female	NA	NA	Not Reported	NA	NA	NA	NA
534	TCGA-B6-A0RU-01A-11R-A085-13	Stage I	T1	N0	M0	14920	white	not hispanic or latino	female	NA	NA	Not Reported	NA	NA	NA	NA
535	TCGA-D8-A27W-01A-11R-A16E-13	Stage III	T4	N0	M0	20173	white	not hispanic or latino	female	NA	NA	Not Reported	NA	NA	NA	NA
536	TCGA-D8-A3Z6-01A-11R-A23A-13	Stage III	T3	N3	M0	20629	white	not hispanic or latino	female	NA	NA	Not Reported	NA	NA	NA	NA
537	TCGA-BH-A1FC-01A-11R-A13P-13	Stage II	T1	N1	M0	28706	black or african american	not hispanic or latino	female	NA	NA	Not Reported	NA	NA	NA	NA
538	TCGA-BH-A1FC-11A-32R-A13P-13	Stage II	T1	N1	M0	28706	black or african american	not hispanic or latino	female	NA	NA	Not Reported	NA	NA	NA	NA
539	TCGA-A8-A08I-01A-11R-A010-13	Stage II	T2	N0	M0	19389	not reported	not reported	female	NA	NA	Not Reported	NA	NA	NA	NA
540	TCGA-BH-A0EE-01A-11R-A035-13	Stage II	T3	N0	M0	24850	white	not reported	female	NA	NA	Not Reported	NA	NA	NA	NA
541	TCGA-A2-A1G0-01A-11R-A13P-13	Stage II	T2	N1	M0	18002	white	not hispanic or latino	female	NA	NA	Not Reported	NA	NA	NA	NA
542	TCGA-AR-A0TZ-01A-12R-A085-13	NA	T2	N2	M1	15720	white	not hispanic or latino	female	NA	NA	Not Reported	NA	NA	NA	NA
543	TCGA-E2-A152-01A-11R-A12C-13	Stage I	T1	N0	M0	20705	white	not hispanic or latino	female	NA	NA	Not Reported	NA	NA	NA	NA
544	TCGA-C8-A1HN-01A-11R-A136-13	Stage II	T2	N0	M0	20712	asian	not hispanic or latino	female	NA	NA	Not Reported	NA	NA	NA	NA
545	TCGA-A2-A4S2-01A-12R-A25Z-13	Stage III	T3	N2	M0	22936	white	not hispanic or latino	female	NA	NA	Not Reported	NA	NA	NA	NA
546	TCGA-D8-A1XK-01A-21R-A14L-13	Stage II	T2	N1	MX	20092	white	not hispanic or latino	female	NA	NA	Not Reported	NA	NA	NA	NA
547	TCGA-BH-A0HQ-01A-11R-A035-13	Stage II	T2	N0	M0	20719	white	not reported	female	NA	NA	Not Reported	NA	NA	NA	NA
548	TCGA-AN-A0AK-01A-21R-A010-13	Stage II	T2	N0	M0	27977	white	not hispanic or latino	female	NA	NA	Not Reported	NA	NA	NA	NA
549	TCGA-A8-A09T-01A-11R-A010-13	NA	T1	N0	MX	25110	not reported	not reported	female	NA	NA	Not Reported	NA	NA	NA	NA
550	TCGA-OL-A66O-01A-11R-A31S-13	Stage II	T2	N1	MX	14272	black or african american	not hispanic or latino	female	NA	NA	Not Reported	NA	NA	NA	NA
551	TCGA-AR-A24P-01A-11R-A168-13	Stage I	T1	N0	M0	17490	white	not hispanic or latino	female	NA	NA	Not Reported	NA	NA	NA	NA
552	TCGA-B6-A0RI-01A-11R-A057-13	Stage III	T4	N1	M0	16138	white	not hispanic or latino	female	NA	NA	Not Reported	NA	NA	NA	NA
553	TCGA-B6-A0RM-01A-11R-A085-13	Stage X	TX	NX	MX	21047	black or african american	not hispanic or latino	female	NA	NA	Not Reported	NA	NA	NA	NA
554	TCGA-A1-A0SK-01A-12R-A085-13	Stage II	T2	N0	M0	20048	asian	not hispanic or latino	female	NA	NA	Not Reported	NA	NA	NA	NA
555	TCGA-AN-A0FX-01A-11R-A035-13	Stage II	T2	N0	M0	19309	white	not hispanic or latino	female	NA	NA	Not Reported	NA	NA	NA	NA
556	TCGA-AO-A0JI-01A-21R-A057-13	Stage II	T1	N1	M0	20694	white	not hispanic or latino	female	NA	NA	Not Reported	NA	NA	NA	NA
557	TCGA-AO-A125-01A-11R-A10I-13	Stage II	T2	N0	M0	26466	black or african american	not hispanic or latino	female	NA	NA	Not Reported	NA	NA	NA	NA
558	TCGA-AR-A2LE-01A-11R-A17X-13	Stage I	T1	N0	M0	25499	white	not hispanic or latino	female	NA	NA	Not Reported	NA	NA	NA	NA
559	TCGA-A8-A07L-01A-11R-A010-13	Stage III	T3	N1	M0	21428	not reported	not reported	female	NA	NA	Not Reported	NA	NA	NA	NA
560	TCGA-AN-A0XR-01A-11R-A108-13	Stage III	T2	N2	M0	20381	white	not hispanic or latino	female	NA	NA	Not Reported	NA	NA	NA	NA
561	TCGA-BH-A0BZ-11A-61R-A12O-13	Stage III	T3	N1	M0	21856	white	not hispanic or latino	female	NA	NA	Not Reported	NA	NA	NA	NA
562	TCGA-BH-A0H3-01A-11R-A12O-13	Stage I	T1	N0	M0	17152	white	not hispanic or latino	female	NA	NA	Not Reported	NA	NA	NA	NA
563	TCGA-E9-A1R3-01A-31R-A14L-13	Stage III	T2	N3	M0	25693	white	not hispanic or latino	female	NA	NA	Not Reported	NA	NA	NA	NA
564	TCGA-OL-A5D8-01A-11R-A27U-13	Stage II	T3	N0	MX	14853	black or african american	not hispanic or latino	female	NA	NA	Not Reported	NA	NA	NA	NA
565	TCGA-A2-A0EO-01A-11R-A035-13	Stage I	T1	N0	M0	19880	white	not hispanic or latino	female	NA	NA	Not Reported	NA	NA	NA	NA
566	TCGA-BH-A1FM-01A-11R-A13P-13	Stage III	T2	N2	M0	16289	white	not hispanic or latino	female	NA	NA	Not Reported	NA	NA	NA	NA
567	TCGA-BH-A1FM-11B-23R-A13P-13	Stage III	T2	N2	M0	16289	white	not hispanic or latino	female	NA	NA	Not Reported	NA	NA	NA	NA
568	TCGA-E2-A1AZ-01A-11R-A12O-13	Stage II	T2	N1	M0	23230	white	hispanic or latino	female	NA	NA	Not Reported	NA	NA	NA	NA
569	TCGA-A2-A0YL-01A-21R-A108-13	Stage III	T3	N2	M0	17702	white	not hispanic or latino	female	NA	NA	Not Reported	NA	NA	NA	NA
570	TCGA-A2-A04P-01A-31R-A035-13	Stage III	T2	N3	M0	13238	black or african american	not reported	female	NA	NA	Not Reported	NA	NA	NA	NA
571	TCGA-AC-A6IX-01A-12R-A32K-13	Stage III	T2	N3	MX	17969	white	not hispanic or latino	female	NA	NA	Not Reported	NA	NA	NA	NA
572	TCGA-BH-A1ES-01A-11R-A136-13	Stage II	T2	N1	M0	13138	white	not hispanic or latino	female	NA	NA	Not Reported	NA	NA	NA	NA
573	TCGA-EW-A1IY-01A-11R-A13P-13	Stage I	T1	N0	MX	14122	asian	not hispanic or latino	female	NA	NA	Not Reported	NA	NA	NA	NA
574	TCGA-AQ-A0Y5-01A-11R-A14L-13	Stage III	T2	N2	MX	25793	white	not hispanic or latino	female	NA	NA	Not Reported	NA	NA	NA	NA
575	TCGA-AN-A0FY-01A-11R-A035-13	Stage I	T1	N0	M0	20347	white	not hispanic or latino	female	NA	NA	Not Reported	NA	NA	NA	NA
576	TCGA-A8-A0A2-01A-11R-A035-13	Stage II	T2	N0	M0	24380	not reported	not reported	female	NA	NA	Not Reported	NA	NA	NA	NA
577	TCGA-A8-A075-01A-11R-A085-13	Stage II	T2	N1	M0	15369	not reported	not reported	female	NA	NA	Not Reported	NA	NA	NA	NA
578	TCGA-EW-A1OX-01A-11R-A143-13	Stage II	T2	N0	MX	15837	white	hispanic or latino	female	NA	NA	Not Reported	NA	NA	NA	NA
579	TCGA-E9-A228-01A-31R-A156-13	Stage II	T2	N1	M0	21294	white	not hispanic or latino	female	NA	NA	Not Reported	NA	NA	NA	NA
580	TCGA-A8-A08B-01A-11R-A010-13	Stage II	T2	N0	M0	19114	not reported	not reported	female	NA	NA	Not Reported	NA	NA	NA	NA
581	TCGA-E2-A10C-01A-21R-A10I-13	Stage II	T2	N1	M0	19849	white	not hispanic or latino	female	NA	NA	Not Reported	NA	NA	NA	NA
582	TCGA-E9-A249-01A-11R-A168-13	Stage II	T2	N0	M0	16689	white	not hispanic or latino	female	NA	NA	Not Reported	NA	NA	NA	NA
583	TCGA-BH-A18S-01A-11R-A12C-13	Stage I	T1	N0	M0	28974	white	not hispanic or latino	female	NA	NA	Not Reported	NA	NA	NA	NA
584	TCGA-BH-A18S-11A-43R-A12C-13	Stage I	T1	N0	M0	28974	white	not hispanic or latino	female	NA	NA	Not Reported	NA	NA	NA	NA
585	TCGA-BH-AB28-01A-31R-A41G-13	Stage III	T3	N1	M0	19570	white	not hispanic or latino	female	NA	NA	Not Reported	NA	NA	NA	NA
586	TCGA-AO-A0JB-01A-11R-A057-13	Stage III	T3	N1	M0	18561	white	not hispanic or latino	female	NA	NA	Not Reported	NA	NA	NA	NA
587	TCGA-AR-A24R-01A-11R-A168-13	Stage III	T1	N2	M0	16642	white	not hispanic or latino	female	NA	NA	Not Reported	NA	NA	NA	NA
588	TCGA-A2-A0YH-01A-11R-A108-13	Stage III	T2	N2	M0	19596	white	not hispanic or latino	female	NA	NA	Not Reported	NA	NA	NA	NA
589	TCGA-A2-A3XS-01A-11R-A22V-13	Stage III	T1	N2	M0	23000	black or african american	not hispanic or latino	female	NA	NA	Not Reported	NA	NA	NA	NA
590	TCGA-E9-A54X-01A-11R-A25Z-13	Stage I	T1	N0	M0	31173	white	not hispanic or latino	female	NA	NA	Not Reported	NA	NA	NA	NA
591	TCGA-AN-A0AS-01A-11R-A010-13	Stage III	T2	N2	M0	25658	white	not hispanic or latino	female	NA	NA	Not Reported	NA	NA	NA	NA
592	TCGA-AO-A0JA-01A-11R-A057-13	Stage III	T2	N3	M0	13307	black or african american	not hispanic or latino	female	NA	NA	Not Reported	NA	NA	NA	NA
593	TCGA-C8-A131-01A-11R-A114-13	Stage III	T2	N2	M0	29966	asian	not hispanic or latino	female	NA	NA	Not Reported	NA	NA	NA	NA
594	TCGA-E9-A5FL-01A-11R-A27U-13	Stage II	T3	N0	M0	24053	white	not hispanic or latino	female	NA	NA	Not Reported	NA	NA	NA	NA
595	TCGA-BH-A1EN-01A-11R-A13P-13	Stage II	T2	NX	M0	28724	white	not hispanic or latino	female	NA	NA	Not Reported	NA	NA	NA	NA
596	TCGA-BH-A1EN-11A-23R-A13P-13	Stage II	T2	NX	M0	28724	white	not hispanic or latino	female	NA	NA	Not Reported	NA	NA	NA	NA
597	TCGA-LL-A5YM-01A-11R-A28I-13	Stage III	T4	NX	M0	32478	black or african american	not hispanic or latino	female	NA	NA	Not Reported	NA	NA	NA	NA
598	TCGA-BH-A1FL-01A-11R-A13P-13	Stage II	T2	N1	M0	25558	white	not hispanic or latino	female	NA	NA	Not Reported	NA	NA	NA	NA
599	TCGA-BH-A42V-01A-11R-A24J-13	Stage I	T1	N1	M0	15158	black or african american	not hispanic or latino	female	NA	NA	Not Reported	NA	NA	NA	NA
600	TCGA-A2-A1FX-01A-11R-A13P-13	Stage III	T3	N2	M0	22344	white	not hispanic or latino	female	NA	NA	Not Reported	NA	NA	NA	NA
601	TCGA-LL-A9Q3-01A-11R-A41G-13	Stage III	T3	N3	MX	25477	white	not hispanic or latino	female	NA	NA	Not Reported	NA	NA	NA	NA
602	TCGA-AQ-A1H2-01A-11R-A13P-13	Stage III	T2	N2	MX	30958	white	not hispanic or latino	female	NA	NA	Not Reported	NA	NA	NA	NA
603	TCGA-B6-A409-01A-11R-A24J-13	Stage III	T1	N2	M0	16178	black or african american	not hispanic or latino	female	NA	NA	Not Reported	NA	NA	NA	NA
604	TCGA-AO-A0JE-01A-11R-A057-13	Stage III	T2	N2	M0	19516	black or african american	not hispanic or latino	female	NA	NA	Not Reported	NA	NA	NA	NA
605	TCGA-BH-A18P-01A-11R-A12C-13	Stage I	T1	N0	M0	22222	white	not reported	female	NA	NA	Not Reported	NA	NA	NA	NA
606	TCGA-BH-A18P-11A-43R-A12C-13	Stage I	T1	N0	M0	22222	white	not reported	female	NA	NA	Not Reported	NA	NA	NA	NA
607	TCGA-A2-A0ER-01A-21R-A035-13	Stage I	T1	N1	M0	23021	white	not hispanic or latino	female	NA	NA	Not Reported	NA	NA	NA	NA
608	TCGA-BH-A0BP-01A-11R-A114-13	Stage I	T1	N0	M0	27917	white	not hispanic or latino	female	NA	NA	Not Reported	NA	NA	NA	NA
609	TCGA-E2-A14O-01A-31R-A114-13	Stage III	T3	N1	M0	27837	white	not hispanic or latino	female	NA	NA	Not Reported	NA	NA	NA	NA
610	TCGA-D8-A1XV-01A-11R-A14L-13	Stage II	T2	N0	M0	30830	white	not hispanic or latino	female	NA	NA	Not Reported	NA	NA	NA	NA
611	TCGA-BH-A18G-01A-11R-A12C-13	Stage I	T1	N0	M0	29820	white	not hispanic or latino	female	NA	NA	Not Reported	NA	NA	NA	NA
612	TCGA-EW-A1J6-01A-11R-A13P-13	Stage I	T1	N0	M0	25830	white	hispanic or latino	female	NA	NA	Not Reported	NA	NA	NA	NA
613	TCGA-BH-A0H9-01A-11R-A057-13	Stage II	T2	N0	M0	25289	white	not reported	female	NA	NA	Not Reported	NA	NA	NA	NA
614	TCGA-BH-A0DO-01B-11R-A12C-13	Stage I	T1	N0	M0	28529	white	not hispanic or latino	female	NA	NA	Not Reported	NA	NA	NA	NA
615	TCGA-BH-A0DO-11A-22R-A12C-13	Stage I	T1	N0	M0	28529	white	not hispanic or latino	female	NA	NA	Not Reported	NA	NA	NA	NA
616	TCGA-E9-A247-01A-11R-A168-13	Stage I	T1	N0	M0	21562	white	not hispanic or latino	female	NA	NA	Not Reported	NA	NA	NA	NA
617	TCGA-OL-A66L-01A-12R-A31S-13	Stage I	T1	N0	MX	26186	black or african american	not hispanic or latino	female	NA	NA	Not Reported	NA	NA	NA	NA
618	TCGA-BH-A1F6-01A-11R-A13P-13	NA	T4	N2	MX	18691	white	not hispanic or latino	female	NA	NA	Not Reported	NA	NA	NA	NA
619	TCGA-BH-A1F6-11B-94R-A13P-13	NA	T4	N2	MX	18691	white	not hispanic or latino	female	NA	NA	Not Reported	NA	NA	NA	NA
620	TCGA-A8-A099-01A-11R-A010-13	Stage X	T4	N3	MX	28063	not reported	not reported	female	NA	NA	Not Reported	NA	NA	NA	NA
621	TCGA-E9-A226-01A-21R-A156-13	Stage III	T2	N2	M0	16511	white	not hispanic or latino	female	NA	NA	Not Reported	NA	NA	NA	NA
622	TCGA-AO-A0JD-01A-11R-A057-13	Stage III	T3	N1	M0	21831	white	not hispanic or latino	female	NA	NA	Not Reported	NA	NA	NA	NA
623	TCGA-D8-A1JS-01A-11R-A13P-13	Stage I	T1	N0	M0	28178	white	not hispanic or latino	female	NA	NA	Not Reported	NA	NA	NA	NA
624	TCGA-E2-A106-01A-11R-A10I-13	Stage I	T1	N1	M0	12528	asian	not hispanic or latino	female	NA	NA	Not Reported	NA	NA	NA	NA
625	TCGA-PL-A8LV-01A-21R-A41G-13	Stage III	T4	N0	M0	19746	black or african american	not hispanic or latino	female	NA	NA	Not Reported	NA	NA	NA	NA
626	TCGA-A2-A0T0-01A-22R-A085-13	Stage II	T2	N1	M0	21575	white	not hispanic or latino	female	NA	NA	Not Reported	NA	NA	NA	NA
627	TCGA-AR-A2LM-01A-11R-A17X-13	Stage II	T1	N1	M0	18053	white	not hispanic or latino	female	NA	NA	Not Reported	NA	NA	NA	NA
628	TCGA-BH-A1EY-01A-11R-A13P-13	Stage II	T2	N0	M0	28940	white	not hispanic or latino	female	NA	NA	Not Reported	NA	NA	NA	NA
629	TCGA-AQ-A04H-01B-11R-A10I-13	Stage III	T2	N2	MX	22539	white	not hispanic or latino	female	NA	NA	Not Reported	NA	NA	NA	NA
630	TCGA-AR-A5QP-01A-11R-A28I-13	Stage II	T2	N1	M0	19805	white	not hispanic or latino	female	NA	NA	Not Reported	NA	NA	NA	NA
631	TCGA-A7-A13E-01A-11R-A12O-13	Stage II	T2	N1	MX	22690	white	not hispanic or latino	female	NA	NA	Not Reported	NA	NA	NA	NA
632	TCGA-A7-A13E-11A-61R-A12O-13	Stage II	T2	N1	MX	22690	white	not hispanic or latino	female	NA	NA	Not Reported	NA	NA	NA	NA
633	TCGA-E2-A15C-01A-31R-A12C-13	Stage I	T1	N0	M0	22583	white	not hispanic or latino	female	NA	NA	Not Reported	NA	NA	NA	NA
634	TCGA-A2-A3XZ-01A-42R-A23A-13	Stage I	T1	N0	M0	16978	black or african american	not hispanic or latino	female	NA	NA	Not Reported	NA	NA	NA	NA
635	TCGA-E2-A1LA-01A-11R-A143-13	Stage II	T1	N1	M0	21773	not reported	not hispanic or latino	female	NA	NA	Not Reported	NA	NA	NA	NA
636	TCGA-BH-A8G0-01A-11R-A358-13	Stage II	T2	N1	M0	19975	white	not hispanic or latino	female	NA	NA	Not Reported	NA	NA	NA	NA
637	TCGA-A2-A0YG-01A-21R-A108-13	Stage III	T2	N3	M0	23058	white	not hispanic or latino	female	NA	NA	Not Reported	NA	NA	NA	NA
638	TCGA-BH-A1ET-01A-11R-A136-13	Stage I	T1	N0	M0	20425	white	not hispanic or latino	female	NA	NA	Not Reported	NA	NA	NA	NA
639	TCGA-BH-A1ET-11B-23R-A136-13	Stage I	T1	N0	M0	20425	white	not hispanic or latino	female	NA	NA	Not Reported	NA	NA	NA	NA
640	TCGA-S3-AA10-01A-21R-A41G-13	Stage II	T2	N0	M0	24075	black or african american	not hispanic or latino	female	NA	NA	Not Reported	NA	NA	NA	NA
641	TCGA-BH-A0H5-11A-62R-A114-13	Stage I	T1	N0	M0	16719	white	not hispanic or latino	female	NA	NA	Not Reported	NA	NA	NA	NA
642	TCGA-B6-A0RH-01A-21R-A114-13	Stage II	T2	N0	M0	18759	black or african american	not hispanic or latino	female	NA	NA	Not Reported	NA	NA	NA	NA
643	TCGA-E9-A1RD-01A-11R-A156-13	Stage II	T2	N0	M0	24719	white	not hispanic or latino	female	NA	NA	Not Reported	NA	NA	NA	NA
644	TCGA-E9-A1RD-11A-33R-A156-13	Stage II	T2	N0	M0	24719	white	not hispanic or latino	female	NA	NA	Not Reported	NA	NA	NA	NA
645	TCGA-AN-A04C-01A-21R-A035-13	Stage II	T2	N1	M0	18851	white	not hispanic or latino	female	NA	NA	Not Reported	NA	NA	NA	NA
646	TCGA-A2-A0ET-01A-31R-A035-13	Stage III	T2	N2	M0	21464	white	not hispanic or latino	female	NA	NA	Not Reported	NA	NA	NA	NA
647	TCGA-AR-A256-01A-11R-A168-13	Stage II	T2	N0	M0	16642	white	not reported	female	NA	NA	Not Reported	NA	NA	NA	NA
648	TCGA-C8-A130-01A-31R-A114-13	Stage III	T3	N2	M0	19117	asian	not hispanic or latino	female	NA	NA	Not Reported	NA	NA	NA	NA
649	TCGA-C8-A12T-01A-11R-A114-13	Stage II	T2	N0	M0	NA	asian	not hispanic or latino	female	NA	NA	Not Reported	NA	NA	NA	NA
650	TCGA-A8-A0AB-01A-11R-A035-13	Stage II	T2	N0	M0	19814	not reported	not reported	female	NA	NA	Not Reported	NA	NA	NA	NA
651	TCGA-AN-A0AM-01A-11R-A035-13	Stage II	T2	N0	M0	20713	white	not hispanic or latino	female	NA	NA	Not Reported	NA	NA	NA	NA
652	TCGA-A8-A06R-01A-11R-A010-13	Stage II	T2	N1	M0	25477	not reported	not reported	female	NA	NA	Not Reported	NA	NA	NA	NA
653	TCGA-BH-A1FG-01A-11R-A13P-13	Stage I	T1	NX	M0	32295	white	not hispanic or latino	female	NA	NA	Not Reported	NA	NA	NA	NA
654	TCGA-BH-A1FG-11B-12R-A13P-13	Stage I	T1	NX	M0	32295	white	not hispanic or latino	female	NA	NA	Not Reported	NA	NA	NA	NA
655	TCGA-BH-A0BD-01A-11R-A035-13	Stage II	T1	N1	M0	17275	white	not reported	female	NA	NA	Not Reported	NA	NA	NA	NA
656	TCGA-A7-A0DA-01A-31R-A114-13	Stage II	T2	N0	M0	22708	white	not hispanic or latino	female	NA	NA	Not Reported	NA	NA	NA	NA
657	TCGA-AO-A1KT-01A-11R-A13P-13	Stage II	T1	N1	M0	28660	white	not hispanic or latino	female	NA	NA	Not Reported	NA	NA	NA	NA
658	TCGA-B6-A0IB-01A-11R-A035-13	Stage IV	T3	N3	M1	23646	white	not hispanic or latino	female	NA	NA	Not Reported	NA	NA	NA	NA
659	TCGA-A8-A06Y-01A-21R-A010-13	Stage II	T2	N0	M0	24442	not reported	not reported	female	NA	NA	Not Reported	NA	NA	NA	NA
660	TCGA-BH-A1F0-11B-23R-A136-13	Stage II	T1	N1	M0	29335	white	not hispanic or latino	female	NA	NA	Not Reported	NA	NA	NA	NA
661	TCGA-AC-A3QP-01A-11R-A22V-13	Stage II	T2	N1	MX	29113	white	not hispanic or latino	female	NA	NA	Not Reported	NA	NA	NA	NA
662	TCGA-AC-A3QQ-01A-11R-A22I-13	Stage I	T1	N0	MX	19723	white	not hispanic or latino	female	NA	NA	Not Reported	NA	NA	NA	NA
663	TCGA-D8-A73W-01A-22R-A358-13	Stage III	T3	N1	MX	29125	white	not hispanic or latino	female	NA	NA	Not Reported	NA	NA	NA	NA
664	TCGA-B6-A40B-01A-11R-A23A-13	Stage I	T1	N0	M0	27811	white	not hispanic or latino	female	NA	NA	Not Reported	NA	NA	NA	NA
665	TCGA-GM-A5PX-01A-12R-A28I-13	Stage II	T2	N1	M0	23753	white	not hispanic or latino	female	NA	NA	Not Reported	NA	NA	NA	NA
666	TCGA-EW-A1P4-01A-21R-A143-13	Stage II	T2	N0	M0	15989	white	hispanic or latino	female	NA	NA	Not Reported	NA	NA	NA	NA
667	TCGA-C8-A1HJ-01A-11R-A13P-13	Stage II	T2	N0	M0	19629	asian	not hispanic or latino	female	NA	NA	Not Reported	NA	NA	NA	NA
668	TCGA-A2-A1FZ-01A-51R-A14C-13	Stage II	T2	N0	M0	23055	white	not hispanic or latino	female	NA	NA	Not Reported	NA	NA	NA	NA
669	TCGA-A2-A3KC-01A-11R-A214-13	Stage II	T2	N1	M0	20401	black or african american	not hispanic or latino	female	NA	NA	Not Reported	NA	NA	NA	NA
670	TCGA-BH-A18Q-01A-12R-A12C-13	Stage II	T2	N1	M0	20675	white	not hispanic or latino	female	NA	NA	Not Reported	NA	NA	NA	NA
671	TCGA-BH-A18Q-11A-34R-A12C-13	Stage II	T2	N1	M0	20675	white	not hispanic or latino	female	NA	NA	Not Reported	NA	NA	NA	NA
672	TCGA-AR-A24L-01A-11R-A168-13	Stage II	T2	N1	M0	9706	white	not hispanic or latino	female	NA	NA	Not Reported	NA	NA	NA	NA
673	TCGA-E2-A1LI-01A-12R-A156-13	Stage II	T2	N1	M0	21064	white	not hispanic or latino	female	NA	NA	Not Reported	NA	NA	NA	NA
674	TCGA-BH-A0HI-01A-11R-A085-13	Stage I	T1	N0	M0	28644	white	not reported	female	NA	NA	Not Reported	NA	NA	NA	NA
675	TCGA-BH-A0B8-01A-21R-A057-13	Stage I	T1	N0	M0	23380	white	not reported	female	NA	NA	Not Reported	NA	NA	NA	NA
676	TCGA-PL-A8LY-01A-11R-A41G-13	Stage II	T3	N0	M0	11199	black or african american	not hispanic or latino	female	NA	NA	Not Reported	NA	NA	NA	NA
677	TCGA-A2-A0CV-01A-31R-A114-13	Stage II	T2	N1	M0	15289	asian	not hispanic or latino	female	NA	NA	Not Reported	NA	NA	NA	NA
678	TCGA-EW-A1J2-01A-21R-A13P-13	NA	T1	N1	MX	18558	black or african american	not hispanic or latino	female	NA	NA	Not Reported	NA	NA	NA	NA
679	TCGA-BH-A18R-01A-11R-A12C-13	Stage II	T2	N1	M0	18524	white	not hispanic or latino	female	NA	NA	Not Reported	NA	NA	NA	NA
680	TCGA-BH-A18R-11A-42R-A12C-13	Stage II	T2	N1	M0	18524	white	not hispanic or latino	female	NA	NA	Not Reported	NA	NA	NA	NA
681	TCGA-AO-A0JG-01A-31R-A085-13	Stage III	T2	N2	M0	18021	white	not hispanic or latino	female	NA	NA	Not Reported	NA	NA	NA	NA
682	TCGA-S3-AA0Z-01A-11R-A41G-13	Stage II	T2	N1	M0	23314	black or african american	not hispanic or latino	female	NA	NA	Not Reported	NA	NA	NA	NA
683	TCGA-BH-A0B7-11A-34R-A114-13	Stage II	T2	N1	M0	15593	white	not hispanic or latino	female	NA	NA	Not Reported	NA	NA	NA	NA
684	TCGA-E2-A153-11A-31R-A12C-13	Stage II	T2	N1	M0	18875	white	not hispanic or latino	female	NA	NA	Not Reported	NA	NA	NA	NA
685	TCGA-A7-A0D9-01A-31R-A057-13	Stage II	T2	N0	M0	13836	white	not hispanic or latino	female	NA	NA	Not Reported	NA	NA	NA	NA
686	TCGA-E9-A1R0-01A-22R-A16E-13	Stage II	T1	N1	M0	21394	white	not hispanic or latino	female	NA	NA	Not Reported	NA	NA	NA	NA
687	TCGA-LL-A442-01A-11R-A24J-13	Stage II	T2	N0	MX	20495	black or african american	not hispanic or latino	female	NA	NA	Not Reported	NA	NA	NA	NA
688	TCGA-OL-A66J-01A-11R-A29V-13	Stage I	T1	N0	MX	29345	white	not hispanic or latino	female	NA	NA	Not Reported	NA	NA	NA	NA
689	TCGA-GM-A3XN-01A-12R-A22V-13	Stage III	T1	N2	M0	16109	white	not hispanic or latino	female	NA	NA	Not Reported	NA	NA	NA	NA
690	TCGA-AC-A6NO-01A-12R-A33A-13	Stage II	T2	N1	MX	15996	black or african american	not hispanic or latino	female	NA	NA	Not Reported	NA	NA	NA	NA
691	TCGA-BH-A0HK-01A-11R-A057-13	Stage II	T2	N1	M0	29751	white	not reported	female	NA	NA	Not Reported	NA	NA	NA	NA
692	TCGA-BH-A0HK-11A-11R-A090-13	Stage II	T2	N1	M0	29751	white	not reported	female	NA	NA	Not Reported	NA	NA	NA	NA
693	TCGA-BH-A0DS-01A-11R-A057-13	Stage III	T2	N2	M0	25944	white	not reported	female	NA	NA	Not Reported	NA	NA	NA	NA
694	TCGA-E2-A14T-01A-11R-A114-13	Stage II	T2	N0	M0	19237	white	not hispanic or latino	female	NA	NA	Not Reported	NA	NA	NA	NA
695	TCGA-WT-AB41-01A-11R-A41G-13	Stage II	T2	N1	MX	NA	black or african american	not hispanic or latino	female	NA	NA	Not Reported	NA	NA	NA	NA
696	TCGA-AO-A03R-01A-21R-A035-13	Stage II	T2	N1	M0	20930	white	not hispanic or latino	female	NA	NA	Not Reported	NA	NA	NA	NA
697	TCGA-E9-A1RF-01A-11R-A156-13	Stage III	T2	N2	M0	25119	white	not hispanic or latino	female	NA	NA	Not Reported	NA	NA	NA	NA
698	TCGA-S3-AA11-01A-31R-A41G-13	Stage II	T2	N0	M0	24813	black or african american	not hispanic or latino	female	NA	NA	Not Reported	NA	NA	NA	NA
699	TCGA-D8-A1XB-01A-11R-A14C-13	Stage II	T2	N1	M0	22976	white	not hispanic or latino	female	NA	NA	Not Reported	NA	NA	NA	NA
700	TCGA-A2-A0SX-01A-12R-A085-13	Stage I	T1	N0	M0	17774	white	not hispanic or latino	female	NA	NA	Not Reported	NA	NA	NA	NA
701	TCGA-A2-A0SU-01A-11R-A085-13	Stage II	T2	N0	M0	24219	white	not hispanic or latino	female	NA	NA	Not Reported	NA	NA	NA	NA
702	TCGA-BH-A18V-01A-11R-A12C-13	Stage II	T2	N1	M0	17682	white	not hispanic or latino	female	NA	NA	Not Reported	NA	NA	NA	NA
703	TCGA-AR-A5QN-01A-12R-A28I-13	Stage III	T2	N3	M0	25089	white	not hispanic or latino	female	NA	NA	Not Reported	NA	NA	NA	NA
704	TCGA-A7-A26F-01A-21R-A168-13	Stage I	T1	N0	M0	20210	white	not hispanic or latino	female	NA	NA	Not Reported	NA	NA	NA	NA
705	TCGA-C8-A12Z-01A-11R-A114-13	Stage II	T2	N1	M0	16508	asian	not hispanic or latino	female	NA	NA	Not Reported	NA	NA	NA	NA
706	TCGA-A2-A0CQ-01A-21R-A035-13	Stage I	T1	N0	M0	22810	black or african american	not hispanic or latino	female	NA	NA	Not Reported	NA	NA	NA	NA
707	TCGA-C8-A275-01A-21R-A16E-13	Stage II	T1	N1	M0	20774	asian	not hispanic or latino	female	NA	NA	Not Reported	NA	NA	NA	NA
708	TCGA-E2-A1L6-01A-11R-A13P-13	Stage II	T1	N1	M0	16403	white	not hispanic or latino	female	NA	NA	Not Reported	NA	NA	NA	NA
709	TCGA-OL-A6VR-01A-32R-A33A-13	Stage I	T1	N0	MX	17702	black or african american	not hispanic or latino	female	NA	NA	Not Reported	NA	NA	NA	NA
710	TCGA-A2-A25D-01A-12R-A16E-13	Stage III	T2	N3	M0	32872	white	not hispanic or latino	female	NA	NA	Not Reported	NA	NA	NA	NA
711	TCGA-AO-A03T-01A-21R-A035-13	Stage II	T2	N1	M0	15540	white	not hispanic or latino	female	NA	NA	Not Reported	NA	NA	NA	NA
712	TCGA-B6-A0RO-01A-22R-A085-13	Stage III	T4	N1	M0	26269	white	not hispanic or latino	female	NA	NA	Not Reported	NA	NA	NA	NA
713	TCGA-BH-A0HB-01A-11R-A057-13	Stage I	T1	N0	M0	20448	white	not reported	female	NA	NA	Not Reported	NA	NA	NA	NA
714	TCGA-A8-A07F-01A-11R-A038-13	Stage II	T2	N1	M0	23742	not reported	not reported	female	NA	NA	Not Reported	NA	NA	NA	NA
715	TCGA-OL-A5RZ-01A-11R-A28I-13	Stage I	T1	N0	MX	21038	black or african american	not reported	female	NA	NA	Not Reported	NA	NA	NA	NA
716	TCGA-C8-A1HE-01A-11R-A13P-13	Stage II	T2	N0	M0	NA	asian	not hispanic or latino	female	NA	NA	Not Reported	NA	NA	NA	NA
717	TCGA-BH-A0GY-01A-11R-A057-13	Stage II	T2	N1	M0	24493	white	not reported	female	NA	NA	Not Reported	NA	NA	NA	NA
718	TCGA-EW-A1OW-01A-21R-A143-13	Stage II	T2	N0	MX	21465	black or african american	not hispanic or latino	female	NA	NA	Not Reported	NA	NA	NA	NA
719	TCGA-A8-A091-01A-11R-A010-13	Stage II	T2	N0	M0	22554	not reported	not reported	female	NA	NA	Not Reported	NA	NA	NA	NA
720	TCGA-A2-A0T6-01A-11R-A085-13	Stage II	T3	N0	M0	18334	white	not hispanic or latino	female	NA	NA	Not Reported	NA	NA	NA	NA
721	TCGA-A2-A0CS-01A-11R-A114-13	Stage IV	T4	N3	M1	26817	white	not hispanic or latino	female	NA	NA	Not Reported	NA	NA	NA	NA
722	TCGA-BH-A0W4-01A-11R-A108-13	Stage II	T2	N0	M0	16911	white	not hispanic or latino	female	NA	NA	Not Reported	NA	NA	NA	NA
723	TCGA-C8-A133-01A-32R-A12C-13	Stage III	T3	N1	M0	23922	white	not hispanic or latino	female	NA	NA	Not Reported	NA	NA	NA	NA
724	TCGA-HN-A2NL-01A-11R-A18L-13	Stage II	T2	N0	M0	20483	not reported	not reported	female	NA	NA	Not Reported	NA	NA	NA	NA
725	TCGA-GM-A5PV-01A-11R-A28I-13	Stage II	T2	N1	M0	23215	white	not hispanic or latino	female	NA	NA	Not Reported	NA	NA	NA	NA
726	TCGA-B6-A408-01A-12R-A24J-13	Stage III	T2	N3	M0	20102	black or african american	not hispanic or latino	female	NA	NA	Not Reported	NA	NA	NA	NA
727	TCGA-A8-A09C-01A-11R-A010-13	Stage X	T2	N0	MX	25355	not reported	not reported	female	NA	NA	Not Reported	NA	NA	NA	NA
728	TCGA-BH-A0AV-01A-31R-A114-13	Stage I	T1	N0	M0	19314	black or african american	not reported	female	NA	NA	Not Reported	NA	NA	NA	NA
729	TCGA-BH-A0DT-01A-21R-A12C-13	Stage II	T1	N1	M0	15078	white	not reported	female	NA	NA	Not Reported	NA	NA	NA	NA
730	TCGA-BH-A0DT-11A-12R-A12C-13	Stage II	T1	N1	M0	15078	white	not reported	female	NA	NA	Not Reported	NA	NA	NA	NA
731	TCGA-A7-A3IZ-01A-11R-A214-13	Stage II	T2	N0	M0	22997	white	not hispanic or latino	female	NA	NA	Not Reported	NA	NA	NA	NA
732	TCGA-E2-A1LH-11A-22R-A14C-13	Stage I	T1	N0	M0	21628	white	not hispanic or latino	female	NA	NA	Not Reported	NA	NA	NA	NA
733	TCGA-AN-A049-01A-21R-A010-13	Stage II	T2	N0	M0	22710	white	not hispanic or latino	female	NA	NA	Not Reported	NA	NA	NA	NA
734	TCGA-B6-A0IQ-01A-11R-A035-13	Stage III	T3	N1	M0	14669	white	not hispanic or latino	female	NA	NA	Not Reported	NA	NA	NA	NA
735	TCGA-D8-A27H-01A-11R-A16E-13	Stage II	T2	N0	M0	26588	white	not hispanic or latino	female	NA	NA	Not Reported	NA	NA	NA	NA
736	TCGA-AN-A0FW-01A-11R-A035-13	Stage III	T2	N2	M0	24692	white	not hispanic or latino	female	NA	NA	Not Reported	NA	NA	NA	NA
737	TCGA-E2-A15F-01A-11R-A114-13	Stage I	T1	N0	M0	23660	white	not hispanic or latino	female	NA	NA	Not Reported	NA	NA	NA	NA
738	TCGA-AN-A046-01A-21R-A035-13	Stage II	T2	N0	M0	25158	white	not hispanic or latino	female	NA	NA	Not Reported	NA	NA	NA	NA
739	TCGA-EW-A1PC-01B-11R-A21U-13	Stage II	T3	N0	MX	24434	black or african american	not hispanic or latino	female	NA	NA	Not Reported	NA	NA	NA	NA
740	TCGA-B6-A400-01A-11R-A23A-13	Stage III	T2	N2	M0	16022	black or african american	not hispanic or latino	female	NA	NA	Not Reported	NA	NA	NA	NA
741	TCGA-A8-A07R-01A-21R-A035-13	Stage III	T2	N3	M0	29251	not reported	not reported	female	NA	NA	Not Reported	NA	NA	NA	NA
742	TCGA-E9-A22E-01A-11R-A156-13	Stage III	T2	N2	M0	20574	white	not hispanic or latino	female	NA	NA	Not Reported	NA	NA	NA	NA
743	TCGA-D8-A1J8-01A-11R-A13P-13	Stage II	T2	N1	M0	28444	white	not hispanic or latino	female	NA	NA	Not Reported	NA	NA	NA	NA
744	TCGA-S3-A6ZH-01A-22R-A32K-13	Stage III	T3	N3	MX	10832	black or african american	not hispanic or latino	female	NA	NA	Not Reported	NA	NA	NA	NA
745	TCGA-AR-A1AU-01A-11R-A12O-13	Stage III	T2	N2	M0	14564	white	not hispanic or latino	female	NA	NA	Not Reported	NA	NA	NA	NA
746	TCGA-A7-A13G-01A-11R-A13P-13	Stage II	T2	N0	MX	28969	white	not hispanic or latino	female	NA	NA	Not Reported	NA	NA	NA	NA
747	TCGA-A8-A08O-01A-21R-A057-13	Stage IV	T2	N3	M1	16681	not reported	not reported	female	NA	NA	Not Reported	NA	NA	NA	NA
748	TCGA-GM-A3XL-01A-11R-A22V-13	Stage II	T2	N0	M0	18171	black or african american	not hispanic or latino	female	NA	NA	Not Reported	NA	NA	NA	NA
749	TCGA-Z7-A8R5-01A-42R-A41G-13	Stage III	T3	N1	MX	22280	white	not hispanic or latino	female	NA	NA	Not Reported	NA	NA	NA	NA
750	TCGA-A8-A096-01A-11R-A038-13	Stage II	T2	N0	M0	26723	not reported	not reported	female	NA	NA	Not Reported	NA	NA	NA	NA
751	TCGA-A7-A425-01A-11R-A24J-13	Stage III	T3	N3	MX	25678	white	not hispanic or latino	female	NA	NA	Not Reported	NA	NA	NA	NA
752	TCGA-E2-A576-01A-11R-A31S-13	Stage I	T1	N0	MX	25350	black or african american	not hispanic or latino	female	NA	NA	Not Reported	NA	NA	NA	NA
753	TCGA-LQ-A4E4-01A-11R-A25Z-13	Stage III	T3	N1	MX	26883	white	not hispanic or latino	female	NA	NA	Not Reported	NA	NA	NA	NA
754	TCGA-E2-A14S-01A-11R-A12C-13	Stage I	T1	N0	M0	23878	white	not hispanic or latino	female	NA	NA	Not Reported	NA	NA	NA	NA
755	TCGA-A8-A09N-01A-11R-A010-13	Stage III	T2	N3	M0	21002	not reported	not reported	female	NA	NA	Not Reported	NA	NA	NA	NA
756	TCGA-C8-A27B-01A-11R-A168-13	Stage II	T3	N0	M0	17763	asian	not hispanic or latino	female	NA	NA	Not Reported	NA	NA	NA	NA
757	TCGA-AC-A3YI-01A-21R-A23A-13	Stage III	T1	N3	MX	27143	white	not hispanic or latino	female	NA	NA	Not Reported	NA	NA	NA	NA
758	TCGA-A8-A083-01A-21R-A010-13	Stage II	T3	N0	M0	24746	not reported	not reported	female	NA	NA	Not Reported	NA	NA	NA	NA
759	TCGA-EW-A1P8-01A-11R-A143-13	Stage III	T2	N3	M0	21501	white	not hispanic or latino	female	NA	NA	Not Reported	NA	NA	NA	NA
760	TCGA-E2-A15M-11A-22R-A12C-13	Stage II	T2	N0	M0	24266	white	not hispanic or latino	female	NA	NA	Not Reported	NA	NA	NA	NA
761	TCGA-AO-A0J4-01A-11R-A035-13	Stage I	T1	N0	M0	15052	black or african american	not hispanic or latino	female	NA	NA	Not Reported	NA	NA	NA	NA
762	TCGA-EW-A1J3-01A-11R-A13P-13	Stage I	T1	N0	M0	22332	white	hispanic or latino	female	NA	NA	Not Reported	NA	NA	NA	NA
763	TCGA-AC-A23C-01A-12R-A168-13	Stage II	T2	N1	MX	22751	white	not reported	female	NA	NA	Not Reported	NA	NA	NA	NA
764	TCGA-D8-A1XZ-01A-11R-A14L-13	Stage III	T1	N2	MX	29916	white	not hispanic or latino	female	NA	NA	Not Reported	NA	NA	NA	NA
765	TCGA-C8-A26Y-01A-11R-A16E-13	Stage II	T2	N0	M0	32872	asian	not hispanic or latino	female	NA	NA	Not Reported	NA	NA	NA	NA
766	TCGA-BH-A18T-01A-11R-A12C-13	Stage II	T2	N0	M0	25674	white	not hispanic or latino	female	NA	NA	Not Reported	NA	NA	NA	NA
767	TCGA-LL-A5YL-01A-12R-A29V-13	Stage II	T2	N1	MX	23395	white	not hispanic or latino	female	NA	NA	Not Reported	NA	NA	NA	NA
768	TCGA-A8-A07C-01A-11R-A035-13	Stage II	T2	N0	M0	20820	not reported	not reported	female	NA	NA	Not Reported	NA	NA	NA	NA
769	TCGA-E2-A105-01A-11R-A10I-13	Stage II	T2	N0	M0	28855	white	not hispanic or latino	female	NA	NA	Not Reported	NA	NA	NA	NA
770	TCGA-AO-A03U-01B-21R-A10I-13	Stage I	T1	N0	M0	11354	white	not hispanic or latino	female	NA	NA	Not Reported	NA	NA	NA	NA
771	TCGA-EW-A2FV-01A-11R-A17A-13	Stage III	T3	N3	MX	14316	white	hispanic or latino	female	NA	NA	Not Reported	NA	NA	NA	NA
772	TCGA-A8-A082-01A-11R-A010-13	Stage II	T2	N1	M0	21338	not reported	not reported	female	NA	NA	Not Reported	NA	NA	NA	NA
773	TCGA-D8-A1X9-01A-12R-A156-13	Stage II	T2	N1	M0	24417	white	not hispanic or latino	female	NA	NA	Not Reported	NA	NA	NA	NA
774	TCGA-AC-A62X-01A-11R-A29V-13	Stage II	T2	N0	MX	26627	black or african american	not hispanic or latino	female	NA	NA	Not Reported	NA	NA	NA	NA
775	TCGA-BH-A1EV-01A-11R-A136-13	Stage III	T3	N1	M0	16504	white	not hispanic or latino	female	NA	NA	Not Reported	NA	NA	NA	NA
776	TCGA-BH-A1EV-11A-24R-A136-13	Stage III	T3	N1	M0	16504	white	not hispanic or latino	female	NA	NA	Not Reported	NA	NA	NA	NA
777	TCGA-JL-A3YX-01A-11R-A22V-13	Stage II	T2	N0	M0	NA	asian	not hispanic or latino	female	NA	NA	Not Reported	NA	NA	NA	NA
778	TCGA-B6-A0IH-01A-11R-A114-13	Stage III	T3	N1	M0	29907	white	not hispanic or latino	female	NA	NA	Not Reported	NA	NA	NA	NA
779	TCGA-A7-A13H-01A-11R-A22I-13	Stage II	T2	N1	MX	22643	white	not hispanic or latino	female	NA	NA	Not Reported	NA	NA	NA	NA
780	TCGA-E2-A1BD-01A-11R-A12O-13	Stage II	T2	N0	M0	19627	white	not hispanic or latino	female	NA	NA	Not Reported	NA	NA	NA	NA
781	TCGA-BH-A42T-01A-11R-A24J-13	Stage II	T2	N0	M0	27731	black or african american	not hispanic or latino	female	NA	NA	Not Reported	NA	NA	NA	NA
782	TCGA-BH-A201-01A-11R-A14L-13	Stage I	T1	N0	M0	23423	white	not hispanic or latino	female	NA	NA	Not Reported	NA	NA	NA	NA
783	TCGA-A7-A5ZX-01A-12R-A29V-13	Stage III	T2	N3	M0	17683	white	not hispanic or latino	female	NA	NA	Not Reported	NA	NA	NA	NA
784	TCGA-D8-A1XJ-01A-11R-A14L-13	Stage III	T3	N1	MX	27967	white	not hispanic or latino	female	NA	NA	Not Reported	NA	NA	NA	NA
785	TCGA-A2-A0D1-01A-11R-A035-13	Stage II	T2	N0	M0	28084	white	not hispanic or latino	female	NA	NA	Not Reported	NA	NA	NA	NA
786	TCGA-E2-A2P6-01A-11R-A19V-13	Stage II	T2	N1	M0	28411	not reported	hispanic or latino	female	NA	NA	Not Reported	NA	NA	NA	NA
787	TCGA-E2-A15P-01A-11R-A114-13	Stage I	T1	N0	M0	22524	white	not hispanic or latino	female	NA	NA	Not Reported	NA	NA	NA	NA
788	TCGA-D8-A1JF-01A-11R-A13P-13	Stage III	T1	N2	M0	29199	white	not hispanic or latino	female	NA	NA	Not Reported	NA	NA	NA	NA
789	TCGA-A8-A095-01A-11R-A010-13	Stage I	T1	N0	M0	16742	not reported	not reported	female	NA	NA	Not Reported	NA	NA	NA	NA
790	TCGA-E2-A572-01A-13R-A31S-13	Stage III	T2	N2	M0	26399	black or african american	not hispanic or latino	female	NA	NA	Not Reported	NA	NA	NA	NA
791	TCGA-A2-A25E-01A-11R-A168-13	Stage III	T2	N2	M0	12601	black or african american	not hispanic or latino	female	NA	NA	Not Reported	NA	NA	NA	NA
792	TCGA-E9-A1N4-01A-11R-A14L-13	Stage III	T2	N2	M0	15055	white	not hispanic or latino	female	NA	NA	Not Reported	NA	NA	NA	NA
793	TCGA-E9-A1N4-11A-33R-A14L-13	Stage III	T2	N2	M0	15055	white	not hispanic or latino	female	NA	NA	Not Reported	NA	NA	NA	NA
794	TCGA-BH-A203-11A-42R-A168-13	Stage II	T2	N1	M0	28609	white	not hispanic or latino	female	NA	NA	Not Reported	NA	NA	NA	NA
795	TCGA-D8-A1X8-01A-11R-A14L-13	Stage III	T1	N2	M0	22995	white	not hispanic or latino	female	NA	NA	Not Reported	NA	NA	NA	NA
796	TCGA-XX-A89A-01A-11R-A36A-13	Stage II	T3	N0	MX	25000	white	not hispanic or latino	female	NA	NA	Not Reported	NA	NA	NA	NA
797	TCGA-E2-A109-01A-11R-A10I-13	Stage II	T2	N0	M0	23521	white	not hispanic or latino	female	NA	NA	Not Reported	NA	NA	NA	NA
798	TCGA-A8-A0A4-01A-11R-A010-13	Stage II	T2	N0	M0	26693	not reported	not reported	female	NA	NA	Not Reported	NA	NA	NA	NA
799	TCGA-E9-A54Y-01A-11R-A25Z-13	Stage III	T2	N2	M0	23057	white	not hispanic or latino	female	NA	NA	Not Reported	NA	NA	NA	NA
800	TCGA-B6-A1KN-01A-11R-A13P-13	Stage III	T4	N1	M0	21183	white	not hispanic or latino	female	NA	NA	Not Reported	NA	NA	NA	NA
801	TCGA-E9-A5UO-01A-11R-A28I-13	Stage II	T2	N0	M0	15050	white	not hispanic or latino	female	NA	NA	Not Reported	NA	NA	NA	NA
802	TCGA-E2-A15L-01A-11R-A12C-13	Stage II	T2	N0	M0	23845	black or african american	not hispanic or latino	female	NA	NA	Not Reported	NA	NA	NA	NA
803	TCGA-A8-A09R-01A-11R-A010-13	Stage II	T2	N1	M0	30196	not reported	not reported	female	NA	NA	Not Reported	NA	NA	NA	NA
804	TCGA-B6-A0WT-01A-11R-A108-13	Stage II	T2	N1	M0	22362	white	not hispanic or latino	female	NA	NA	Not Reported	NA	NA	NA	NA
805	TCGA-AR-A24Z-01A-11R-A168-13	Stage II	T2	N0	M0	20900	white	not reported	female	NA	NA	Not Reported	NA	NA	NA	NA
806	TCGA-AR-A24T-01A-11R-A168-13	Stage III	T3	N3	M0	17135	white	not hispanic or latino	female	NA	NA	Not Reported	NA	NA	NA	NA
807	TCGA-AO-A1KO-01A-31R-A13P-13	Stage II	T3	N0	M0	16817	white	not hispanic or latino	female	NA	NA	Not Reported	NA	NA	NA	NA
808	TCGA-A2-A0YI-01A-31R-A10I-13	Stage I	T1	N0	M0	22961	white	not hispanic or latino	female	NA	NA	Not Reported	NA	NA	NA	NA
809	TCGA-E2-A570-01A-11R-A29V-13	Stage I	T1	N1	M0	17456	black or african american	not hispanic or latino	female	NA	NA	Not Reported	NA	NA	NA	NA
810	TCGA-E9-A1NA-01A-11R-A143-13	Stage II	T2	N0	M0	21397	white	not hispanic or latino	female	NA	NA	Not Reported	NA	NA	NA	NA
811	TCGA-E9-A1NA-11A-33R-A143-13	Stage II	T2	N0	M0	21397	white	not hispanic or latino	female	NA	NA	Not Reported	NA	NA	NA	NA
812	TCGA-BH-A0B5-01A-11R-A12O-13	Stage III	T2	N2	M0	14920	white	not hispanic or latino	female	NA	NA	Not Reported	NA	NA	NA	NA
813	TCGA-C8-A274-01A-11R-A16E-13	Stage II	T2	N0	M0	23337	asian	not hispanic or latino	female	NA	NA	Not Reported	NA	NA	NA	NA
814	TCGA-A8-A07Z-01A-11R-A010-13	Stage II	T2	N0	M0	31351	not reported	not reported	female	NA	NA	Not Reported	NA	NA	NA	NA
815	TCGA-AO-A12H-01A-11R-A114-13	Stage II	T2	N0	M0	25515	black or african american	not hispanic or latino	female	NA	NA	Not Reported	NA	NA	NA	NA
816	TCGA-AN-A04A-01A-21R-A035-13	Stage III	T2	N2	M0	13445	white	not hispanic or latino	female	NA	NA	Not Reported	NA	NA	NA	NA
817	TCGA-A8-A086-01A-11R-A010-13	Stage II	T1	N1	M0	21731	not reported	not reported	female	NA	NA	Not Reported	NA	NA	NA	NA
818	TCGA-EW-A423-01A-11R-A24J-13	Stage II	T2	N0	MX	27627	white	hispanic or latino	female	NA	NA	Not Reported	NA	NA	NA	NA
819	TCGA-AO-A03O-01A-11R-A010-13	Stage II	T2	N0	M0	25362	black or african american	not hispanic or latino	female	NA	NA	Not Reported	NA	NA	NA	NA
820	TCGA-BH-A0HX-01A-21R-A057-13	Stage II	T2	N1	M0	19900	white	not reported	female	NA	NA	Not Reported	NA	NA	NA	NA
821	TCGA-C8-A26V-01A-11R-A16E-13	Stage III	T3	N2	M0	17468	asian	not hispanic or latino	female	NA	NA	Not Reported	NA	NA	NA	NA
822	TCGA-B6-A0IN-01A-11R-A035-13	Stage X	T1	NX	MX	16705	white	not hispanic or latino	female	NA	NA	Not Reported	NA	NA	NA	NA
823	TCGA-AC-A2FB-11A-13R-A17A-13	Stage II	T2	N0	MX	23851	white	not hispanic or latino	female	NA	NA	Not Reported	NA	NA	NA	NA
824	TCGA-OL-A5RV-01A-12R-A28I-13	Stage III	T2	N3	MX	15820	black or african american	not reported	female	NA	NA	Not Reported	NA	NA	NA	NA
825	TCGA-EW-A1J5-01A-11R-A13P-13	Stage II	T3	N0	M0	21559	white	not hispanic or latino	female	NA	NA	Not Reported	NA	NA	NA	NA
826	TCGA-E9-A3X8-01A-31R-A22V-13	Stage II	T2	N1	M0	17588	white	not hispanic or latino	female	NA	NA	Not Reported	NA	NA	NA	NA
827	TCGA-C8-A3M7-01A-12R-A21U-13	Stage III	T4	N0	M0	22096	asian	not hispanic or latino	female	NA	NA	Not Reported	NA	NA	NA	NA
828	TCGA-D8-A27V-01A-12R-A17A-13	Stage II	T2	N0	M0	22958	white	not hispanic or latino	female	NA	NA	Not Reported	NA	NA	NA	NA
829	TCGA-A8-A09A-01A-11R-A038-13	Stage X	T2	NX	M0	14883	not reported	not reported	female	NA	NA	Not Reported	NA	NA	NA	NA
830	TCGA-E9-A245-01A-22R-A16E-13	Stage II	T2	N1	M0	17363	white	not hispanic or latino	female	NA	NA	Not Reported	NA	NA	NA	NA
831	TCGA-BH-A0AW-01A-11R-A057-13	Stage II	T1	N1	M0	20468	white	not reported	female	NA	NA	Not Reported	NA	NA	NA	NA
832	TCGA-AQ-A04L-01B-21R-A10I-13	Stage II	T2	N0	MX	17759	white	not hispanic or latino	female	NA	NA	Not Reported	NA	NA	NA	NA
833	TCGA-GI-A2C8-01A-11R-A16E-13	Stage III	T4	N0	MX	23103	white	not hispanic or latino	female	NA	NA	Not Reported	NA	NA	NA	NA
834	TCGA-A7-A4SB-01A-21R-A25Z-13	Stage III	T3	N1	M0	20539	white	not hispanic or latino	female	NA	NA	Not Reported	NA	NA	NA	NA
835	TCGA-BH-A0E2-01A-11R-A057-13	Stage III	T2	N2	M0	18152	black or african american	not reported	female	NA	NA	Not Reported	NA	NA	NA	NA
836	TCGA-BH-A204-01A-11R-A156-13	Stage II	T2	N1	M0	29529	white	not hispanic or latino	female	NA	NA	Not Reported	NA	NA	NA	NA
837	TCGA-BH-A204-11A-53R-A156-13	Stage II	T2	N1	M0	29529	white	not hispanic or latino	female	NA	NA	Not Reported	NA	NA	NA	NA
838	TCGA-A7-A26E-01A-11R-A168-13	Stage III	T3	N1	MX	26274	white	not hispanic or latino	female	NA	NA	Not Reported	NA	NA	NA	NA
839	TCGA-3C-AALI-01A-11R-A41G-13	Stage II	T2	N1	M0	18538	black or african american	not hispanic or latino	female	NA	NA	Not Reported	NA	NA	NA	NA
840	TCGA-E2-A10F-01A-11R-A10I-13	Stage II	T2	N0	M0	17257	white	not hispanic or latino	female	NA	NA	Not Reported	NA	NA	NA	NA
841	TCGA-D8-A1JI-01A-11R-A13P-13	Stage II	T1	N1	MX	20072	white	not hispanic or latino	female	NA	NA	Not Reported	NA	NA	NA	NA
842	TCGA-A8-A07B-01A-11R-A010-13	Stage II	T2	N0	M0	25475	not reported	not reported	female	NA	NA	Not Reported	NA	NA	NA	NA
843	TCGA-A8-A079-01A-21R-A010-13	Stage III	T4	N3	M0	25294	not reported	not reported	female	NA	NA	Not Reported	NA	NA	NA	NA
844	TCGA-BH-A0DE-01A-11R-A114-13	Stage II	T2	N0	M0	22656	white	not hispanic or latino	female	NA	NA	Not Reported	NA	NA	NA	NA
845	TCGA-AO-A03N-01B-11R-A10I-13	Stage II	T2	N1	M0	21816	white	not hispanic or latino	female	NA	NA	Not Reported	NA	NA	NA	NA
846	TCGA-E9-A227-01A-11R-A156-13	Stage II	T2	N1	M0	15602	white	not hispanic or latino	female	NA	NA	Not Reported	NA	NA	NA	NA
847	TCGA-W8-A86G-01A-21R-A36A-13	Stage II	T2	N0	MX	24125	white	not hispanic or latino	female	NA	NA	Not Reported	NA	NA	NA	NA
848	TCGA-C8-A12Y-01A-11R-A12C-13	Stage II	T2	N1	M0	NA	asian	not hispanic or latino	female	NA	NA	Not Reported	NA	NA	NA	NA
849	TCGA-BH-A0GZ-01A-11R-A057-13	Stage II	T1	N1	M0	22714	white	not reported	female	NA	NA	Not Reported	NA	NA	NA	NA
850	TCGA-D8-A1XO-01A-11R-A14L-13	Stage II	T2	N1	M0	20606	white	not hispanic or latino	female	NA	NA	Not Reported	NA	NA	NA	NA
851	TCGA-AC-A6IV-01A-12R-A33A-13	Stage II	T2	N1	MX	17521	white	not hispanic or latino	female	NA	NA	Not Reported	NA	NA	NA	NA
852	TCGA-C8-A27A-01A-11R-A168-13	Stage II	T2	N1	M0	17779	asian	not hispanic or latino	female	NA	NA	Not Reported	NA	NA	NA	NA
853	TCGA-B6-A0RL-01A-11R-A085-13	Stage II	T2	N0	M0	22238	black or african american	not hispanic or latino	female	NA	NA	Not Reported	NA	NA	NA	NA
854	TCGA-BH-A18N-01A-11R-A12C-13	Stage II	T2	N1	M0	32404	white	not hispanic or latino	female	NA	NA	Not Reported	NA	NA	NA	NA
855	TCGA-BH-A18N-11A-43R-A12C-13	Stage II	T2	N1	M0	32404	white	not hispanic or latino	female	NA	NA	Not Reported	NA	NA	NA	NA
856	TCGA-5T-A9QA-01A-11R-A41G-13	Stage II	T2	NX	MX	19031	black or african american	not hispanic or latino	female	NA	NA	Not Reported	NA	NA	NA	NA
857	TCGA-4H-AAAK-01A-12R-A41G-13	Stage III	T2	N2	M0	18371	white	not hispanic or latino	female	NA	NA	Not Reported	NA	NA	NA	NA
858	TCGA-A7-A3RF-01A-11R-A22I-13	Stage II	T2	N0	M0	29184	white	not hispanic or latino	female	NA	NA	Not Reported	NA	NA	NA	NA
859	TCGA-E9-A6HE-01A-11R-A31S-13	Stage III	T3	N3	MX	16697	white	not hispanic or latino	female	NA	NA	Not Reported	NA	NA	NA	NA
860	TCGA-E9-A1ND-11A-43R-A143-13	Stage II	T2	N1	M0	27400	white	not hispanic or latino	female	NA	NA	Not Reported	NA	NA	NA	NA
861	TCGA-BH-A0BT-01A-11R-A12O-13	Stage II	T1	N1	M0	20625	white	not hispanic or latino	female	NA	NA	Not Reported	NA	NA	NA	NA
862	TCGA-BH-A0BT-11A-21R-A12O-13	Stage II	T1	N1	M0	20625	white	not hispanic or latino	female	NA	NA	Not Reported	NA	NA	NA	NA
863	TCGA-D8-A1Y1-01A-21R-A14L-13	Stage III	T3	N1	MX	29474	white	not hispanic or latino	female	NA	NA	Not Reported	NA	NA	NA	NA
864	TCGA-BH-A0C7-01B-11R-A114-13	Stage II	T2	N1	M0	17871	white	not hispanic or latino	female	NA	NA	Not Reported	NA	NA	NA	NA
865	TCGA-AC-A3W5-01A-11R-A22I-13	Stage II	T2	N0	MX	24029	black or african american	not hispanic or latino	female	NA	NA	Not Reported	NA	NA	NA	NA
866	TCGA-A8-A06Z-01A-11R-A010-13	Stage II	T3	N0	M0	30984	not reported	not reported	female	NA	NA	Not Reported	NA	NA	NA	NA
867	TCGA-BH-A0B1-01A-12R-A057-13	Stage II	T2	N1	M0	24315	white	not reported	female	NA	NA	Not Reported	NA	NA	NA	NA
868	TCGA-AC-A2BM-01A-11R-A21U-13	Stage II	T2	N1	MX	15212	black or african american	not reported	female	NA	NA	Not Reported	NA	NA	NA	NA
869	TCGA-E2-A1IU-01A-11R-A14C-13	Stage I	T1	N0	M0	22279	white	not hispanic or latino	female	NA	NA	Not Reported	NA	NA	NA	NA
870	TCGA-AN-A0AJ-01A-11R-A010-13	Stage II	T3	N0	M0	29131	white	not hispanic or latino	female	NA	NA	Not Reported	NA	NA	NA	NA
871	TCGA-S3-A6ZG-01A-22R-A32K-13	Stage II	T2	N1	M0	26141	black or african american	not hispanic or latino	female	NA	NA	Not Reported	NA	NA	NA	NA
872	TCGA-BH-A202-01A-11R-A14L-13	Stage II	T2	N0	M0	22052	white	not hispanic or latino	female	NA	NA	Not Reported	NA	NA	NA	NA
873	TCGA-A7-A0DB-01A-11R-A010-13	Stage II	T2	N0	M0	20570	white	not hispanic or latino	female	NA	NA	Not Reported	NA	NA	NA	NA
874	TCGA-BH-A1FB-01A-11R-A13P-13	Stage II	T2	N1	M0	21933	white	not hispanic or latino	female	NA	NA	Not Reported	NA	NA	NA	NA
875	TCGA-BH-A1FB-11A-33R-A13P-13	Stage II	T2	N1	M0	21933	white	not hispanic or latino	female	NA	NA	Not Reported	NA	NA	NA	NA
876	TCGA-AO-A1KQ-01A-11R-A13P-13	Stage III	T4	N1	M0	30859	white	not hispanic or latino	male	NA	NA	Not Reported	NA	NA	NA	NA
877	TCGA-D8-A27L-01A-11R-A16E-13	Stage III	T1	N2	M0	18025	white	not hispanic or latino	female	NA	NA	Not Reported	NA	NA	NA	NA
878	TCGA-AO-A0J6-01A-11R-A035-13	Stage II	T2	N0	M0	22462	white	not hispanic or latino	female	NA	NA	Not Reported	NA	NA	NA	NA
879	TCGA-BH-A0HO-01A-11R-A035-13	Stage II	T1	N1	M0	17710	white	not reported	female	NA	NA	Not Reported	NA	NA	NA	NA
880	TCGA-E9-A24A-01A-11R-A168-13	Stage II	T1	N1	M0	25370	white	not hispanic or latino	female	NA	NA	Not Reported	NA	NA	NA	NA
881	TCGA-A7-A5ZW-01A-12R-A29V-13	Stage II	T1	N1	M0	17529	black or african american	not hispanic or latino	female	NA	NA	Not Reported	NA	NA	NA	NA
882	TCGA-A8-A06U-01A-11R-A010-13	Stage II	T2	N1	M0	29525	not reported	not reported	female	NA	NA	Not Reported	NA	NA	NA	NA
883	TCGA-A7-A6VX-01A-12R-A33A-13	Stage II	T2	N0	M0	25066	black or african american	not hispanic or latino	female	NA	NA	Not Reported	NA	NA	NA	NA
884	TCGA-B6-A0RS-01A-11R-A085-13	Stage II	T2	N0	M0	14134	white	not hispanic or latino	female	NA	NA	Not Reported	NA	NA	NA	NA
885	TCGA-A8-A0A9-01A-11R-A010-13	Stage II	T2	N0	M0	29370	not reported	not reported	female	NA	NA	Not Reported	NA	NA	NA	NA
886	TCGA-EW-A1PH-01A-11R-A14L-13	Stage II	T1	N1	M0	19073	white	hispanic or latino	female	NA	NA	Not Reported	NA	NA	NA	NA
887	TCGA-AN-A0XL-01A-11R-A10I-13	Stage II	T2	N0	M0	22341	white	not hispanic or latino	female	NA	NA	Not Reported	NA	NA	NA	NA
888	TCGA-GI-A2C9-01A-11R-A21U-13	Stage II	T3	N0	MX	21534	black or african american	not hispanic or latino	female	NA	NA	Not Reported	NA	NA	NA	NA
889	TCGA-GI-A2C9-11A-22R-A21U-13	Stage II	T3	N0	MX	21534	black or african american	not hispanic or latino	female	NA	NA	Not Reported	NA	NA	NA	NA
890	TCGA-AR-A1AN-01A-11R-A12O-13	Stage II	T2	N0	M0	16974	white	hispanic or latino	female	NA	NA	Not Reported	NA	NA	NA	NA
891	TCGA-A8-A06T-01A-11R-A010-13	Stage III	T3	N1	M0	27393	not reported	not reported	female	NA	NA	Not Reported	NA	NA	NA	NA
892	TCGA-A7-A4SC-01A-12R-A25Z-13	Stage II	T3	N0	MX	23008	white	not hispanic or latino	female	NA	NA	Not Reported	NA	NA	NA	NA
893	TCGA-A7-A13F-01A-11R-A12O-13	Stage III	T3	N1	M0	16363	white	not hispanic or latino	female	NA	NA	Not Reported	NA	NA	NA	NA
894	TCGA-A7-A13F-11A-42R-A12O-13	Stage III	T3	N1	M0	16363	white	not hispanic or latino	female	NA	NA	Not Reported	NA	NA	NA	NA
895	TCGA-D8-A1XU-01A-11R-A14L-13	Stage I	T1	N0	M0	20715	white	not hispanic or latino	female	NA	NA	Not Reported	NA	NA	NA	NA
896	TCGA-BH-A18I-01A-11R-A12C-13	Stage II	T1	N1	M0	19489	white	not hispanic or latino	female	NA	NA	Not Reported	NA	NA	NA	NA
897	TCGA-BH-A0BS-01A-11R-A12O-13	Stage III	T3	N1	M0	20374	white	not hispanic or latino	female	NA	NA	Not Reported	NA	NA	NA	NA
898	TCGA-BH-A0BS-11A-11R-A12O-13	Stage III	T3	N1	M0	20374	white	not hispanic or latino	female	NA	NA	Not Reported	NA	NA	NA	NA
899	TCGA-BH-A0E1-01A-11R-A057-13	Stage II	T2	N1	M0	19192	white	not reported	female	NA	NA	Not Reported	NA	NA	NA	NA
900	TCGA-BH-A0E1-11A-13R-A090-13	Stage II	T2	N1	M0	19192	white	not reported	female	NA	NA	Not Reported	NA	NA	NA	NA
901	TCGA-D8-A1XL-01A-11R-A14L-13	Stage II	T2	N1	MX	12668	white	not hispanic or latino	female	NA	NA	Not Reported	NA	NA	NA	NA
902	TCGA-AC-A5EH-01A-11R-A28I-13	Stage II	T2	N1	MX	27964	black or african american	not hispanic or latino	female	NA	NA	Not Reported	NA	NA	NA	NA
903	TCGA-E9-A229-01A-31R-A156-13	Stage I	T1	N0	M0	13817	white	not hispanic or latino	female	NA	NA	Not Reported	NA	NA	NA	NA
904	TCGA-C8-A12L-01A-11R-A114-13	Stage II	T2	N0	M0	24710	asian	not hispanic or latino	female	NA	NA	Not Reported	NA	NA	NA	NA
905	TCGA-D8-A1XD-01A-11R-A14C-13	Stage III	T1	N2	M0	13510	white	not hispanic or latino	female	NA	NA	Not Reported	NA	NA	NA	NA
906	TCGA-A1-A0SD-01A-11R-A114-13	Stage II	T2	N0	M0	21793	white	not hispanic or latino	female	NA	NA	Not Reported	NA	NA	NA	NA
907	TCGA-OL-A6VQ-01A-12R-A41G-13	Stage II	T2	N0	MX	18151	white	not hispanic or latino	female	NA	NA	Not Reported	NA	NA	NA	NA
908	TCGA-BH-A28O-01A-11R-A22I-13	Stage III	T3	N3	M0	18501	white	not hispanic or latino	female	NA	NA	Not Reported	NA	NA	NA	NA
909	TCGA-AR-A1AS-01A-11R-A12O-13	Stage II	T2	N1	M0	20028	asian	not reported	female	NA	NA	Not Reported	NA	NA	NA	NA
910	TCGA-AO-A0JM-01A-21R-A057-13	Stage II	T2	N1	M0	14653	not reported	hispanic or latino	female	NA	NA	Not Reported	NA	NA	NA	NA
911	TCGA-BH-A0W7-01A-11R-A114-13	Stage I	T1	N0	M0	17996	white	not hispanic or latino	female	NA	NA	Not Reported	NA	NA	NA	NA
912	TCGA-A8-A09B-01A-11R-A010-13	Stage III	T4	N1	M0	21520	not reported	not reported	female	NA	NA	Not Reported	NA	NA	NA	NA
913	TCGA-A2-A25C-01A-11R-A168-13	Stage II	T2	N1	M0	18508	white	not hispanic or latino	female	NA	NA	Not Reported	NA	NA	NA	NA
914	TCGA-BH-A18M-01A-11R-A12C-13	Stage III	T3	N1	M0	14532	white	not hispanic or latino	female	NA	NA	Not Reported	NA	NA	NA	NA
915	TCGA-BH-A18M-11A-33R-A12C-13	Stage III	T3	N1	M0	14532	white	not hispanic or latino	female	NA	NA	Not Reported	NA	NA	NA	NA
916	TCGA-A8-A08A-01A-11R-A010-13	Stage I	T1	N0	M0	32750	not reported	not reported	female	NA	NA	Not Reported	NA	NA	NA	NA
917	TCGA-BH-A208-11A-51R-A156-13	Stage II	T2	N1	M0	17715	white	not hispanic or latino	female	NA	NA	Not Reported	NA	NA	NA	NA
918	TCGA-A2-A0CU-01A-12R-A035-13	Stage II	T2	N0	M0	26823	white	not hispanic or latino	female	NA	NA	Not Reported	NA	NA	NA	NA
919	TCGA-BH-A0E6-01A-11R-A035-13	Stage I	T1	N0	M0	25408	white	not reported	female	NA	NA	Not Reported	NA	NA	NA	NA
920	TCGA-BH-A0BC-01A-22R-A085-13	Stage III	T2	N3	M0	21949	white	not reported	female	NA	NA	Not Reported	NA	NA	NA	NA
921	TCGA-BH-A0BC-11A-22R-A090-13	Stage III	T2	N3	M0	21949	white	not reported	female	NA	NA	Not Reported	NA	NA	NA	NA
922	TCGA-BH-A28Q-01A-11R-A16E-13	Stage II	T2	N1	M0	16882	white	not hispanic or latino	female	NA	NA	Not Reported	NA	NA	NA	NA
923	TCGA-E2-A150-01A-11R-A12C-13	Stage II	T2	N0	M0	17580	white	not hispanic or latino	female	NA	NA	Not Reported	NA	NA	NA	NA
924	TCGA-AR-A254-01A-21R-A168-13	Stage III	T2	N2	M0	18270	white	not hispanic or latino	female	NA	NA	Not Reported	NA	NA	NA	NA
925	TCGA-C8-A3M8-01A-11R-A214-13	Stage I	T1	N0	M0	24877	asian	not hispanic or latino	female	NA	NA	Not Reported	NA	NA	NA	NA
926	TCGA-A8-A08J-01A-11R-A010-13	Stage IV	T4	N3	M1	19266	not reported	not reported	female	NA	NA	Not Reported	NA	NA	NA	NA
927	TCGA-E2-A2P5-01A-11R-A19V-13	Stage III	T2	N3	M0	28621	black or african american	not hispanic or latino	female	NA	NA	Not Reported	NA	NA	NA	NA
928	TCGA-E2-A15E-01A-11R-A12C-13	Stage II	T1	N1	M0	14894	white	not hispanic or latino	female	NA	NA	Not Reported	NA	NA	NA	NA
929	TCGA-E9-A295-01A-11R-A16E-13	Stage II	T2	N0	M0	25957	white	not hispanic or latino	female	NA	NA	Not Reported	NA	NA	NA	NA
930	TCGA-E2-A1L7-01A-11R-A143-13	Stage III	T2	N2	M0	14854	white	not hispanic or latino	female	NA	NA	Not Reported	NA	NA	NA	NA
931	TCGA-E2-A1L7-11A-33R-A143-13	Stage III	T2	N2	M0	14854	white	not hispanic or latino	female	NA	NA	Not Reported	NA	NA	NA	NA
932	TCGA-BH-A0HF-01A-11R-A057-13	Stage I	T1	N0	M0	28233	white	not reported	female	NA	NA	Not Reported	NA	NA	NA	NA
933	TCGA-A7-A6VW-01A-21R-A33A-13	Stage II	T2	N0	M0	17539	black or african american	not hispanic or latino	female	NA	NA	Not Reported	NA	NA	NA	NA
934	TCGA-EW-A1OY-01A-11R-A143-13	Stage II	T2	N0	MX	23266	white	hispanic or latino	female	NA	NA	Not Reported	NA	NA	NA	NA
935	TCGA-E9-A1NI-01A-11R-A14C-13	Stage II	T2	N0	M0	18985	white	not hispanic or latino	female	NA	NA	Not Reported	NA	NA	NA	NA
936	TCGA-B6-A0I9-01A-11R-A035-13	Stage IV	T3	NX	M1	22798	white	not hispanic or latino	female	NA	NA	Not Reported	NA	NA	NA	NA
937	TCGA-AN-A0XW-01A-11R-A108-13	Stage III	T2	N2	M0	13208	white	not hispanic or latino	female	NA	NA	Not Reported	NA	NA	NA	NA
938	TCGA-B6-A0I8-01A-11R-A035-13	Stage X	T1	NX	M0	17073	white	not hispanic or latino	female	NA	NA	Not Reported	NA	NA	NA	NA
939	TCGA-A7-A0CJ-01A-21R-A010-13	Stage II	T2	N0	M0	21014	white	not hispanic or latino	female	NA	NA	Not Reported	NA	NA	NA	NA
940	TCGA-BH-A5IZ-01A-11R-A27U-13	Stage II	T2	N1	M0	18927	black or african american	not hispanic or latino	female	NA	NA	Not Reported	NA	NA	NA	NA
941	TCGA-AR-A24M-01A-11R-A168-13	Stage III	T2	N2	M0	14119	white	not hispanic or latino	female	NA	NA	Not Reported	NA	NA	NA	NA
942	TCGA-A2-A3Y0-01A-11R-A23A-13	Stage II	T2	N1	M0	21024	black or african american	not hispanic or latino	female	NA	NA	Not Reported	NA	NA	NA	NA
943	TCGA-BH-A0EA-01A-11R-A114-13	Stage II	T1	N1	M0	26548	white	not hispanic or latino	female	NA	NA	Not Reported	NA	NA	NA	NA
944	TCGA-LL-A8F5-01A-11R-A36A-13	Stage II	T2	N0	MX	22544	black or african american	not hispanic or latino	female	NA	NA	Not Reported	NA	NA	NA	NA
945	TCGA-A8-A09Z-01A-11R-A010-13	Stage II	T3	N0	M0	30590	not reported	not reported	female	NA	NA	Not Reported	NA	NA	NA	NA
946	TCGA-E2-A1L9-01A-11R-A13P-13	Stage II	T1	N1	M0	14868	white	not hispanic or latino	female	NA	NA	Not Reported	NA	NA	NA	NA
947	TCGA-AR-A1AP-01A-11R-A12O-13	Stage I	T1	N0	M0	29406	white	not hispanic or latino	female	NA	NA	Not Reported	NA	NA	NA	NA
948	TCGA-A2-A4RX-01A-11R-A25Z-13	Stage II	T2	N0	M0	24779	black or african american	not hispanic or latino	female	NA	NA	Not Reported	NA	NA	NA	NA
949	TCGA-AO-A1KP-01A-11R-A13P-13	Stage II	T1	N1	M0	28247	white	not hispanic or latino	female	NA	NA	Not Reported	NA	NA	NA	NA
950	TCGA-OL-A66N-01A-12R-A31S-13	Stage III	T3	N3	MX	21608	white	not hispanic or latino	female	NA	NA	Not Reported	NA	NA	NA	NA
951	TCGA-LD-A66U-01A-11R-A31S-13	Stage II	T2	N1	MX	16101	white	not hispanic or latino	female	NA	NA	Not Reported	NA	NA	NA	NA
952	TCGA-B6-A0X7-01A-11R-A10I-13	Stage X	T1	NX	MX	22723	white	not hispanic or latino	female	NA	NA	Not Reported	NA	NA	NA	NA
953	TCGA-BH-A0BQ-11A-33R-A114-13	Stage I	T1	N0	M0	14494	white	not hispanic or latino	female	NA	NA	Not Reported	NA	NA	NA	NA
954	TCGA-A7-A26I-01A-11R-A168-13	Stage II	T2	N0	M0	23948	white	not hispanic or latino	female	NA	NA	Not Reported	NA	NA	NA	NA
955	TCGA-A1-A0SE-01A-11R-A085-13	Stage I	T1	N0	M0	20717	white	not hispanic or latino	female	NA	NA	Not Reported	NA	NA	NA	NA
956	TCGA-A8-A07G-01A-11R-A035-13	Stage II	T1	N1	M0	23926	not reported	not reported	female	NA	NA	Not Reported	NA	NA	NA	NA
957	TCGA-A2-A04R-01A-41R-A108-13	Stage I	T1	N0	M0	13483	black or african american	not hispanic or latino	female	NA	NA	Not Reported	NA	NA	NA	NA
958	TCGA-C8-A12M-01A-11R-A114-13	Stage II	T2	N0	M0	25811	asian	not hispanic or latino	female	NA	NA	Not Reported	NA	NA	NA	NA
959	TCGA-LL-A50Y-01A-11R-A25Z-13	Stage II	T2	N0	MX	30934	white	not hispanic or latino	female	NA	NA	Not Reported	NA	NA	NA	NA
960	TCGA-AN-A0FJ-01A-11R-A010-13	Stage IV	T2	N2	M1	21910	white	not hispanic or latino	female	NA	NA	Not Reported	NA	NA	NA	NA
961	TCGA-D8-A1JH-01A-11R-A13P-13	Stage I	T1	N0	M0	20497	white	not hispanic or latino	female	NA	NA	Not Reported	NA	NA	NA	NA
962	TCGA-B6-A0WY-01A-11R-A108-13	Stage III	T3	N1	M0	14778	white	not hispanic or latino	female	NA	NA	Not Reported	NA	NA	NA	NA
963	TCGA-BH-A0HW-01A-11R-A035-13	Stage I	T1	N0	M0	22962	asian	not reported	female	NA	NA	Not Reported	NA	NA	NA	NA
964	TCGA-E2-A1IK-01A-11R-A143-13	Stage II	T1	N1	M0	26052	white	not hispanic or latino	female	NA	NA	Not Reported	NA	NA	NA	NA
965	TCGA-EW-A1P6-01A-11R-A143-13	Stage II	T2	N1	M0	23485	white	hispanic or latino	female	NA	NA	Not Reported	NA	NA	NA	NA
966	TCGA-AR-A0TY-01A-12R-A114-13	Stage II	T2	N0	M0	19836	white	not hispanic or latino	female	NA	NA	Not Reported	NA	NA	NA	NA
967	TCGA-AC-A5XU-01A-11R-A28I-13	Stage II	T3	N0	MX	27191	black or african american	not hispanic or latino	female	NA	NA	Not Reported	NA	NA	NA	NA
968	TCGA-LL-A440-01A-11R-A24J-13	Stage I	T1	N0	MX	22497	white	not hispanic or latino	female	NA	NA	Not Reported	NA	NA	NA	NA
969	TCGA-BH-A18F-01A-11R-A12C-13	Stage II	T2	N0	M0	18594	white	not hispanic or latino	female	NA	NA	Not Reported	NA	NA	NA	NA
970	TCGA-D8-A1Y3-01A-11R-A156-13	Stage III	T2	N2	MX	22317	white	not hispanic or latino	female	NA	NA	Not Reported	NA	NA	NA	NA
971	TCGA-AC-A2QH-01A-11R-A18L-13	Stage II	T3	N0	MX	21488	white	not hispanic or latino	female	NA	NA	Not Reported	NA	NA	NA	NA
972	TCGA-C8-A1HK-01A-21R-A13P-13	Stage II	T2	N1	M0	NA	asian	not hispanic or latino	female	NA	NA	Not Reported	NA	NA	NA	NA
973	TCGA-A2-A0YF-01A-21R-A108-13	Stage I	T1	N0	M0	24660	black or african american	not hispanic or latino	female	NA	NA	Not Reported	NA	NA	NA	NA
974	TCGA-D8-A1XG-01A-11R-A14C-13	Stage III	T4	N1	M0	31748	white	not hispanic or latino	female	NA	NA	Not Reported	NA	NA	NA	NA
975	TCGA-E2-A1LG-01A-21R-A14L-13	Stage II	T2	N0	M0	18492	black or african american	not hispanic or latino	female	NA	NA	Not Reported	NA	NA	NA	NA
976	TCGA-OL-A5D7-01A-11R-A27U-13	Stage II	T2	N0	MX	25643	black or african american	not hispanic or latino	female	NA	NA	Not Reported	NA	NA	NA	NA
977	TCGA-B6-A0X4-01A-11R-A108-13	Stage II	T2	N1	M0	22688	white	not hispanic or latino	female	NA	NA	Not Reported	NA	NA	NA	NA
978	TCGA-A2-A25B-01A-11R-A168-13	Stage II	T2	N1	M0	14454	black or african american	not hispanic or latino	female	NA	NA	Not Reported	NA	NA	NA	NA
979	TCGA-B6-A40C-01A-11R-A23A-13	Stage II	T3	N0	M0	18852	white	not hispanic or latino	female	NA	NA	Not Reported	NA	NA	NA	NA
980	TCGA-BH-A0W3-01A-11R-A108-13	Stage II	T1	N1	M0	21369	white	not hispanic or latino	female	NA	NA	Not Reported	NA	NA	NA	NA
981	TCGA-A7-A4SA-01A-11R-A25Z-13	Stage II	T2	N1	M0	14906	white	not hispanic or latino	female	NA	NA	Not Reported	NA	NA	NA	NA
982	TCGA-A2-A3XU-01A-12R-A22V-13	Stage II	T2	N1	M0	13046	black or african american	not hispanic or latino	female	NA	NA	Not Reported	NA	NA	NA	NA
983	TCGA-A2-A1G4-01A-11R-A13P-13	Stage III	T3	N1	M0	25966	white	not hispanic or latino	female	NA	NA	Not Reported	NA	NA	NA	NA
984	TCGA-C8-A12P-01A-11R-A114-13	Stage II	T2	N1	M0	20332	asian	not hispanic or latino	female	NA	NA	Not Reported	NA	NA	NA	NA
985	TCGA-A2-A0T4-01A-31R-A085-13	Stage II	T2	N0	M0	22849	white	not hispanic or latino	female	NA	NA	Not Reported	NA	NA	NA	NA
986	TCGA-A2-A3XT-01A-11R-A22V-13	Stage II	T2	N1	M0	16649	black or african american	not hispanic or latino	female	NA	NA	Not Reported	NA	NA	NA	NA
987	TCGA-B6-A0WV-01A-11R-A108-13	Stage II	T2	N1	M0	24803	white	not hispanic or latino	female	NA	NA	Not Reported	NA	NA	NA	NA
[truncated: 6 more rows]

## Sheet: Table S4
Information related to batch effects of TCGA-BRCA samples
[truncated: 994 more rows]

## Sheet: Table S5
Relationship between sample condition (tumor, normal) and different environmental factors. Fisher’s Exact test is performed for categorical variables and T-test for continuous variables.
[truncated: 42 more rows]

[truncated: 10 more sheets: Table S6, Table S7, Table S8, Table S9, Table S10, Table S11, Table S12, Table S13, Table S14, Table S15]
